# Supplementary material for: Adipose tissue retains an epigenetic memory of obesity after weight loss
Source: Nature. 2024 Nov 18;636(8042):457–65. doi: 10.1038/s41586-024-08165-7 (PMC11634781; doi:10.1038/s41586-024-08165-7)
Supplement: Supplementary file 3 — Source Data Figs. 1–5 and Source Data Extended Data Figs. 1–10. [file 41586_2024_8165_MOESM3_ESM.zip › 2023-01-01106D-f1-5;sf1-10/ExtendedData_Fig1.xlsx]

## Sheet: a+d
Nuclei after QC	Condition	Cohort	Tissue			Nuclei after QC	Donor	Study	Tissue		Nuclei after QC	Donor	Study	Tissue
4387	Lean	MTSS	omAT			323	Lean_D0	LTSS	omAT		419	Lean_D0	NEFA	scAT
7287	T0	MTSS	omAT			1912	Lean_D1	LTSS	omAT		394	Lean_D1	NEFA	scAT
7820	T1	MTSS	omAT			874	Lean_D2	LTSS	omAT		410	Lean_D2	NEFA	scAT
3229	Lean	NEFA	scAT			2545	Lean_D3	LTSS	omAT		405	Lean_D3	NEFA	scAT
15258	T0	NEFA	scAT			1662	Lean_D4	LTSS	omAT		390	Lean_D4	NEFA	scAT
13234	T1	NEFA	scAT			1155	T0_D0	LTSS	omAT		380	Lean_D5	NEFA	scAT
						1743	T0_D1	LTSS	omAT		382	Lean_D6	NEFA	scAT
						1951	T0_D2	LTSS	omAT		449	Lean_D7	NEFA	scAT
						1483	T0_D3	LTSS	omAT		3305	T0_D0	NEFA	scAT
						1636	T0_D4	LTSS	omAT		2965	T0_D1	NEFA	scAT
						1502	T1_D0	LTSS	omAT		1528	T0_D2	NEFA	scAT
						3343	T1_D1	LTSS	omAT		2048	T0_D3	NEFA	scAT
						1352	T1_D2	LTSS	omAT		1857	T0_D4	NEFA	scAT
						468	T1_D3	LTSS	omAT		1511	T0_D5	NEFA	scAT
						783	T1_D4	LTSS	omAT		2090	T0_D6	NEFA	scAT
											2825	T1_D0	NEFA	scAT
											661	T1_D1	NEFA	scAT
											1950	T1_D2	NEFA	scAT
											1444	T1_D3	NEFA	scAT
											1115	T1_D4	NEFA	scAT
											3097	T1_D5	NEFA	scAT
											2096	T1_D6	NEFA	scAT

## Sheet: b + c
	Adipo	Macro	MesoCs	Peri	SMCs	APCs	EndoCs
recov.up (n)	430	289	248	73	35	611	473
recov.down (n)	72	63	8	15	6	114	120
non.recov.down (n)	178	79	36	20	11	423	191
recov.up (n)	37	52	106	9	1	83	45
up_restored (%)	0.920771	0.847507	0.700565	0.890244	0.972222	0.893498	0.913127
up_not_restored (%)	0.0792291	0.152493	0.299435	0.109756	0.0277778	0.106502	0.0868726
down_restored (%)	0.288	0.443662	0.181818	0.428571	0.352941	0.366534	0.385852
down_not_restored (%)	0.712	0.556338	0.818182	0.571429	0.647059	0.633466	0.614148
sum_up (n)	467	341	354	82	36	892	518
sum_down (n)	250	142	44	35	17	753	311

## Sheet: e + f
	Adipo	Macro1	Peri	SMCs	APCs	EndoCs
recov.up (n)	372	132	204	10	183	1313
recov.down (n)	433	22	4	0	23	20
non.recov.down (n)	78	11	1	0	12	27
recov.up (n)	65	14	2	0	15	42
up_restored (%)	0.851259	0.90411	0.990291	1	0.924242	0.969004
up_not_restored (%)	0.148741	0.0958904	0.00970874	0	0.0757576	0.0309963
down_restored (%)	0.847358	0.666667	0.8	0	0.657143	0.425532
down_not_restored (%)	0.152642	0.333333	0.2	0	0.342857	0.574468
sum_up (n)	437	146	206	10	198	1355
sum_down (n)	511	33	5	0	35	47

## Sheet: g
	t0_D0_MTSS_omAT_Down	t0_D0_MTSS_omAT_Up	t0_D1_MTSS_omAT_Down	t0_D1_MTSS_omAT_Up	t0_D2_MTSS_omAT_Down	t0_D2_MTSS_omAT_Up	t0_D3_MTSS_omAT_Down	t0_D3_MTSS_omAT_Up	t0_D4_MTSS_omAT_Down	t0_D4_MTSS_omAT_Up	t0_D5_MTSS_omAT_Down	t0_D5_MTSS_omAT_Up	t0_D6_MTSS_omAT_Down	t0_D6_MTSS_omAT_Up	t0_D7_MTSS_omAT_Down	t0_D7_MTSS_omAT_Up	t1_D0_MTSS_omAT_Down	t1_D0_MTSS_omAT_Up	t1_D1_MTSS_omAT_Down	t1_D1_MTSS_omAT_Up	t1_D2_MTSS_omAT_Down	t1_D2_MTSS_omAT_Up	t1_D3_MTSS_omAT_Down	t1_D3_MTSS_omAT_Up	t1_D4_MTSS_omAT_Down	t1_D4_MTSS_omAT_Up	t1_D5_MTSS_omAT_Down	t1_D5_MTSS_omAT_Up	t1_D6_MTSS_omAT_Down	t1_D6_MTSS_omAT_Up	t1_D7_MTSS_omAT_Down	t1_D7_MTSS_omAT_Up
Adipo	14	212	14	147	44	260	92	386	20	201	33	233	13	152	8	175	377	50	196	26	360	40	243	54	868	90	540	63	448	56	1465	103
APCs1	32	173	11	144	17	124	222	502	25	166	27	175	18	144	0	131	45	28	59	27	21	56	55	55	124	35	74	36	50	31	429	90
EndoACs	0	40	2	32	1	41	16	77	0	30	1	79	1	39	1	22	10	3	5	2	6	8	2	3	37	23	78	22	4	2	43	16
EndoSCs	3	66	5	65	5	109	47	185	8	72	15	92	2	69	8	124	107	24	37	9	54	10	19	23	123	16	238	28	77	12	421	34
EndoVCs	1	72	1	29	0	44	31	127	2	31	0	24	2	35	0	21	21	5	34	6	68	11	16	9	81	13	152	19	20	7	192	17
Macro	3	79	0	112	0	76	166	399	0	77	0	80	0	108	0	90	20	4	3	7	2	12	4	8	21	19	49	22	29	22	759	191
MesoCs	0	224	1	231	0	191	0	292	0	222	0	240	1	225	0	284	495	195	307	176	335	188	0	142	744	215	1489	284	218	210	4344	451
Peri	0	18	0	9	0	18	6	75	0	11	0	3	0	12	0	18	5	4	2	0	9	4	2	1	8	7	5	7	10	4	43	12
Tcells	0	45	0	144	0	140	6	115	0	53	0	68	0	96	20	101	4	13	1	158	4	10	0	24	5	13	13	24	15	16	76	16

## Sheet: h
	t0_D0_LTSS_omATDown	t0_D0_LTSS_omATUp	t0_D1_LTSS_omATDown	t0_D1_LTSS_omATUp	t0_D2_LTSS_omATDown	t0_D2_LTSS_omATUp	t0_D3_LTSS_omATDown	t0_D3_LTSS_omATUp	t0_D4_LTSS_omATDown	t0_D4_LTSS_omATUp	t1_D0_LTSS_omATDown	t1_D0_LTSS_omATUp	t1_D1_LTSS_omATDown	t1_D1_LTSS_omATUp	t1_D2_LTSS_omATDown	t1_D2_LTSS_omATUp	t1_D3_LTSS_omATDown	t1_D3_LTSS_omATUp	t1_D4_LTSS_omATDown	t1_D4_LTSS_omATUp
Adipo	164	195	146	190	155	303	103	144	48	251	48	57	296	71	64	418	69	204	95	37
APCs1	128	110	256	84	178	92	90	39	112	36	152	13	368	40	104	26	63	53	191	22
APCs3	55	22	91	20	76	17	10	40	63	122	0	17	44	0	0	11	12	30	15	11
EndoACs	3	27	21	41	11	18	0	25	2	37	3	7	22	3	0	10	0	54	10	5
EndoSCs	32	42	40	36	51	19	9	9	15	29	19	15	51	10	7	5	3	9	63	2
EndoVCs	81	23	76	104	89	59	26	38	36	37	55	8	239	6	64	14	11	18	146	3
Macro	12	14	28	6	125	8	33	33	64	143	24	38	67	6	19	7	56	25	5	9
Peri	9	2	13	6	5	1	5	4	8	23	1	2	37	3	0	1	4	8	38	0
SMCs	1	76	55	56	67	72	0	49	4	17	0	4	111	37	1	15	2	74	0	51

## Sheet: i
	t0_D0_LTSS_scAT_Down	t0_D0_LTSS_scAT_Up	t0_D1_LTSS_scAT_Down	t0_D1_LTSS_scAT_Up	t0_D2_LTSS_scAT_Down	t0_D2_LTSS_scAT_Up	t0_D3_LTSS_scAT_Down	t0_D3_LTSS_scAT_Up	t0_D4_LTSS_scAT_Down	t0_D4_LTSS_scAT_Up	t1_D0_LTSS_scAT_Down	t1_D0_LTSS_scAT_Up	t1_D1_LTSS_scAT_Down	t1_D1_LTSS_scAT_Up	t1_D2_LTSS_scAT_Down	t1_D2_LTSS_scAT_Up	t1_D3_LTSS_scAT_Down	t1_D3_LTSS_scAT_Up	t1_D4_LTSS_scAT_Down	t1_D4_LTSS_scAT_Up
Adipo	76	442	82	95	98	108	94	13	88	73	84	379	171	436	277	321	12	58	276	156
APCs1	67	337	18	117	64	404	9	68	33	95	61	415	227	241	164	194	1	61	190	98
EndoACs	35	62	10	83	2	32	27	52	0	7	0	66	81	62	77	113	0	13	1	9
EndoSCs	94	800	28	462	10	167	24	150	32	137	1	26	171	409	112	319	3	22	47	40
EndoVCs	36	813	24	85	33	59	52	173	58	63	55	75	197	185	224	105	16	54	183	96
Macro1	16	21	1	44	9	49	0	115	7	23	11	51	40	37	1	4	0	48	10	18
Peri	8	136	8	47	3	19	0	115	10	14	5	21	58	43	34	21	0	17	18	22
SMCs	8	29	8	76	0	134	3	16	0	0	0	0	103	32	83	38	0	17	18	13

## Sheet: k
cellType	Memory_UP_MTSS_omAT	Memory_DOWN_MTSS_omAT	Memory_UP_LTSS_omAT	Memory_DOWN_LTSS_omAT	Memory_UP_LTSS_scAT	Memory_DOWN_LTSS_scAT	Memory_UP_NEFA_scAT	Memory_DOWN_NEFA_scAT
Adipo	37	178	81	150	99	195	65	78
APCs	95	477	17	239	122	111	17	13
EndoCs	45	191	5	146	292	278	42	27
Macro	52	79	0	36	5	16	14	11
Peri	9	20	0	28	5	27	2	1
SMCs	1	11	20	89	14	26	0	0

## Sheet: j
	t0_D3_NEFA_Down	t0_D3_NEFA_Up	t0_D0_NEFA_Down	t0_D0_NEFA_Up	t0_D4_NEFA_Down	t0_D4_NEFA_Up	t0_D5_NEFA_Down	t0_D5_NEFA_Up	t0_D1_NEFA_Down	t0_D1_NEFA_Up	t0_D6_NEFA_Down	t0_D6_NEFA_Up	t0_D2_NEFA_Down	t0_D2_NEFA_Up
Adipo	177	654	703	464	130	646	120	559	593	308	241	361	309	325
APCs1	26	92	20	354	20	136	23	96	7	146	5	83	4	80
APCs2	6	43	1	5	3	65	9	54	1	5	0	31	0	3
APCs3	5	16	7	15	5	59	0	25	0	8	0	23	1	12
EndoACs	0	34	0	21	1	26	3	33	0	43	2	26	0	19
EndoSCs	0	38	0	31	5	59	12	61	0	41	0	39	0	22
EndoVCs	1	103	7	931	14	678	7	52	5	852	7	233	8	1704
Macro1	25	159	28	156	21	140	16	125	19	90	8	117	22	76
Macro2	9	16	16	27	0	17	0	8	2	8	3	19	0	1
MastCs	0	5	1	1	0	5	0	3	1	10	0	4	0	2
Peri	0	20	1	98	1	27	1	10	0	96	0	52	1	194
Tcells	1	11	0	6	0	7	0	10	0	5	0	14	0	14
