# Supplementary material for: Adipose tissue retains an epigenetic memory of obesity after weight loss
Source: Nature. 2024 Nov 18;636(8042):457–65. doi: 10.1038/s41586-024-08165-7 (PMC11634781; doi:10.1038/s41586-024-08165-7)
Supplement: Supplementary file 3 — Source Data Figs. 1–5 and Source Data Extended Data Figs. 1–10. [file 41586_2024_8165_MOESM3_ESM.zip › 2023-01-01106D-f1-5;sf1-10/ExtendedData_Fig10.xlsx]

## Sheet: 10a
CC_s ing			HC ing							HC ing
0.00599799	0.00224482	0.003703	0.00750197	0.0165846	0.005175					vs.
										CC_s ing
									Mann Whitney test
									P value	0.2
									Exact or approximate P value?	Exact
									P value summary	ns
									Significantly different (P < 0.05)?	No
									One- or two-tailed P value?	Two-tailed
									Sum of ranks in column C,D	7 , 14
									Mann-Whitney U	1
									Difference between medians
									Median of column C	0.003703, n=3
									Median of column D	0.007502, n=3
									Difference: Actual	0.003799
									Difference: Hodges-Lehmann	0.003799
CCC ing				HHC ing						HHC ing
0.011908	0.012292	0.012195	0.009313	0.0180428	0.0187513	0.0133023	0.0159828			vs
										CCC ing
									Mann Whitney test
									P value	0.0286
									Exact or approximate P value?	Exact
									P value summary	*
									Significantly different (P < 0.05)?	Yes
									One- or two-tailed P value?	Two-tailed
									Sum of ranks in column C,D	10 , 26
									Mann-Whitney U	0
									Difference between medians
									Median of column C	0.01205, n=4
									Median of column D	0.01701, n=4
									Difference: Actual	0.004961
									Difference: Hodges-Lehmann	0.005799

## Sheet: 10b
	SVF epi CC_s				SVF epi HC						SVF epi CC
MM	0.121693	0.15491	0.11429	0.1545	0.15341	0.11596	0.15205	0.11079			vs.
MM + ins	0.920202	0.894048	0.474396	0.985452	0.523454	0.558586	0.625	0.423662			SVF epi HC
IMM + ins	2.34368	2.11781	2.39506	2.25454	0.34578	0.45105	0.63468	0.752346						Discovery?	P value	Mean of SVF epi CC	Mean of SVF epi HC	Difference	SE of difference	t ratio	df	q value
										Test details			MM	No	0.840188	0.1363	0.1331	0.003296	0.01565	0.2106	5.976	0.565726
										Test name	Unpaired t test with Welch correction		MM + ins	No	0.085926	0.8185	0.5327	0.2858	0.1237	2.312	3.769	0.086785
										Variance assumption	Individual variance for each group		IMM + ins	Yes	1.3e-05	2.278	0.546	1.732	0.1095	15.82	5.226	2.6e-05
										Multiple comparisons	False Discovery Rate (FDR)
										Method	Two-stage step-up (Benjamini, Krieger, and Yekutieli)
										Desired FDR (Q)	1.00%
										Number of tests performed	3
										Number of rows omitted	0
	SVF epi CCC				SVF epi HHC						SVF epi CCC
MM	0.131413	0.127139	0.131421	0.141453	0.134567	0.127205	0.144531	0.135449			vs.
MM + ins	0.714402	0.813068	0.873341	0.614452	0.566521	0.815456	0.623261	0.986234			SVF epi HHC
IMM + ins	2.63384	2.61161	2.39503	2.43444	0.701252	0.43441	0.731416	0.83453						Discovery?	P value	Mean of SVF epi CCC	Mean of SVF epi HHC	Difference	SE of difference	t ratio	df	q value
										Test details			MM	No	0.601015	0.1329	0.1354	-0.002582	0.004672	0.5525	5.86	0.607025
										Test name	Unpaired t test with Welch correction		MM + ins	No	0.959488	0.7538	0.7479	0.005948	0.1113	0.05345	4.884	0.646055
										Variance assumption	Individual variance for each group		IMM + ins	Yes	5e-06	2.519	0.6754	1.843	0.1047	17.61	5.422	1.1e-05
										Multiple comparisons	False Discovery Rate (FDR)
										Method	Two-stage step-up (Benjamini, Krieger, and Yekutieli)
										Desired FDR (Q)	1.00%
										Number of tests performed	3
										Number of rows omitted	0

## Sheet: 10c
	SVF ing CC_s				SVF epi HC								SVF ing CC_s
MM	0.121693	0.187919	0.071429	0.091633	0.15341	0.11596	0.15205	0.11079					vs.
MM + ins	0.520202	0.494048	0.464396	0.415452	0.523454	0.558586	0.625	0.423662					SVF ing HC					Discovery?	P value	Mean of SVF ing CC	Mean of SVF ing HC	Difference	SE of difference	t ratio	df	q value
IMM + ins	3.23684	3.91781	3.39506	3.95454	0.34578	0.45105	0.63468	0.752346									MM	No	0.435806	0.1182	0.1413	-0.02314	0.0262	0.883	3.364	0.440164
												Test details					MM + ins	No	0.019462	0.4735	0.8997	-0.4261	0.1288	3.308	5.31	0.029486
												Test name	Unpaired t test with Welch correction				IMM + ins	Yes	0.007994	3.626	2.449	1.177	0.2946	3.995	5.684	0.0094223
												Variance assumption	Individual variance for each group
												Multiple comparisons	False Discovery Rate (FDR)
												Method	Two-stage step-up (Benjamini, Krieger, and Yekutieli)
												Desired FDR (Q)	1.00%
												Number of tests performed	3
												Number of rows omitted	0
													SVF ing CCC
	SVF ing CCC				SVF ing HHC								vs.
MM	0.131693	0.167119	0.151429	0.141633	0.125341		0.151596		0.137205	0.151079			SVF ing HHC					Discovery?	P value	Mean of SVF ing CCC	Mean of SVF ing HHC	Difference	SE of difference	t ratio	df	q value
MM + ins	0.514202	0.493068	0.474346	0.515452	1.24352	0.858586	0.625	0.504032	0.905573	1.26126							MM	No	0.379253	0.148	0.1401	0.00791	0.007885	1.003	3.542	0.255364
IMM + ins	3.63484	3.51761	3.99503	3.45484	3.00985		2.64126		2.0067	2.13848		Test details					MM + ins	No	0.01897	0.4993	0.9073	-0.408	0.0898	4.544	3.072	0.019159
												Test name	Unpaired t test with Welch correction				IMM + ins	Yes	0.001858	3.651	2.522	1.128	0.2027	5.567	5.533	0.003754
												Variance assumption	Individual variance for each group
												Multiple comparisons	False Discovery Rate (FDR)
												Method	Two-stage step-up (Benjamini, Krieger, and Yekutieli)
												Desired FDR (Q)	1.00%
												Number of tests performed	3
												Number of rows omitted	0

## Sheet: 10d
	CCH					HCH
0	4.9	5.2	4.4	8.3	6.2	10.9	8.7	9.7	8.5	8.9
15	12.7	15.9	11.5	18.5	14	19.2	21.9	18.2	21.8	19.4
30	11.5	15.8	13.2	16.4	13.2	19.2	19.7	17.6	18.1	18.8
60	9.7	12.7	9.9	14.8	10.3	12.8	16.8	12.8	14.5	14.8
90	7.2	10.7	6.9	13.5	8.9	11	13	12.7	11.2	11.2
120	7.2	7	6.3	10.1	8.3	10.5	10.2	11.1	12.5	9.7

## Sheet: 10e
CCH	HCH			HCH
513	377.25			vs.
816	840			CCH
573	509.25
713.25	736.5		Mann Whitney test
510	638.25		P value	>0.9999
			Exact or approximate P value?	Exact
			P value summary	ns
			Significantly different (P < 0.05)?	No
			One- or two-tailed P value?	Two-tailed
			Sum of ranks in column A,D	28 , 27
			Mann-Whitney U	12
			Difference between medians
			Median of column A	573.0, n=5
			Median of column D	638.3, n=5
			Difference: Actual	65.25
			Difference: Hodges-Lehmann	-0.75

## Sheet: 10f
	CCH					HCH
0	10.1	5.7	5.8	6.2	7.4	7.2	7.9	10.4	9.3	11.5
15	7.8	5.4	5.2	4.7	5.7	6.6	7.3	9.2	8.9	9.4
30	6	4.6	4.3	3.8	4.7	5.3	6.2	8.7	7	8.2
60	5.8	4.1	3.9	3.7	3.8	5	6.4	8.9	7.4	7.4
90	6	4	4.1	3.9	3.9	4.9	6.5	8.3	8.7	6.8
120	7.5	5	4	4.3	3.4	5.6	6.4	8.3	7.5	7.8

## Sheet: 10g
CCH	HCH			HCH
447.75	210.75			vs.
138.75	156.75			CCH
177.75	195.75
249	159.75		Mann Whitney test
359.25	425.25		P value	0.6905
			Exact or approximate P value?	Exact
			P value summary	ns
			Significantly different (P < 0.05)?	No
			One- or two-tailed P value?	Two-tailed
			Sum of ranks in column A,D	30 , 25
			Mann-Whitney U	10
			Difference between medians
			Median of column A	249.0, n=5
			Median of column D	195.8, n=5
			Difference: Actual	-53.25
			Difference: Hodges-Lehmann	-22.5

## Sheet: 10h
CCH					HCH					C					HC					CC_s					H
4767.75	351.5	341.25	409.5	2855.5	3743.5	1646.75	3195.5	4233.25	1273.75	1395	808.25	1143.25	2382		1359	554.25	1907.75	351.5		319.25	439	1514.25	755.5		992.5	1448	1767.5	2028			Histogram		Bin Center	CCH	HCH	C	HC	CC_s	H
1047.5	344.5	495	894.5	2466.75	1212	518.25	613.25	1713.75	4106	341	704.75	392.75	720.75		880	767.75	1772.75	737		714.25	2289.75	386	1119.75		860.5	1437	722.75	927.75					400	13.6095	4.82234	9.78887	4.5738	13.4694	1.70358
562	895.75	425	434.75	646.5	2223	861	2680.5	2100.5	1262	710.5	798.75	359.5	784.25		321.5	766	927	498.75		472.25	441.25	566.75	976.75		1492.5	1481.75	1434.25	3487.75					600	25.5917	8.88325	16.5067	27.027	31.4286	3.57751
445.75	440.5	325.25	525.75	2234.5	848.5	1902.5	752	1674.5	3282	1017.25	482.75	2740.5	866.75		1181	721.25	1435.75	778		385.75	774.75	1620.25	784		3949.5	1005.5	911	8225					800	23.0769	5.83756	28.215	27.4428	28.5714	6.81431
364.25	374	411	8139.5	2701.25	1618.25	1406.25	1215.5	3137.75	1086.5	483.5	1469	555.75	1225.75		502.5	936	433	769.75		324.25	840.5	566	539.5		1828.25	840.25	843.5	966.25					1000	15.0888	9.89848	20.9213	18.0873	11.6327	10.0511
1002	598.25	346.75	323.5	3819	4337.25	1375.25	4291.25	1963.5	2441	518	762	1079.5	7504.25		585.5	1304	686.75	1213		1053.25	1306.75	665.5	1331.5		530.75	592.5	550.25	7143.25					1200	11.6864	7.86802	12.2841	9.56341	5.91837	9.36968
1080.5	353.5	454.25	1490.5	1393	1454.25	1003.5	1135.25	1272	2685.5	468	797	2966.5	1103.75		456.75	3470.5	611	1206.75		589.75	480.5	2268.75	924.25		3987.25	3565.75	617.5	2200.25					1400	6.50888	10.1523	8.82917	7.06861	3.06122	11.414
379	394.5	383.75	1757	1340	3103.25	1608.75	606.5	3462.5	506.25	618.5	2049.75	404.25	3108.75		1917.25	1388	335.75	803		594.75	405.5	382.5	337.25		373.75	1704.5	1846.75	4549.75					1600	2.21893	11.4213	1.34357	3.1185	1.42857	10.0511
787	896.25	396	901.75	716.75	2137.25	1499.5	507.5	2329.25	3100.5	2230.5	559	2752	1563.5		1000.25	319	609.5	719.25		459.25	811.75	890.75	409.75		2385.75	325	713.25	3135.25					1800	1.47929	9.89848	1.15163	0.831601	0.816327	8.51789
589.25	326.5	541.25	1796.5	3792.5	1419	1304.25	1149.5	1147.75	2674.25	572	685.75	2671.75	1628		1231.5	551.5	547.25	2195		374.5	1152.75	3081.5	870.25		1526	4096	985.5	2994.25					2000	0.295858	8.62944	0.191939	0.4158	1.02041	6.64395
326.5	377.75	715.5	422	2643.5	1949	799.25	1380.5	657.25	1455.5	2509	333.75	899.5	891.25		640	670.75	398.5	612.75		366.75	3901.25	432.25	1737		1346.75	1078.25	648.5	410.25					2200	0.295858	7.61421	0	0.623701	0.408163	5.79216
1084.5	586.25	828.25	842	1367.75	965.25	1097.5	1042.75	444.25	886.5	1076	356.75	470.75	487.75		2635.25	1004.5	1340.75	525.75		422.75	14015.8	1535.5	851.75		2735.25	701.75	2294.25	2541.25					2400	0.147929	4.31472	0.191939	0.4158	0.612245	6.47359
333	974.75	709.75	470	453.75	694.75	1834.25	551.75	1553	795.25	329.5	337	1219	436.5		474.5	438.75	777.25	1298		646.25	638.5	781.5	999		4310	1303	1883.5	8836.75					2600	0	3.29949	0.383877	0.2079	0.204082	5.28109
1043.75	327.25	567.75	1028	1637.25	4674.5	936.75	8260.25	930.25	1572.5	929.75	425	1017.25	3335.5		928.5	421.5	552.5	692.75		476.5	1309.5	1229	1295		2141.5	3327.5	2281.25	7296.5					2800	0	3.29949	0	0.2079	0.408163	3.57751
513.25	479	376.25	603.5	605	498.5	942.5	1145	551.25	559.25	939.5	351.5	2347.75	331		451.25	365.25	524	974.75		687	701.75	614.25	367.75		1533	5168.25	473.25	4800					3000	0	0.761421	0.191939	0.2079	0	3.74787
1835.75	381	508.5	1426.25	1760.5	2587.25	1187.25	3047	528.75	3405	1639	503.75	2176.75	643.25		477.25	436	419.5	1063.25		1392.75	356.5	512	1393.25		5216.25	3162.5	1423.25	3875.5					3200	0	1.77665	0	0	0.204082	2.21465
1458.75	377	1159.75	1121	1932.25	5405	356.75	4622.75	3686.5	372	1482.75	1127.25	1474.75	1169.5		321.75	1249.5	391	846		1743.75	772.5	1378	422.75		533.5	767.5	1880.25	2269.75					3400	0	0.507614	0	0.2079	0.204082	1.87394
378	613.5	598.25	931.5	2561.25	5275	765	4559.5	550	2807.25	819	1040.75	596.25	1025.25		344.5	765.75	443.25	666.75		644.25	780	948	632.75		2121.25	357.25	4861.75	1981.75					3600	0	0.253807	0	0	0	1.53322
862	348	568.75	1766.5	3328.5	3485.25	424.75	2151	3531.5	569	942.5	552.5	457	883		2731.5	341.25	1258.5	964.5		768.5	1644	786.25	1049		408.5	2077.5	533	737					3800	0	0.507614	0	0	0	0.340716
544	390.75	380.75	433	519.5	1097.25	1062.25	5197	3191.25	1195	581.75	532.5	1982.75	1306		327	2397	451	1283.5		403.75	324.75	659.75	969.25		2076.5	1451.5	1720	1170					4000	0	0	0	0	0	0.170358
1309	412.75	790	731.25	4152	2750.25	1570.25	5268.5	1246.5	5326.25	439.75	542.25	1457.75	616		1649.75	859.75	643	1033.5		815.5	2121	491.75	1042		4105.5	877	3773.25	1955					4200	0	0.253807	0	0	0.408163	0
1117.75	352.5	584.75	893.25	1480.25	5894	1215.75	1904	1186.75	1691.5	463	629.25	3287.75	331		2146.25	736	499.25	1060.25		375.75	319.75	963.25	533.5		2001.5	1563.5	1418.75	1846.5					4400	0	0	0	0	0	0.511073
1484.5	322.25	319.25	345.5	2002.75	1217	344.75	595	904.25	951.25	875	937	393.5	1280.5		449.75	934.5	1249.5	364		830.25	5969.25	498.75	1160.5		614	2406	737.5	666.5					4600	0	0	0	0	0	0.170358
1299.75	593	349.75	1090.25	2124.75	1498.75	1427	2140.25	2351.25	3088.5	1444.5	784.75	801.25	631.75		3335	587.5	380	777.5		415.25	628.75	586.25	502.25		341	2130.75	2953.5	6829.25					4800	0	0	0	0	0.204082	0
1127.75	339.25	337.5	551.5	1387.5	938.25	536	2153	2025	2099.5	847.75	1147.5	1388.5	368.5		527.25	749	712	584.75		897.25	432	669.5	1136.25		2735	905.75	417	869					5000	0	0	0	0	0	0
863.25	339.75	408.25	684.5	931.75	995.25	1925.75	1529.25	1067.5	2365.25	400.75	445	2221.75	1069.75		443	1197.5	1203.75	544.25		335.75	485.75	788.25	334.25		2892	5663.25	3752	1060.75					5200	0	0	0	0	0	0.170358
956	561.25	724.25	862.5	7527	2376.25	2247.75	1998.75	1032.5	1549.75	1765.5	1249.5	976	1039		323	1712.25	860.75	1094.75		518.75	993.5	527.25	1133.75		451.5	620.25	2302.75	1995.25
1018.75	375.5	333.25	1370.5	785.5	2980.25	332.75	3042.25	2373	1689.5	369.75	940.75	1111.25	325.75		453.25	683.25	403.5	676.25		870	1108.75	536	619.5		1610.5	1033.5	781	1671.25
479.75	441.5	385.75	2179.75	3499.25	1654	607.5	7370.5	438.75	3912.5	592	390.5	3655.5	790.75		363.5	651.5	395.25	771.25		409.5	669	353.5	661		1092.5	413.75	425.25	1187.25
1444.5	395	694	1548	2966.75	5529.5	781	2725.25	920.75	4047.25	387.5	406.75	1092	1044		1677	775.25	808.25	479		429.5	901.5	530	620.75		2501.75	422.75	1930.5	2914.75
1114	459	317	1208.75	3613	3757.75	1625.25	5489.25	853	4413	520.25	1119.75	457.5	362.25		407	862.5	901.25	1796.75		720.5	949.75	593.25	783.25		2360.25	2274.75	350.75	992.25
739.75	500	635.25	426	2416.5	6883.25	655.25	1611.25	1202.75	3372.75	727	1246.5	3292.25	439.5		371.75	410.5	876.25	1082.5		675.75	410.5	1870.25	444		2051.75	730	1442.75	1496.25
1219	520.75	383	376.25	1193.25	1885	2116	2470.5	2312	3011.75	913.75	572	1394.25	1008.75		1110	1043.25	439.5	1020.75		381	953	643.25	460.75		1806.5	731.25	3277.25	345.25
985.5	422.5	369.5	784	836.5	526.5	2263.5	6836	2367.5	795.75	534.5	427.25	364.75	319.5		886.5	574.25	317	4594.75		722.25	516	794.25	426.25		943.5	484.5	2399.25	1892.75
379	362	779.5	1131.75	3733.5	1947.5	940	3292.25	2926.25	854.5	562.75	871	2650.75	367.25		1145.75	2760.75	744	828.75		619.75	325.25	384	413		3319	558	405.25	1270.5
443.25	431.75	795.5	3363	1343.5	2358	1371.75	2056	1557.75	1827.5	791.5	1079.25	1184	1970.75		1225.5	1635.75	325.5	577		621.25	388.25	329	434		2317.75	746	408	659.5
1312.5	529	577	582	2669.25	884.75	1013.75	2317	697.25	544	745.5	1119.75	1082.75	1119		350.75	757	341.25	904.75		587.5	444.75	1363.5	872.75		1563.25	1755.75	402.5	568.75
408	349	365.5	1701.75	434.5	1990.5	2004.75	378.75	2194.25	1573	1264.25	825.75	1886.75	1319		862.5	519.75	1281.5	1133.5		1292	560.75	642	1286		1162.25	780	1799.75	1182.25
1067.5	457.75	324.5	550	2063.5	1216	921	2925.75	469	2661.5	791.5	403.75	426.5	1975		1830.5	3763.75	1774.75	1192.5		597.75	1152.75	1576.75	1001.25		371.75	1518.75	2585	1544
1770.5	560.75	399.25	1545.5	1410.5	748.5	437.25	473	496.5	3139.5	701.5	758.25	1390	1075		507.75	466.5	645	727.75		475.5	893.25	531	2180.25		1177	1082	1705	2013.75
413.25	356.75	418.25	713.5	380.25	520.25	576.5	801.75	3181.75	2106.5	472.75	471.5	1792.75	328.5		919.25	1206.5	1109	1948.5		376.75	318	753	910.75		489.75	813.25	1711.5	1705.5
839.25	376.75	553.25	943.5	438.75	1813.25	1049.5	653.5	775.25	1344.25	541.25	1223	1572.25	323.25		517.5	962	676.5	978.25		810	486	1366	907.25		681.5	2848	928.75	2984.75
331.25	424.5	383	2475.5	2982.75	330.25	628.25	456.75	398.5	924.75	1222.25	408.25	3040.25	980		388.25	1536	1512.5	1050.5		647.5	933.75	1104.25	491.25		3238	3537	1944.5	1656.5
875.5	673.5	368.5	1287.75	2280.5	666.5	972	870.5	3625.75	2607.75	1071	486.5	814.75	665.25		430.5	861.5	586.5	815.5		505.25	324	756.25	958		1841.25	1650	2360.25	6366.75
912.75	508.5	770.75	366.25	530	870.25	1114.25	453.25	3534.75	2386.75	469.25	722.75	991	1098.5		434.25	447.5	773.75	689.25		1135.25	4584	510	992.25		743	397.75	3407	1225.75
961.5	668	709.25	1154.75	527.75	776	1734.5	798	1267.5	1732.25	565.25	533.75	856.75	1676.5		501	922.75	362.75	1047.75		405.25	506	663.5	424.5		437.25	3029.75	1381.25	683.25
983.5	405.75	453.5	1781.25	1713	733.25	536.5	4221.25	818.75	3162	333.25	766.25	1749.75	834		553.5	619.5	1028.75	484.5		610.5	702.25	357.5	392.25		758.75	5829.25	1039.5	5755
1431.75	560	353.25	630	345.25	628.25	1096	1270	419.25	1701	655.75	1642.75	1266.75	431.75		674.75	360	702.5	1558		736.5	1179.75	346.25	977.75		961.75	602	642	1919
793.75	536	581.25	891.5	523	3215	437	2813	492.75	471.5	757.5	551.75	988.75	933.25		823.75	753.25	394.5	615		329.5	725.75	585.25	1365.5		1826	1882	467	1809.5
1607.5	685.25	429.5	596.25	1687.5	343	1231.5	348.75	341.75	908.75	417.25	350.25	2701	666		519.75	1161	429.5	801		554.75	838.75	1836	411.5		1097.75	2563.5	1267.75	1460.25
1246.5	377	907.25	429.25	396	2434	473	333.25	1249.5	1943	1560.75	607.25	1858	440.75		599.5	722.25	320.25	2304.75		574.5	511	1382.25	966.25		2313	1485	392	750
1931.25	388.5	729.25	1667.75	859.5	2604.5	758.5	3120	3748.5	880.75	444	1575	1124.5	600		1336.25	575	518	407.5		347.25	3046.25	1776	701.75		1783.75	3282.75	2150	556.5
1322.75	527.5	824.5	1526.75	1110	3463.25	954.25	2063.25	2340.5	650.5	429.5	345.25	1754.5	1025		1501.75	353	698.75	499.25		698.25	1836.25	1085.5	974.25		3097	3226.25	1317.25	2182
462.75	315	531.25	447.75	2644	1335.75	3334.75	4251.25	1959.25	417.5	837	429	1315.5	1023.25		707	342.5	1010	702.25		738.25	3995	588.75	632		836.25	797.25	2475	3197.75
1581.75	439.75	607.25	556.75	6097.25	6239	538.25	4282.25	1909	1233.25	362.5	407	471.5	608		941.5	738.5	616	1070		832	321	1041.75	339.25		2010.75	386.25	2324.25	454.5
715.75	512.75	486.5	2322.5	1542.5	2539	834.25	2443.75	681.5	472.5	864.75	489	324.75	742.75		721.75	462.75	1965.25	450		481.25	1131	1194.25	1261		544.25	374	2507.75	3638.75
1590.25	500.25	562.5	763.75	2600.25	2328.5	1908.75	2949.75	2315	524	754.5	800.75	621.75	337.75		902	439.75	1849.75	417.5		551	383.75	997.25	413.75		619.5	2166.25	1367.5	3429.5
1822	517	534	857.75	368.5	2928.5	1838	316.75	1395.25	2995.75	324.75	446.5	483	1252.75		545.5	1006	961.25	398.25		871.5	488.25	450.5	1164		916.5	1560.5	2982	998
815.25	373	426.5	488.25	902.75	2591	2134	2360.75	1452.5	596	1044.75	516.25	1254	1766.25		725.5	545	490.75	1070		1037	900.75	1730.5	324.5		356.75	421.25	709	1497
1425.5	597	397	1484.5	535.25	1592	872.75	2375.25	2236.5	2123.75	603	828	1210.75	923		825.25	650	497	324.75		938.75	386.25	518.5	974		1516.25	715.25	805.25	609.25
1595.25	715.5	821	1841.5	679	419.25	942.25	1750	1019.75	2109.25	412.75	952.75	2071.75	420.25		670.75	1121	904.25	942		358.5	602.25	1585.75	555.75		1674	2255.25	4477.25	2070.25
815	542	756.5	978.25	2391.75	629.25	1011.5	3680.25	744.25	646.75	671.5	558	2588.5	768.5		737.25	7858.75	538.25	1098.25		801	321.25	792.25	573		710.25	1727.25	428.25	5239
429.5	406	452	797.25	390.75	2330.5	1386.25	3192.5	3674.75	1815.5	455.75	337.75	670.5	647.25		717.25	794.25	1365.5	1437.5		594.5	629.75	425	780.5		3091.75	2330	381.5	1056.75
681.25	446.5	682.25	2627.75	1055.25	6231.75	2448	774.25	2772.75	5183.25	685.5	808.75	1544.5	784.25		1035	863.5	713.5	1299		365.75	2413.75	5522.25	1377.75		1670.75	391	2621.75	6313.75
597	530	637.75	1010.75	1445.75	1266.75	1878.5	4683.75	2364.25	2079.75	431.5	876.25	1600.5	1774.75		721.5	740	340.5	1201		400	2329.75	1095.75	315.5		917.75	3564.75	1530	4720.25
360.25	423.25	1096	1407.25	1176	2093.25	629	1972.25	2468	1820.75	1272.25	468	1231	918.25		889	315.75	1628.75	569		497.5	511.5	908.25	1954		391.75	1001	1186	1295.5
755.75	412.75	317.5	1040.75	1859.5	3126	1183.5	3472.75	1920.25	524.25	714.25	502.5	315.5	1108.75		874.5	1853.25	475.25	1108.25		496.5	414.25	1489.75	856.75		2809.5	4076.5	1043.75	1785.75
726.25	537.75	470.25	2558.75	3050.75	436	1474.5	581.75	390.25	1480.5	685	667.25	2108.75	1100.5		811.25	774.25	438	1045		774.25	726.75	319.75	536.75		3040.25	2276.75	318.5	848.75
1050.5	506.25	539	608.75	4566.75	2847.25	1523	3336.75	2600	540.75	765.5	597.25	1916.75	913		1411.25	892.25	1250.25	388.25		414.75	779.75	1416.75	432.5		507.5	586.75	535.5	5446.75
1392.5	427	404	1434.25	3773.75	3906.25	2445.5	3104	705	372	746	1008.75	1558.25	339.75		862.5	331	784.75	1238		756	1048.25	495.25	354.5		3241.5	849.25	2644.75	3887
392.75	741.75	612.75	1037.75	1371	2340.5	390.5	2848.25	1578	1605	678	503.5	1053	1108		689.25	1111.5	680.75	620		590.75	1020.75	1160.25	521.25		4985.75	1559.75	565.25	3743
1716	466.5	486.5	622.75	978.75	1680	2291.5	606.5	929.25	3426	1152.25	943	2151.75	453.75		578	1986	787.5	1007.5		427.25	1098.75	745.5	1418		793.25	990.5	3006.25	3191.25
506.25	522.25	759.75	448	4120	334.5	662.75	1337.25	2432.5	5519.5	1971	421.25	825.5	609.5		437.25	690.75	912.5	368		1327	477	1194.75	1089.75		2000.5	933.75	483.5	1897
567.75	500.25	867.5	1854.25	1394.5	3424.5	1781	2499.5	438	3093.25	1025.25	497.25	908.5	347.25		776.5	900.5	1483.5	1312		1226.75	609	1752	431		3761	368.5	894	2466.25
557	572.75	459.25	1014.25	2636.75	1285.75	646	642.75	2006	3410.25	356	961.75	801.25	750.75		721.5	472.5	1282.5	560.75		776.5	768.5	537.25	835		2014.75	4300.5	2132.75	2404.25
1101.75	773	340	1262.75	2848.5	5617	643.75	1279	649.25	5124.25	334.5	910	1450.25	568.5		1778.75	727	660.25	412.75		1056.25	815.75	780	877		6516.75	2713	3729.75	1034.25
1358.5	397.75	432	469.75	3872.5	833.5	1598.75	3648.75	1040.25	2562.5	654.5	375.75	1944.75	1182.5		330.25	721.75	683.5	923.25		1113.5	457.5	484.75	316.75		1123	4618	2892.5	6083
366.25	340	480.25	1358.5	1769	5338	513	1408.25	931.25	2609	583	539.75	851.25	781.25		350	1050.75	598.75	598.5		605	538	1086.75	1115.75		340	527	1297.75	4124
821.25	426.75	374.25	637.75	1017.5	1321.5	580.75	1202.5	2221.75	2500.25	1019.75	1237.75	1158	316.5		569.25	695	1035	1057.75		442	779.75	1371.75	454		1933.5	1494.25	509.75	621.25
979.5	476.75	866.75	375	947.5	1746	1451.5	818.5	1985	1374.75	894.75	314.75	2364	702.5		753.75	324.75	459.25	1090		533.75	377.25	1465.25	991.5		4694.75	541.75	5574.25	1735
853.5	379	329.75	1252.25	3282.5	1328.5	478.25	5192.75	2051	4859.25	721.75	443.5	3080.75	778		417.75	524.25	1724.25	861		732	315.25	1605.5	486		877.25	379.5	2728.25	1495.25
363	331.25	358.75	823	1269	1179.25	769.75	2033.75	478.5	580.5	421	548	997	540.75		414.5	338.25	662	1478.5		582	1148	529	789.25		1312	1462.25	549.25	2433.5
629	589	943	317.75	2148	765.25	1175.5	1943.75	2232.75	5993	1121.25	399.75	910	1966		564	382.25	1816.25	625		704.75	633.25	606.75	413.25		499	4833.75	3991.5	4218.25
1051.75	408	754.75	544.75	3870.75	3331.5	1356	652.25	646.5	4776	683	801.5	1977.75	778.75		959	589.75	385.75	859.25		321.25	862	642	663.25		4927	3853.25	321.5	2640.25
379.5	487.75	462.25	542.5	611.75	2435.75	2616.25	1770.75	368.5	3862.5	340.25	752.5	817.5	551.25		714.75	8491.75	885	1302.25		784.5	1099.25	894.75	833.25		1880.5	459.75	547	682.5
1868	676.25	467	2109	2236.5	2809	1676.5	4340.5	430.25	1193	766	697.75	1009.75	387.5		400.75	1231.5	1214.25	703.75		774.5	521.5	1366.75	769.25		7981.25	3721.5	432.75	5833
982	450	684	334.75	661.75	3986.5	698.25	1189.25	4493.5	5505.5	1422.75	1000	2053.25	613.75		614.5	737	336.5	358		704.75	1507.75	1169.5	401		440	3594.75	1729.75	615.5
441	501.5	716.75	547.75	2488.75	910.25	500.25	2525.5	642	874.75	392.25	327.25	1071.25	1730		657.5	784.75	680.75	865.25		441.75	1298.25	656.75	476.25		2497.75	460.5	2058.25	1181.5
1008.25	485.5	481.75	863.5	1448	3060	747.75	1380.25	605	807.25	1147.25	715	1160.5	2293.25		3647.5	819	980	820		849.5	841.75	1040.25	438.75		2117.75	2386	481.75	7043
1649.25	660	514.5	1564.75	3051.25	1083.25	895	1150.25	3509	1310	1384	438.25	1328.5	1799.75		579.75	351.5	857.25	343.25		1130.75	1217	4709.5	343		2510	4318.75	1174.75	4495.5
552.75	565	715	1192.5	2641.25	708	1835.75	1924.25	2757.75	749.5	1197.75	333.25	1128.5	1486.5		320	1261	727.5	482.75		552.75	475	2931	698.5		563.25	1851.25	541	3246.75
527	413.25	667	2829.25	4718	558.25	814.25	1206.5	2665.5	1023.5	338.5	394	3017.75	654		1678	1273.25	376.5	585.5		568	1460.75	1081.75	712.25		4197.5	486.5	1627.5	2999.5
924.5	350.75	453.25	2603.5	1984.25	2118.5	579.25	2138.75	709.5	1650.25	724.25	474.25	845	550.25		1060	328	478.5	417.75		588.25	515.5	642.75	424.75		1893.5	1518.75	970	3143.75
763	405.5	843.5	1431.75	800.5	1138.25	598.5	936.5	1179.25	4300	815	413.75	2348.75	1721		961	1079	335.5	318.5		793.75	502.75	459.5	511.75		2887.25	1624.5	1856.25	6400
677.75	327	513.25	1195.5	524.5	560.5	2063.25	2636	3044.75	822.75	332.25	386	1218	1186.75		1035	459.25	315.25	654.5		811.75	1308.25	748.75	325.75		2421.25	354	1507	1868.25
641	492.25	537.5	737	3726.25	417.5	579.75	969	5088.75	712	754.25	1126.75	622.5	1228.75		808.5	631.25	596.75	2080.75		948.5	900.5	1047.25	638.5		2247.75	5496.5	701	9576.25
440.5	786.25	675.5	980.75	2819.5	1604.25	1067.25	706	873.25	4269.25	675.75	378.5	1887.75	1172.25		664.75	330.5	350	1172.5		620.75	1532	361.75	983.25		3328.5	3062	613.5	2525.75
425.75	557	557	544.25	2157.75	3343.25	352.75	3680.5	3797.75	725	549.25	383.5	976	790		739.25	629	476.75	875.25		477.25	622.5	467	435.25		1473.75	3618.25	1042.75	5535.25
455.25	581.5	678.5	950.25	734.25	573.25	1268	3297.5	1907.25	3186	731.75	885	1804.25	619		885	630.5	1098.75	534		2209	1036.5	549.25	537		9066.5	2834	447	1708.75
1595	387.5	863.5	669.25	423	455.75	1148.5	1367.5	931.5	4694.75	880.5	1820.75	1017	1491.25		1117.75	559.75	1104	1008		474.25	1977.5	745	540.5		740.25	3152.25	1217	1582
548.5	722.5	407.75	527.75	1051	1082.5	490	1604	2553	1030.75	555.25	815.25	1233.75	2144.75		1997.75	1271	1304.25	976		847.25	360.25	355.25	323.75		721.75	473.25	2079	8358.5
1383.25	504.25	347.5	598.5	1614.25	448	2025.25	1544.75	1873	3337.5	316.75	999.25	918.5	460.75		2596.75	1243	618	410.5		475	585	3860	434		2735.25	345	2993.5	320.5
1325.25	462.75	490.25	525.25	404.75	4197.5	831.25	4106	2881	381.25	2502	2249	985.25	339.5		728.75	427.25	435.5	855		459.75	746.5	699.25	605.75		1067.25	721	2219.25	4823.5
1798.5	561.5	938	1300.25	533.25	2833.25	937.25	337	1862.75	1690.5	1542.75	1069	2897.5	1872.25		452.25	534	974.75	487		615	416.5	499.5	394.25		690	972.75	475.25	3340
356	533.5	752.25	1631.25	578.75	5949.75	783.75	4259.75	480.25	987.75	2016	926	2247.5	1444.25		906.5	525	332.5	567.5		523	1363.75	432.5	455.25		1102.25	363.25	1653	1646.75
633.5	635	1172.25	809.5	376	1082.5	1036.5	4939	1126.25	881.75	797	974.25	531.75	861		547.5	413	520.25	778		317.5	1860.75	340	614.5		745.5	902	2012.25	906.5
1093.25	327.5	716	1518.25	1683.75	1593.25	1865.75	1293.75	421	848.25	333.5	919.75	1759.5	2224.75		2586	566.25	1451.75	5067.5		602.25	1032.5	698.25	358.25		1250	631.25	544.75	378.5
380.25	343	480.25	388.25	565.5	2437.5	377.25	1562.25	608	400.75	741.75	370.25	2249.25	598		1179.75	1330.5	341.75	2023.5		936.75	940.25	938.75	515.75		315.75	2314	2884.25	1289.5
1821.75	355.5	380.25	825.75	763.5	731	1652.5	1367.75	663.25	963.25	626.25	814	2596.25	1469.25		501.25	1405.25	598.5	3478.25		1069.75	332.75	1695	567.75		2114.75	1366.5	605.25	7121
634.25	478.25	730.75	1989.75	586.25	2787.25	346.25	1670.5	1873	1437.25	385.25	919.75	1811	663.75		410	836.75	1153	1019.75		829	928.75	810.5	358.5		796.25	3723.5	2244.5	2257.5
754.5	408.25	459	883	642.75	1096.5	3299.5	1104.5	625.25	4841.75	1350.25	843.75	615.75	2171.25		358.5	854.5	430	325.25		918.25	2155.25	938.75	587.25		4350.25	667.75	358.75	1206.75
1187.5	700.75	693.25	1062.25	525	4377.5	1172	2136.75	351.25	343.5	1475.75	616.25	444.75	1851.75		613.5	1062.5	1271.5	2401		2360	1402.75	369.75	443.5		826.5	2850	1661.75	3872.5
1363	360.25	517	1017.5	441	3800	1886.5	5095.75	912.5	1401	497.75	886.25	442.75	1429.75		963.25	453	345.5	984.5		354.5	1614.75	759.75	441		322.75	449.5	590.75	1021
611.75	351.75	440.25	762.75	548.25	395	1189.25	4586.25	2027.75	966	1086	368.75	871.25	1526.75		3840.75	631.25	683.25	1013.5		968.25	588.75	471.75	1105.25		334.75	1866	348.25	2669.5
633.25	421.75	882.25	1836	324.75	2927.75	1138.25	944.5	2386	898.75	512.5	1461.5	1240.75	1684.5		1654.25	464.75	926.5	360		507.25	697	1127.25	382		521.25	2971.5	992.5	960
529	789.5	334	652	1097.75	367.5	3325.25	1774	1656	3971.75	603	1037	1308.75	816.75		592.5	870.25	1505.5	1992		923	1694	505	556.5		1947	2965.75	378.75	3851.75
839.25	376	1010.5	758.25	1828.5	2614	450.5	1745.5	526.5	5215	912.75	394.5	397.75	1267		352.5	9489.25	1260	877		537.75	740.5	394.5	909.25		1503.25	4535.75	728.25	5125.75
2210.75	338.25	577.25	641.5	1480.5	2664.25	1048.5	3218.75	1312	1819.5	1299.25	1549.75	403.5	2113.75		2611.5	768.75	1205.75	744		1265.25	1416	1685.75	404.75		584.25	485.5	413.75	6495
781.75	659.25	362.75	1396.5	433.25	4598.5	591.25	3492.5	1066	2857.5	583.75	2079	631.75	747.25		871.5	932.25	882.25	1358		527.5	584.75	434.5	637.25		507.75	454.25	622	1376
780	460.5	589.75	344.25	2875.5	2032.5	429.5	1740.5	1302.25	584	1006.25	1352.25	513.5	963.25		1669.5	700.25	961	1147.5		496	314.25	936	368.5		796	737.25	402.5	477.5
859.75	414.75	791	1761.5	2056.5	2832	1773.25	1700.25	1891.25	2130.75	411.5	771	433.5	362.25		1311	1285.75	470.25	1616.25		926	385.5	4106	499		4117.75	5366.75	4018.25	3906
1675	428.25	368.75	1400	1278.75	4100.5	557	467.5	397.25	2028.5	491	995.5	667.5	1231.25		575	1018.75	385	3326.75		656.25	943.5	523.75	669		1056.75	3257.5	2408	4184.25
2006.25	425.75	409	872.75	2239	4503	1489	760.25	933.25	10047.2	1149.25	1302.75	1279	877		463.75	591.5	1179.25	544.25		603.5	1123	732.25	591.5		2215.75	704.25	1808.5	679
1523.25	575.5	559.75	500.25	4121	3629	624	2102.5	1376.25	667	391.75	868.5	3043.5	1727.25		401.75	1109.25	2810.5	1499.75		453.5	1445.5	353.75	411.25		4058.75	3674.5	828.25	4021
450.75	325	777.5	532.5	686	490	995	1827.75	1553	2404	636.5	1548.75	1672.75	700		1008.25	767.25	1136.5	942.5		763	1430.5	1225.75	458.5		2099.25	1653.75	1504	3879.5
984.75	421.25	523.5	2839.25	3707.5	620.5	725.75	1985.75	383.75	2203.75	981.25	1082.5	860.25	1161		1258.75	1136.75	3681.5	1470		740.25	511.5	807	562.25		316.25	2714.25	1315.5	3686.5
1792.25	578.75	750.5	3317.25	1442	632.75	1276	2754.25	722	2996.75	886.25	329.75	1654.5	2078.75		720.25	328.25	1651.25	3419.25		380.5	351	621	829.5		878.25	3062	463.5	2083.25
770.25	477.25	359.75	973.5	691.5	2884.75	499	1403.5	1746	747.5	589.75	329.5	1733.25	833		1326.25	590	803.75	2098		414.25	2126.25	516.75	348.5		1781.75	4181.25	824.25	3521.5
1671	319.75	449.75	402.25	2542.75	4017.5	2001	752	1084	346.5	972.75	810	1556.5	744.75		1275.25	603.5	765.75	4023		430.5	930.5	14952	642.25		435.25	5471.75	793.25	3055
1099.75	542	860	1655.75	1144.25	2620.5	3068.25	3313	3841	3637.75	744.5	376.75	1126.5	1158.75		1047.5	875.75	540.5	954		449.25	438.75	1092.25	375		2964.5	1513.25	914	4072.75
357.5	459.5	635.75	1290.5	968.5	747.25	1605.25	1387.25	707.25	545.75	326.5	1494.5	638	874		1228.75	1142.75	931.75	749.5		764.75	538.5	1198	1167.75		4436.5	1067	1207.5	1692.25
595.75	455.75	863.25	1866.25	414.5	2834.5	1681.75	4088.75	4765.25	1800.25	767.5	1184	1239.25	585.25		337.75	771.25	845.75	729.75		374	403.75	870.25	560.25		6352.5	1156	527.25	2138
730.25	450.5	343.75	2641.75	660.75	1594.5	564.25	363.5	660.5	4502	908	432.75	1140.25	1744.25		833.25	1183.25	804	1183.5		937.5	1319.5	426.25	625		3359.75	948.75	3436.5	414.5
1346.25	392.75	522.5	476.75	1832	2316.75	2206.75	1108.25	3169.25	1402.5	731.25	1038.75	1369.25	375.25		1929	594.75	1058.25	651.75		339.75	1035.5	524	679		986.75	388.25	2326.75	2420
2062.75	359.5	510.25	789.5	3321.75	1758.5	1893.75	713.75	1143.25	3033.75	870.5	816.25	2820.5	1324.75		350	690.5	898.5	959		1176.5	535.25	1025.5	376.75		4639.75	1577	985.25	1877.25
1028.25	364.75	605.75	2695.25	529.5	4167.75	913.25	1412	3200.75	407.75	857.75	1121.75	1387.5	1965.75		394.5	1460.25	371.5	1691.5		485	1598.25	921.5	443.75		1207.5	638.25	1297	645.75
1776.75	355.25	509.25	1673	839.5	839.5	1220.25	3069.25	1767.75	2759.5	422.5	496.5	457.75	603.5		524.5	687.75	936	369.25		705.5	412	914	671.5		1360	1097.75	1525.5	2388.25
598.25	446.75	639.75	2059	1314	1171.25	2616.25	3424.25	2495.5	3254.75	471	1067	2001	2004		1950.25	659.75	542	1294.75		433.25	1090.75	738	1809.25		3054.25	727.75	960	6095.5
504.5	671	358	1878.25	2032.5	1099.75	858.75	5804	1350	1794.5	384.5	430.25	445.25	948		3501	475.75	1234	515.25		621.25	447.25	407.5	370		4624.5	3273.25	429.25	5247.5
1212.75	603.5	322.75	1926.75	527.5	1789.25	458.5	2215	966	1393.75	1068.75	459	367.75	376		1652	862	337.25	1162.25		930.5	1272.25	350.75	385.25		2275.75	752.75	2862.25	1814.5
928.25	350	542.5	1405.5	603.75	3309.25	2126.25	3170.25	2547.25	2102	886.25	2033.5	1107.75	1925.75		695	2611	859.25	1192.75		630	768.75	502.75	360.75		2003.75	495.5	730.5	1571.5
1409.5	412.75	340	818.75	2624.75	2979.75	1398.75	750.75	1223.5	3706	1055.25	711.5	751	586		1103.5	476.75	820.25	1475.5		607.5	890	1028.5	520		559.25	6345.25	532	1057.5
560.75	319	370.5	1976	691.75	522.25	424.25	1378.5	1641	3513.5	405.25	769	620.25	447.75		437.75	821.25	1323	775		426.25	1203	839	827.25		572	1836.5	4453.25	2120.5
1974.25	460	338.25	989.75	1139.75	598	2923	555.75	497.5	4123.5	1530.5	1489	769.25	1456.75		812.5	374	579.25	2157.25		772.5	461.5	416	525		738.5	2501.5	924.5	1665.5
935.75	319	604.5	1429.5	2387	833	2769	1014.25	1969.5	4248.25	1272.25	1337.5	1684	739.25		450.75	1268	331.25	464.75		623.25	320.25	1110.25	317		7832.5	588.5	362.25	1315.5
506	528.25	377.25	432.25	712.25	379.5	969.75	1013	2109.5	1528.5	720.75	936.75	336	1607.75		999.25	1584	3027.25	628.75		417.75	684	830.75	370.25		988	427.75	407	562
1061.75	402.25	487	696	574.75	467.25	1168.25	566.25	1953.75	2151.5	1426.75	1436	1563.75	1427.75		814.25	1223.5	1718.25	1172.5		424.25	792.75	564.5	760		1686.25	405.75	684.5	510
441.25	336	554	315.25	1993.25	2075.5	854.25	679.5	1595	410	344.25	652.5	714	912		1070.75	434.25	570.25	806		483.75	371	525.25	708.75		645.5	1382.75	1051.25	474
842	652	430.75	594	2197.75	601	1261.5	977	2109.25	565.75	641.75	1348.75	692	1830.5		1233.75	3099.75	955.75	3709		381.5	1119.25	588.75	468.5		1693.5	1358.75	539.5	3091
1706.5	371.75	377.5	465.5	1005	565.75	1156	904	1058	344.75	386.25	941.5	716.5	1205		812.25	747.25	2440.25	2165.25		716	697.25	830	1055		917.5	2133	569.5	1924
975.25	493.25	438.5	735.75	3352	1993.5	1048.25	2528.5	1044.25	2718.5	1140.5	682.75	1077.75	1746		2600.75	1374.25	553.5	1223.25		409.5	934.75	731.75	361.75		529	979	431.25	1480.75
1124.75	516.25	616.5	734.75	1478	5757.5	589.25	2308.75	3464.5	1913.5	979.5	743.25	895.75	856.25		973.75	661.5	2060.75	1791.25		389	643.25	663.75	451.75		467.5	480.75	534.75	2001.75
558.25	412.25	356	403	1327.75	480.25	566.25	1942.5	1557.25	2071.75	781	1042	1364.75	1152		478.75	530.75	470.75	1865.75		698.25	519	864.25	780.25		3771.25	794.5	357	8375.5
2370.75	319.25	406.75	1129.75	4384	2553.75	1813.5	2836	1075	365.75	892.25	1050.25	380.25	1993.25		1814	1609.75	981.25	2040.75		1883.5	387	675.75	358		491.5	322	394.5	495.75
1489.5	423.5	737	423.25	1794.25	4048.5	994.75	4888	1168.25	1234.5	767.75	402.5	2756	1079.5		377.75	734	745	2978.75		697	503.25	1240	595		2450.5	548.25	1200	1687
1168	371.25	464.75	378	818.25	2428	502.5	805	701.75	2235	566.5	898.25	2007	521.5		983.5	841.5	961.25	782.5		441.75	418.5	424.75	912.75		336.5	499.75	4095.75	612
1323	318.25	934.5	1374.5	1636	1944.25	847.75	1477.5	453.5	2334	786.75	646	1654.75	314.25		485	644	983.25	706.75		344	523	569.5	776.75		826	2240.5	545.5	6405.75
495.25	319.25	468.75	710	749.25	438	3039.75	2392.25	494.5	924.25	1040.75	666.75	731.5	999		443.25	992.5	1857.75	419		614.25	1471.75	509	559.25		1037.75	568	3060	928.25
833.5	599.25	564.25	1163	372.5	2098.75	807.75	2064.25	1161	1837.25	653.5	1081.5	1581.25	673		426	5367.5	1931.5	1851.25		905.25	454	1695.75	470.5		321.75	1885.5	4001	2862.75
567.25	333.25	365.25	647.25	553.5	5416.25	1252.25	2871.75	716	968.25	1373.25	1295.75	446.25	778		435.5	406	573.75	521.75		435.75	608.25	405.75	488.5		603.5	1748.5	752.25	1407.75
1403.75	1140.25	557.25	1902.5	1982.5	5023.25	774.75	4904	2218.25	334.75	439.75	639.75	710	1127.25		327.75	1224.25	789.5	1028.75		611	1108.75	406.5	341		2726.25	857.25	369	3205.5
1579.75	778.5	634.25	1106	3692	680.5	1824.25	2350.5	1720.25	477	1062.5	1377.25	2071.25	1483.75		1277	729.75	1167.25	1322		800.25	975.75	669.75	579.75		813	883.25	2771	822.75
844	708	322.75	462.25	2022.75	3486.75	1933.75	589.75	1284.25	372.25	1170.25	1142.25	1003.5	357.5		452.25	627.25	1044.75	1240.75		626	319.25	462	338.25		491.25	988	438.5	2164.25
1019.25	529	377.25	1752.25	2289.5	406.75	1562.25	9332.5	3188.25	1019.25	588.75	327.75	3078.5	638		334	1054	736.25	1499.25		454.75	387.75	371.25	597.25		2079	1578.25	322.25	4137.5
981	501.25	445.75	1402.75	738.25	3038	2260.5	463.5	452.75	557.5	1828.25	805.25	488.25	455.75		1592	1096.75	1715	1682.25		921.5	432.75	7431.75	458.75		2089.75	326.5	976	1954
569.75	359.75	644.5	1118.25	2819	528	580.5	3317.75	2631.25	2963.75	1096	1513.5	521	374.25		321.75	730.25	915.25	962		1158.25	343.25	1942.25	516.75		702.25	567.75	376.5	3574.75
635.5	1228.25	400	1037	885.5	5550	1754.25	403.5	1777.75	1967.5	934.5	677.25	1329	811		925.5	339.25	490	802.75		1211.25	396	1437.5	1051.5		1001.5	621.75	423.75	5309.5
1055	1194	461.25	1024	794.75	4580.75	1704.75	629.75	793.25	3293.5	419.75	541	1673.75	2586.5		890.5	581	671	1250		503	1693.75	1086.5	468.75		1232.25	625.5	2431.75	4928.5
1159.25	558.75	520.75	400	352.5	3770.25	1213.25	2347	1604.25	1082	1036	913.5	825.5	347.75		1115.5	885.25	318.75	714		636	637	8548.75	598		955.75	3048.75	496.75	4768.5
495.5	366.25	512.5	811	3010	997.75	1692.5	532.75	747	958.75	718.25	347	1080.5	1639.5		518	417.75	698.75	603.5		740.75	719.25	457	536		735	1179.75	927.25	1365
1310.5	364.25	354.25	644.75	2725.75	1297.25	1074.25	749.25	1073.75	731.75	486.5	412.75	431.5	1695.5		370.75	535.75	427.25	902.5		684.5	732.75	352.25	410.75		1573	4636	2580.25	1586.5
1462	466.25	383.75	578.5	457.25	1736.75	1970.75	908.25	2799	4164.75	427.5	519.75	1347.75	698.75		842.25	1254.5	586	348.75		662.25	724.25	899.25	594.5		4346.75	686	442.5	685
1180.25	627.5	877	1672.25	838.75	1461.75	753	1757.5	464.5	2211.5	510.75	1430.75	1444.25	583.25		1294.25	372.75	531.25	1051.25		442.5	3150.5	592	321.25		732	560.5	1380	1322.75
909	348.25	410	1393.25	1413.25	371.5	379.5	3287	1695.75	3409.75	1731.25	319.25	6113.5	2092		932.75	2710.75	560	868.25		780	992.5	391	912.75		523	6661	1548.25	3799.75
646.5	1557.5	321.25	1551.75	2678.5	2752	1904	3507.75	753.75	3150.25	930.25	347.75	3189.75	321.5		406.5	2604.75	981	629.5		2421.25	683.25	982.75	786.25		3023.25	3784.25	2845.25	1664.5
692.75	464.75	572.5	888.5	343.25	418	2522.5	1834.5	1039.75	1793.5	768.25	1363.25	925.25	750.5		3594.25	365.5	602	538.5		556.25	912	1457	618.75		586.5	2891.75	688.75	4004.5
634.25	541.75	601	565.25	821.75	2155.25	417	4530.5	671.5	633.25	929.75	1064.25	402	414		1152	767.25	328.75	327.5		382.5	517	373.75	399.25		978.75	3033.25	3015.25	4653
1380.25	350.75	752.75	1612	629	801.5	2074.25	1801.5	3925.25	1260	1371.5	319.75	1442.25	532		418	426.25	973	430.75		400.5	357.75	588	394.25		1266.5	3785	2122.5	1330.25
965.25	592.5	376.25	415.5	409	1727.5	991.5	854	838.25	2622.5	673	1272.25	1389	1492		320	1186.75	1067.25	2776.5		1272.5	1431.75	985.75	368.75		346.5	491.5	840	2874.5
2317.25	460.25	545.5	977.25	318.5	853	2199.25	1777.25	3284	2806	1235.75	600.25	556	630.25		340.25	901.75	740.25	507.25		339.5	695.5	369.75	643.25		3065	1392	3266.75	469.75
574.25	610	644.75	1365.75	1124.25	661	1520.75	1860	7518	1860.25	517.5	852.25	555.75	435.25		559.75	465.5	1029	949.75		665.5	3698.25	2046.25	359.5		5607	4650.75	2400.25	2190.75
503.75	316.75	493.75	1028.25	915.5	419	928.75	1908	493.75	1040.5	747	1538	1215.5	430.25		832	638.5	1309	356.5		595.5	1483.75	391.75	324		380.5	550.5	1489.5	507
594.75	532.5	437.5	1783.5	2157.5	771	1504	4435.75	3223.5	439.75	1331.75	1248.25	1580	793.75		1470.5	1960.5	762	814		522.25	362.5	1279.75	570.25		1655.5	4974	2951	1414.75
371.5	420.75	654.75	685.75	1409.75	969	858	2010.75	2191.5	1801	1161.5	509.75	326.75	1360.25		382	465.75	547	939.25		878.75	613.25	544	502.5		377.5	2406.75	1690.5	2500.75
1173.5	399.5	511.5	925.75	2603.25	2672.75	857.75	3179	1202.25	899.25	822.5	576.25	493.25	1465.25		1050	795.75	2152.5	1513.5		484.5	484.25	789.25	821.25		1087.25	5767	3166.25	2167.5
942.25	557.75	398.25	436.75	1902.25	1784.75	361.5	3075.25	1466	2090.25	1008	1544	2165.75	1165.75		572	1160.75	382.25	785.25		863	2457.75	575	429.25		779.5	1215.75	383.75	324.5
1281.75	634	647.5	870.25	3965.75	1693.75	1699.5	1115	1838.75	3933	598	846.25	2109.25	432.75		498	1264.5	480	321		713.25	413.25	1248.5	2064.25		3247.75	452.5	1164	849.5
876.5	399.75	324.75	1273.5	1383	1070.25	1059	1010.75	1837.25	2198.75	748	381.75	3195.5	980.5		491.5	1912	400.5	5060.75		697.75	630	8838.25	777		1737	4506.75	1067.75	440
1210.5	381	347	412	3529.25	3609.75	1472	1906	604	1634	376	932.75	968.25	510		1222	1888.5	1203	571.75		610.25	394.75	602	376.25		1021	438.75	430.25	412.25
1782.5	506.5	529.5	2059.5	2500.5	1915	1342	1803	2697.25	1322.5	2249.25	701.5	726	899.5		540.5	521.5	1056.25	423.5		574.25	6121.75	751	950.75		1082.25	2350.75	2382	1082
1232.5	435.25	706.75	608.25	655.75	773.75	1126.75	1636	6514	3147.5	577.25	961.5	1571.5	540.5		347.5	1255.75	959.25	1522.5		1635.75	2077.25	1151	1387		1990.5	2886.25	1626.5	736.5
456.75	323.25	747.5	1529.25	961.25	3279.75	990	2710	466.5	844.25	597	565.75	1580.75	807.75		481.75	893.5	944.5	977.75		563.25	377.25	1180.25	1120.75		375.75	1570.75	1131	433.75
1363	457.5	644.75	385.75	4146.5	420.25	2446.5	1361.25	1728.75	443.75	733.25	1395.5	1895.75	1099		510	614.5	956.25	2172.75		930.5	1481	461.75	1606.5		1748.5	681	3263	4123.25
323.25	470.25	563.75	1682	3016.5	3156.25	340	1251.75	2048.5	538.75	323	409.5	407.5	713		666.25	1294.75	1279.25	1034.5		680.25	994.5	1053.25	1026.25		3748	386.5	648.5	1085.75
741	322.75	380.75	1532.5	2614	460.75	497.5	563.5	6385.5	2974.75	1241.5	1412.25	1783	960.5		1202	459	452.25	1645.25		355.75	1170.5	394	678.5		1626.5	2256.5	580.5	2359.25
1199.5	355.25	497	497.75	1359	1047	1672.75	1368.75	3112.5	5325	1395.25	605.5	651.75	789.25		1400.25	413.25	609	954.75		847.25	502	715.5	429.75		2051	4748.5	550.5	909.75
845.75	328.25	576.5	778.5	615.75	726.5	1104	1378	1339.75	724	541	1096.25	575.75	745.5		480.25	383.75	1412.5	435.25		341.25	1019.5	2189.25	691.75		860	1946.75	2771.5	936.25
1427.25	367	415.25	675	3936.5	525.25	1728.25	1128	438.75	1862.25	331.5	833.75	2119.75	464		375.75	1629.5	926.25	1016.25		321.5	676	627.25	1471.5		5638.25	3893.5	2394.25	1152.75
1354.25	355.5	362.5	940.5	1450.25	497.25	1963.5	426	1897.25	647	555.5	1035	2626	1266.25		1004	713	350.5	6636.5		497	10084.8	931.75	1139.5		382	3418	323.25	1501
916.75	334.5	514	646.25	2732.5	335.25	413.75	2947.75	1648	1591.5	673	432.5	3661.5	1669.75		805.75	1387.5	348.25	519.5		371.5	856	554	383.25		862	389.5	773.25	377
1090.5	7995.75	615.5	416	1041.5	895.5	524.75	738	4437.5	2274.5	371.75	734.25	340	532		401.5	679	1758	1075.5		418.75	791.75	691	702.75		319.25	1922.25	1028.5	1037.75
728	395.5	445	1188	1258	375	374.5	2444.25	619.75	1231.25	6779	389	2470.5	664.5		1279	762.75	2150.75	794.5		716.75	379.25	1100.25	640.75		2704	1235	399.75	3288.5
786.75	449.25	699.25	491.5	673.5	1159.5	5660.5	1545	3120.5	997	2756.75	655.5	457.5	498.5		584.5	477	1035.5	1698		333	1201	776.5	1212.75		2955.75	475.75	903.25	2139.75
609.5	442.75	677.75	1072.5	3030.25	2038.25	995.25	403.25	1369	1951.25	348.75	442.25	410.75	1602.75		421.5	477.75	451.5	1182		340.75	510.5	1624.5	973.75		704.75	974	908.5	582.75
725.5	511	693.5	1062.75	3837	554.25	1394.25	346.25	407.25	1908.75	325.25	540.5	495	1637.25		741.5	845	662.25	1017		342.75	1082.25	862.75	1112.5		825	514.25	491.5	829.75
677.25	500	314.5	636.75	2602	630.75	699	2272	2551.75	2131.5	351.25	961	362.25	1347.5		714	344.25	1591.5	736.5		403.25	690.25	1045.25	730.5		3122	437.25	2213.25	1892.75
440.25	329.25	636.5	803.25	1070.25	1387.25	865.5	2310.75	2399.5	2157.75	388	684.75	2150	934.5		321.25	1687	974.75	1431.5		1332.75	880.25	1446	582		928.75	487	1453.5	2422
680.25	477.25	1318.25	516.25	671	544	556.25	2442.25	2864.25	1760	403	617.75	3893	1293.75		740	1420.5	760.75	1803.25		980.75	679	515.25	1237		799.25	451.75	586.5	3644.5
807.25	456.5	371.5	2059.25	3715	734.25	2554.5	4137	396.25	5853.75	1824.25	563.25	333.5	889.25		400.25	1025.75	2832	1122.5		808.75	853.75	1588	732.75		850.25	2289.25	517.75	3185
709.25	387.75	446.75	893.75	3142.5	2590.75	1445	4257.75	2156.75	3851.5	772.75	398	1445.75	1360.25		426.75	696.75	353.25	644.5		613.75	754	2042.25	548.25		834.25	4160.25	1834	3318.75
1708.25	499.5	469.75	697.5	4340.25	1020.75	1924	5081.75	939.75	4142.75	1389.25	577.75	2613	811.75		1275.75	806	971.25	1601.25		337.5	684.5	922.25	360		2828	10075.2	2118.75	2659
379	375.75	747.25	865.5	2630.75	1111.5	1717.5	3856.5	573	981.25	1348.75	499.25	1057	420.5		735.75	411.75	392.25	1522.5		540.5	549.75	1235.75	704.5		1876.5	1108.5	656.5	2104
987.25	434.25	331.5	979	2401.25	1767.5	335.25	3476.75	1931.75	1012.25	1307.75	928.5	2305.25	1427.5		1474	809	1738.75	526.5		637.75	1948.75	995.5	1230.5		3181.25	4831.5	618.25	2107.25
826.75	336	598.5	538.75	1343.5	1979.25	526.5	909.25	1580.25	1665.25	442	679.25	1453.75	425.25		1187	341.25	1221.75	771.75		444.75	4128.5	828.75	945.25		4146.25	1992.25	527	3202.5
361	363	416.25	803.75	452	853.5	863	2870.75	2237.5	2045.25	390	622	1171.75	676.5		1157.5	1188	413.5	348.25		937.5	640	4666	405		2675	9486.75	472.5	1520.75
1262	344.25	810	1342.25	2901.25	639.75	717.5	3302	1940.5	1763	1171.5	557	595.5	1006.75		342	930.75	474.75	1281.75		1156.75	505.25	1115	671.25		2363.25	1012.25	356	2453.25
1056.5	340.75	420.75	1701.5	751	889.5	3791.25	5574.75	2370.5	1806.75	1724	1102.5	3642	435		967	824	859	716.5		1103.25	908	889.25	1248.5		646.25	1919	549.75	529
323	462.75	513.5	879.5	1050.25	386	534.25	3562	1385	1241.75	1457.5	1305.5	651.25	1558.25		381.25	1475	1196.5	1572.25		710.75	615.75	1244.75	1004		3729.25	2308.5	575.5	539.25
1057	815.75	391.5	616.25	2107	1206.5	389.25	4616.75	3241.5	883.25	1472	903.25	377	1154		892	922	1617	1269.75		765.25	605.25	581.25	326		3019.5	1179.75	1187.75	3794.25
1292.75	314.25	781.5	537.25	659.5	1385.25	915.25	2311	1834.5	1075.75	461	918.25	2201.5	1192		376	943	1186.25	802.75		471.25	539.75	987.5	1817.75		1936	2032	927.75	1158.5
1095	491.5	476.25	441	409.5	594.75	1249.25	524.25	532.5	769.75	1259.5	714.75	3267.5	746.75		787.5	504.75	709.75	777		755.5	457.5	450.25	960.75		1292.75	2852.75	1368.25	2130.75
1709	385.75	388.5	832.5	534.5	1176.25	1215	5122.5	2033.75	713	460.25	350.75	470.75	328.25		774.25	884.75	1531	993.25		314.25	423.75	990.5	412.5		501	1004.25	1016.25	1018.75
1090.5	599.5	661	790.5	441	1046.5	922.25	3663	3232	1688.75	1298.25	413.5	485.75	471		2011.25	660	807	2225.5		655.25	655	1169.75	737.75		933.75	1021	835.75	1176.5
1335.25	458	868	427	455.5	2250.25	1088.75	5290	1281.75	1362.75	835	621	1191.25	632		1021.5	676.75	2060.75	446.25		1006.5	350.5	1060.75	991		1301.5	625.5	409	333
1405.25	459.75	383.5	804.25	678.75	1672.5	1693	4285.75	546.75	2161	406.25	412	1644.5	1058		983.5	600.25	2251.5	429.75		582.25	415.25	1638	441		1357	2272	747	3513
1605.25	394.5	744.25	2494.5	1855.25	549.25	828.75	3980.25	4648.25	537.5	1226.25	331.5	3162.5	1101		1117.25	1379.25	597.75	929.5		460	2971	878.5	784.75		333	5926.25	841.75	2923.25
1079.5	402.75	452.25	619.25	1511.5	341	785.5	7678.5	3289.5	4525	657.25	1130.75	565.25	633.5		447	3277.25	1232.75	778.75		841.5	1552.25	780.25	404.25		527.75	917.75	758.75	793.5
1450.75	362.5	388	1282.75	938.5	3448.25	602.5	3487.25	1847.25	1197.25	2833	864.75	643.5	1045		936	1780.75	1422.5	355.25		859.5	471.25	875.75	804.5		1300.25	1516.75	574	857
1034.75	570	796.25	658	1046.5	1016	792.75	458.75	1336	1550.25	369.75	316.75	405	1863.25		373.5	387.75	527	1252.75		713	426.75	2876.25	318.75		637.25	2997	537.75	457.25
969.5	335.5	610.75	1038.75	2518	1355	630.5	2219.75	3487.75	1129.75	792.5	452.5	915.5	1888		361	1052.75	2277.5	1809		800.5	456.75	1159.75	535.5		481.75	5272.75	546.5	3026
852.25	351.25	462.75	570.75	2180.5	1017.75	1087.75	3595.25	1711.5	4813.5	787.25	1115.5	1152.75	2472.5		948	753.75	1194	796.5		652	2309	790.75	496.5		350.5	1177	880.25	1107.5
1913.75	513	358	757.5	827.25	707	658.5	2933.75	1805	2825.25	554.25	1377.75	353	1150.75		391	1651.75	2744.5	789.5		3157	1047.25	768.75	380.5		435	4338	328.25	1804.25
1313.5	459.75	1062.25	454	385.25	1909.5	327.75	3869.5	1294.75	3927	703.5	522.5	1027.75	1660		489.75	1147.75	683	1172.75		559	752.75	369.25	1340		548.5	4527	811.25	4015.75
820.75	562.5	748.5	337.25	456.5	332.5	629	2244.75	1189	995.25	551	573.25	741.75	389.25		1103.25	1064.75	1730.75	1296		1218.5	603.25	1475.75	861.5		397.75	2415.75	474.5	3008.75
391.5	438.5	431	348.75	2576.25	1082.25	819	1639	990.75	1520.75	577.75	686	492.25	1681		1331	2066.75	1002	588.25		538	787.75	906	1203.25		745	1850.75	768.5	791.5
1555	355.5	818.25	393.5	927.25	1230	470.25		2398.25	338	1043	380.5	687.75	942.5		1040.5	645.25	885.75	518		527	1678.25	850.75	474.5		439.5	950.5	768.5	1695
888.25	390.25	391.25	1046.75	513.25	430.5	666		3651.25	4036	979.25	424	1025.75	603		460	1383.25	822.75	907.25		501.5	649.5	683.25	386.25		4119.75	4869.5	2876.25	1647.5
333	448.25	526.5	1635.75	1515.5	1358	756		2442.75	5195.5	818	1099.25	560	690.75		2183.5	960	1402.25	1081.75		696.25	1618	6110.75	1131		1589.5	1176	1120.25	1317
761.75	513.25	585	3163.25	1006.75	2434.5	449.75		788	1003	1278	725	448.5	434		339	795.25	789.75	530.75		403.25	1095.5	1064.5	2096.25		590.25	917.25	342	431
1038	439.25	460.5	527.25	2507.25	2545	414.5		1847.25	4952.75	517.75	736.5	587	1840.5		453	499.5	1220.25	1298.75		453.5	359.25	679	555.75		3963	567.5	1265.25	424
617.75	394.5	443.5	490.5	1362.75	1503.25	334.5		2274.5	483	1526.5	452.25	593	1552.5		747.25	486.75	809.75	1367		2009.25	607.5	659.5	1154.25		3035.5	614.25	3267.5	2006.5
777.75	590.25	942.5	626.25	437.75	1220.75	1769.5		4206.25	8177.5	911.5	892	477.25	1291.25		463.5	676	1509	1628.75		587	767	560.5	1467		436.25	2602	1635	1709.5
973	1392.75	554.75	2019.5	719.25	1471	1575		3789.25	1511.75	381.25	1008	620.75	1746.25		834.5	1473	696.75	632.75		1125.5	330.75	1094.25	444.75		7453	834	1010.75	686.75
1308	365.5	358.5	377.75	2950.5	802	799.25		1914	343	363.5	949	984.25	1018		516.5	432.75	1014.5	1328.75		429.25	520	340	819.25		820.25	1666.75	1220.75	551.75
1542.5	565.5	421	816.75	343	688.5	972.25		332.75	589.5	803	666.5	1257.5	1280.5		2066.25	319	923.25	1065		511	394.5	1310.5	497.5		2157.25	1736.75	636.25	428.5
932.25	377.25	510.5	1165.5	2685.5	3632.5	1374.75		1983.5	1727	788.5	975	3867.25	533.25		713	408.25	412.75	937.75		1205.5	5389.5	667.75	922		2834.5	845.5	2436.25	3459.5
1193.5	607.75	429.75	1202.5	5835.5	1368.5	1469.5		3254.25	2266.75	495.75	499.5	932.25	1191		1398.25	518.25	395.5	388.75		860	1008.5	701	860.25		2747	1676.75	749.25	494
1099.25	414.75	780.25	2034.25	374.25	826	1267.75		1760	852	457	1294.5	1305	411.5		2488.75	2344.25	1110.5	623.25		772.5	864.25	745.5	324.25		1327.25	2485.5	407.25	7863.25
590.5	474.5	593.5	1704.25	851.5	536.25	1096.25		451.25	3760.25	364.5	346	1053.5	778.5		935.25	1136	498.25	408.25		775.25	726	728.75	476.5		3632.25	1790.5	2156.5	1957.75
1919.25	444.75	537.25	1680.5	3974.25	2990.25	348.75		1429	1378.75	1660	1622	465.5	469.75		925.25	790	1221	485.25		895	800.5	365.25	538.75		451.75	2023	2204	2923.75
1278.25	333	542.25	1844.25	1028	2549.25	512.5		2150.75	3687.75	705.25	585	3286.25	1182.75		1168.5	715.25	1460.5	432		573.25	325.25	1318.75	1183.25		952.25	315.25	2525	727.25
357.25	415.25	637.75	1804	343	3356.5	702		1440.25	2345.5	633.5	635	1346.25	427.25		435.75	495.5	1113.25	509.25		424.5	732.5	414.75	392.25		6907.75	384	807	5288
1212.75	482	567.75	1188.75	1347.75	1011.5	455.5			1389.5	1379.75	485.25	367	554.75		1887.5	793.25	957.5	458.5		648.75	1133	543.75	454.75		4802	1850.5	402.75	652.75
1234.25	329.5	473.75	1173.5	563.5	1774	2013.5			927.25	1002.5	780.75	1580.5	380.5		446	598.25	462.5	1469.25		1238	324.75	657.25	684		7878.5	453	591.25	714.25
1539.75	351.25	667.5	549.5	1054.5	612.5	2111.5			1454.25	382.25	838.75	1185	378.5		347	471.5	724.75	1141		727	467.75	460.5	722.25		2955.5	3015.25	1955	3629.25
515	610.75	352.25	1265	2960	362.25	600.5			1116.25	767.5	387	1170	365.75		1071.75	459.75	871.75	819		966	839	348.5	518.5		816	2123.25	1048.25	559
1546.5	397	493.5	2294.5	1527.75	1329.75	471			1150	730.25	1031.75	1891.25	794		1123.75	872	576	616		489.25	1552.75	414.5	1209.25		372.25	1218.75	921.5	448.5
768.5	609	436	1279	2212.75	1368.75	1927			5579.75	1431	740.5	430.25	576.75		345.25	1876.75	1080	446.5		631	826.5	985.75	448.5		733	2147	5159.25	999.5
1694.75	769.5	497.75	854	797.75	518.5	939.5			3402.25	919	497	1372.25	1181.75		1845.25	326.5	674	662.75		352	1343.5	754.75	655		1740.75	3778.25	619	1040.75
701.5	356.25	793.5	2621.25	2719.25	678.25	371.75			4912.5	850.5	328	406	1546.5		709.75	465.75	468.75	411.5		814.25	335.75	1473.75	345.25		5158.5	3026	2088.5	1411.5
1770	334.25	1123.25	471.75	478.5	568.5	489.75			576.5	861	787.5	1813	1572.25		381.5	404.25	1067.5	1137.5		594.25	334.75	378.25	900.5		1140.25	953	1712.25	391
553.5	380.25	605.5	777.5	568.75	1825.25	1613.25			2471.75	538.25	731	333	642.75		1159.75	729.5	412.5	763.25		543.25	489.75	703	442.25		1088.5	3651	371.5	835.5
1007.75	446	708.5	3135.25	3045.75	1930	1546.5			1004.5	1730	1208	1929.25	605.25		347.25	539.5	1446.25	994.5		543.5	1640	668.5	450.5		1865.25	940.25	369	1610.75
658.75	446.25	433.75	764	1573.25	1802.75	1328.25			884.25	506.5	668.25	3014.25	352.25		2595.75	433.75	2073.25	422.75		699	2311.25	1069.25	407.25		566	2284.5	1796.5	5170.25
1267.25	446.25	378	1696.5	1581	1169.25	1166			3009	1134.25	923	879	1948.25		3626	525.5	436.5	884.75		362.5	488.25	370.25	515.75		2599.25	1818.75	2657.75	2384
2335.75	400.25	507.5	1163.25	321.5	529.25	615.5			3873.5	1188.5	440	1006.5	779.75		1417	347.75	414.5	667		506.25	326.5	731	465.5		2847.75	1221.75	1778.75	403.5
585.75	420.5	388.25	2415.75	1747	554	545.25			3364.75	458	457.75	1715.75	1447.25		528.25	316	1609.5	314.5		736.25	598.75	1005.5	769.25		4832.25	469.5	1769	1671
1388.75	316	420.75	345.25	2018	408	602.5			932.5	603.75	497.25	1264.5	477.25		4514.5	783.5	439.25	1387.75		628.5	899.25	402.25	481		2571.25	3842	3084	397
315.75	405	850	546	925		458.75			1065.5	595.75	929.25	2895.75	2442.5		819.25	927.5	519	528		554	805.5	321	510		464.75	1612.75	356.5	2078.25
956.25	397.5	386.5	1198.25	4153.25		820			388	934.75	609	2383.5	919.5		417.25	542.25	318.75	1208.5		481.25	660.5	1333.25	415.75		4959.75	2480.5	470.5	4701.75
818.25	324.5	457.75	1225.5	623.5		1668.75			475	934	540	2908.5	936.5		1045.75	547	926.75	889.75		788	987.25	1488.25	351.75		2621	2588	2419.25	1507.75
846	388.75	587.25	2198.25	3666.75		585.25				390.5	418.25	2582.75	1538.75		393.75	432.75	597.75	713		498.5	501.5	742.25	346		557.5	4210.5	2223.25	494.25
1382	345.75	514.75	1946.5	5103		540.5				1782.5	412.5	1581	690		1370.5	349.25	1252.25	1061.75		512.5	650.25	332	1058.5		1072.25	414	336.75	1087.75
823.75	324.75	648.75	3373.5	2270		586.5				334.25	1668.25	1830	613		631	657.5	785.25	1245		959.75	579.25	738	389.25		504.75	632.5	733.25	1026.75
1751.5	369.75	770.5	658.5	961.25		692.75				2002.25	1024.5	2480.5	1340		395.25	457.75	323.75	978		336.5	528.25	317	378.75		3130.75	2707.25	1969.25	2387.75
1299.75	343	803.75	1825.5	4112		492.5				1896	566	635.5	416.5		1856.25	427	671.75	1133.75		593.75	366.25	870	423.25		2105.75	3774.75	522	2119
1153.5	340.5	374	1597.75	678.5		462.5				1895	572.75	1203.25	1242.75		2832.75	1827	673.25	377		990.75	376.25	614.5	389.25		1250.75	9023.25	460.75	781.5
1283.5	369	327	1218.25	5183.5		761.25				739.25	394	1686.75	355.25		458	869.5	381	465.75		1358.25	892	348.5	941		2106.25	1098	546.25	800.5
1277	669	665.5	1332.75	4065		829.25				318.75	651.75	878.5	451.75		1094	380	397	483.5		996.75	800.75	2618.25	335.5		3072	941.5	428.25	6083.25
2076	566.5	426.25	2336.5	2341.75		1300.5				1947.25	597.25	729.5	1341.75		1288.25	434.5	593	674		359.25	1763.5	476.75	405.75		4065.25	552.25	722.5	408.5
955.25	578.5	536.5	563	512.75		1474				1462	629	503.5	601.5		420.75	323.25	430.5	927.25		466.75	410.5	1153.5	1090.25		1054.25	381.5	2623.75	2308.25
841.5	913.25	523.5	1542.5	4057.5		1635.75				1780.75	626.25	2131.5	1232.25		1164.75	737	359.5	916.75		1075	363.75	919.25	651		339.25	6141.25	952.5	615
1760.25	393.75	497.25	2206.25	3252.75		766.25				717.75	418.75	524.75	510.75		2987	388.25	1259	960.5		813.75	604.25	519.5	709		1501	751.5	1428.5	807.25
358	611	490.25	323.5	1953.25		619.75				1783.25	684.75	352.25	449.5		867.75	754.25	511.5	418.5		672	330.5	733.75	470.75		1992.25	4140	1979.25	2630.75
503	401.5	343	1730.25	561.5		733.75				689.5	1185.5	1302.25	347		415	721.75	497.25	1341.5		576.25	941.25	941.5	470.25		780	521.25	1627	1775
504.5	338.5	559.25	800.5	1222		1444.5				1023.75	713.75	1200.5	352.75		2211.25	363.75	3689.25	829.5		345.5	766	1110.75	8818		508	1739	3326.5	365.5
895	501.25	433.25	1390	667.25		1772.5				489	581.75	1013.25	391.5		507	1076	710.5	422.75		648.75	1678.25	1199.75	336.5		422.5	1030.75	530.5	824.75
1080.25	626.25	338.75	1077.5	592.5		1462				1519	838.5	2946	585		765.25	1180	391.25	1273.25		554.25	715.75	2965.25	930.25		339.75	3236.5	1905.5	459.5
426	594	767.25	419.25			1318.75				1209	636.25	2066	581		519.5	371.5	1699.75	603		723.25	658.25	383.25	610		6551.75	3203.5	1435	839.75
1171.75	632.5	614	2050.25			1277				507.5	358.75	403	521.25		818	494	936.75	486.5		900.75	586	357.5	1674		1112.75	1628.5	410.75	548.75
1588.25	314.5	341.25	607			1722				490.75	508.75	444.75	452.5		1608.5	1100.75	1103	317.75		488.25	752.75	852.5	1376		556.5	1598	1131.75	1063.25
725	563.5	1328.25	1015.75			837				328	1388.25	539.25	375.25		886.25	1185.5	572	346.5		437.25	1207	336	438.25		1124.75	3017.25	1237.75	383
1467	418	479.75	1229.75			873.25				343	453.5	368	484.25		835.75	1934.25	456.75	730.75		478	3243	1523.75	406.75		1503.75	1765.25	1287.5	634.25
1008	324.25	665.25	1445.5			319				440.25	342.25	995.75	358		356.75	640.5	424	565		1019.75	1342.5	455	418.25		1620	1166.25	490.75	741.25
553.5	476.25	475	2434.25			933.5				580	885.25	801.5	916.25		556.75	455.25	1055	691		846.75	688.75	992.25	714.25		3200.5	2644.25	823	348.25
417.5	338.25	479.75	488.25			583.5				1048.75	764	474.25	444		1094.75	1316.75	1367.25	709.75		421.75	471	590.25	814.5		2315	353.25	635.25	694.25
1117.25	343.5	506.25	1341.5			1270.25				460	466.75	316	514		343	711.25	542.75	402		503.5	694	833.25	1022.5		1929.75	360.75	4125.25	1210.25
855	898.5	522.75	2047.25			1098.25				654.25	652.75	1226.25	778		1501	464.25	697.75	494		471.25	1353.25	629.5	407.25		2023.5	688.25	850.25	2615.5
1083	482.5	679.25	1168.25			1377.5				1421.25	352	1369	530.5		754.25	1655.75	791.5	1260.25		366.5	414.5	971.25	315.25		1616.75	1494.5	1293	826.25
1026.25	330.25	1007	720.5			1096.25				1181.75	349.25	1043.25	941.5		587	705.25	822.25	651.25		424	552.75	780.5	1002		5530	3834.25	618.5	2531
676.75	365.25	331	687.5			440				400.5	482.75	1470.5	862.75		1817	634	378.25	393.25		3389	787.75	443	315.25		1210	2366.75	416	2373.25
1192.75	703	431.25	1403			1619.25				713	425.25	470.25	1620.5		666.75	794.25	1614	822.5		745.75	606.25	10939.2	976.25		423	2361.25	4206	2088.5
647.25	324.5	581	1507			555.5				1656.5	386.5	618.25	370.75		409	936	952	819.25		772.25	359.25	865.5	1611.5		4100.75	4838.5	363.25	3149
482	458.25	700.5	1253.5			1856.25				519	520.5		632.25		897.25	799	354.75	805.25		439	486.5	522.5	1646		6254	3549	1611.75	1723.5
792.75	468.25	460.25	1189.5			549				562.25	1145.75		620		2305	350.5	1429	353		631.25	349.75	354.75	2116		563	4978.75	1393.25	843
1831.75	478.25	320.5	506.75			523				1098	403.75		409		797.25	914	595.75	558.5		787.25	432.5	502	2081.75		2587.5	2990.5	1236.25	3048.75
702.75	323.25	484.25	351.75			642				399.5	356.25		799.5		523	333	965.5	1053		1044.25	487.5	487	917.5		2770.5	3494.25	2528	588.75
845	493.75	531	2215			1265.25				413.5	332.25		445.25		421.5	784	610	1135.5		948.5	1087.25	1888	1347		2780.75	2808	919	3612.25
644	542.5	627.5	649.75			1266.75				357	4430.75		346.5		1493	439.75	503.75	1151.5		653.25	2572.75	866.25	438.25		473.5	433.75	2080.75	484.5
322.5	454.75	735	1253.25			848.75				414.75	720		382.25		615.25	662	376	478.5		432	2959.5	2092.5	392.5		1928.25	3564.75	964.75	1096.75
1519	424.75	960.25	403			584.25				502	475.25		452.75		1355.75	539.5	510.75	553.75		522.25	410	6743.75	390.75		2726.25	5582.75	355.25	2185.5
686.75	398.75	2128.75	515			1047.5				716	461.75		648.25		1348	491.5	2769.75	990.25		629.75	558.25	1109.5	618.75		2027.5	3287.75	599.25	1446.25
1118.75	577.25	1239	1523.5			631.5				831.75	915.5		1345.25		1074.5	1544	1009.25	800.25		536	1958.75	3128.25	445		1260.5	865.25	1732	4863.75
1257.25	383.5	839.75	1770.25			1068.75				825.25	331.75		331.25		678	532	1449.25	677.25		839.25	1514	485.25	317.25		1607.25	675.25	4077.25	4830.5
1059.5	328.5	395	454.25			1182				1731.5	421		1023		723.25	363.5	1466.5	617		392.75	1015.5	2518.5	1338		2599	1036	2329	811.75
1287	462	1067.5	793			2049.5				685.25	645.25		1317.25		504.5	523.5	1450.5	1408.5		629.25	637	3711.75	2122		1379.25	3726.5	4262.25	2101.75
1707.75	322.75	439.75	773.25			980.5				555	672.5		369.75		428.75	827	439.5	360.25		381.75	2870.25	747.5	2458.25		4131.75	2976.25	552.5	327.5
1056.75	622.75	1401.5	989.75			905.75				431	394.5		700.5		1044	905	369.5	576.75		435.5	400	422.25	1151.75		2206	5118.25	3454.75	969.5
1230.25	318.75	733	2688.5			959.75				549.75	647.25		386.75		1402.75	324	700	700.75		959	326.5	548.25	1539		1870	968.5	639.5	396.25
1965.5	567	600.25	2065			617.75				1038.25	348.5		1222		1599.5	486.75	1145.25	809		656	915.5	761	1566.75		1100.5	3091.75	570.25	679.5
596.25	568.75	1746	1024.25			791.5				1216.75	1028		486		3807.25	525.75	364.5	923.5		891	448.25	451.25	353.25		1553.5	2519	1147.5	864.25
656.75	432.25	400.25	2244			771				1769.75	505.25		353.5		1730	329	1465	385.75		616	466	5518.5	1207.5		2165	1395.75	745	376
1107.5	404.25	1256	2765.5			775.5				1031.25	578.5		534.75		1005.5	673.75	695.75	619.5		535.25	453	892	592.5		1728.25	4785.5	560.75	2614.5
1717.75	427.75	654.25	2353.25			569				443.25	1148		683.25		482.75	472	433.75	811		680	463.75	372.25	462.25		1120.75	1904.75	454	550.75
1495.25	329.5	1360.25	1438			2163.25				770.25	781.75		931.25		943	1619	864	828.75		352.25	328.5	982.75	1835.25		329.75	2472.5	1354.5	363
1835.25	590.75	449.5	1543.5			483.5				403.75	443		1207		1140	1004.25	1331.75	700.5		538.25	4374.25	883	1997.25		682.75	5119	1440	4884.25
1265.5	676.75	1018.5	766.75			382				1701.25	569		385.5		457.5	3781.75	341.25	2044		560.75	399.75	1204.5	327.75		1682.5	397	1079.5	3167.5
1056.25	344.75	1280.75	337.75			2057.25				316.5	924.5		1074.75		1965	634.5	863.75	788.75		841.5	523	325.5	1216		718	5762.5	356.75	3153
752.25	614	780.75	417.25			1947.5				407	595		439.75		595	886.75	334.75	1164		2640.75	450.75	563.5	1028.25		1546.5	2637.5	1969.5	2504.75
317	520.25	806.25	2147.25			1020.5				472	927		2172		377.25	432.5	472.25	908.75		765.5	323	942.25	1192		508	537	1814.5	488.5
1023.75	552	967.75	858			549.25				1221.5	482.5		634.25		988.75	314.75	370.25	473		630.75	414.75	2011.75	659.25		3860	570.75	741.75	5731
1809.25	371	1133.75	1287			1464.25				563.5	684.25		1400.75		1003	1029.75	4601	457.5		727	325	407.75	355.75		2580.5	2600	2344.25	3135.75
1026.25	496	331	2433.25			1153.25				368.75	359		895.5		1459	416.75	1557	338.75		499	616	663.25	1776		1499.75	3693	1852.25	3773.75
1071	530.75	1676.5	1761.5			480.75				1005.5	531.5		503.5		597.25	903	869.75	1103		695	321.25	4198.75	385.75		2546.25	681	753.75	759.75
1460.25	314.5	698.75	668.75			4225				478.25	3163.75		548.25		518.5	2599.5	1000.75	790.75		1247.75	631.5	747.75	1679		1199.75	1118.75	488.75	500.75
707.5	332.5	629	1206			1203.5				943.75	1079		1722.5		455.5	544.25	382.5	686.75		800.25	555.25	576.5	1395.5		1892.25	1972	356.5	2073.5
1577	422.25	1065	1248.5			750.75				789.75	415		469.5		514.25	389.25	761	364.75		598.75	331.75	1244.25	1523.75		2356.25	547	1073.5	969.75
1029.5	690.25	1134.5	5375.5			2523.75				436.75	1441.25		548.75		1293.5	588.5	519.75	347.75		714.25	416.25	717.75	582		1588.25	1022.75	393	893.25
1757.75	389.25	2055.25	652.75			2644.25				1696.25	377.75		898.5		369.5	759.25	441.5	591.75		834.75	694.5	590	673.5		3388.75	1178.75	354	2091
688	783.25	1567.5	413.25			990.75				2336.75	544.75		384.5		445	369.25	757.75	580.75		406.25	783	760.5	511.5		563.25	460	318.5	829
1593	352	545.75	1338.5			736.75				706	2444.5		1178.5		763	713	1498.75	386		527.75	485.25	743.75	1507		356.5	1080.75	449.25	1060.75
863.5	511.25	761.25	459			423				1209.25	346.25		1013.75		353	334.5	2006	354.25		651.75	438.25	1162.25	714.25		1761	602	596.5	667.5
519.25	387.25	771.5	949.5			441.5				1174	792.75		2104.75		654.25	367	2412.25	345.25		367.75	396.75	1181.25	562.75		2226.25	2343	1674.75	2726
949.75	400.5	1965	1520			936				346.25	557		1973.75		551.5	1621.5	710.25	1211.5		466.75	5380.25	1055.75	547.5		839.25	340.25	715.5	3750
448	439	1453.5	2798.25			327.25				321.25	923.75		1273.5		318.25	425.5	481.25	335.75		1005	373.75	422.75	603.25		368.25	2984.5	522.25	1147.25
1204.25	508	649.5	1367.5			1383.5				431	387.25		653.5		365.25	1159.25	1233.75	2646.75		495.75	370	1028.75	768.25		1009	6546	1002.5	4671.5
604.75	392	1402.5	2445.75			321.25				410.5	796.25		2373.25		1034	713.5	588.25	616.25		478.25	607.5	388.5	562.5		560.5	9699.5	2052.75	471.5
1673.25	539.75	928.25	1036			1277.25				1330	1142.75		382.5		2041	692.75	363	940.5		953	423.25	746.5	566.75		2215.25	644.75	5134.75	1525.5
1124	670.25	1056	690.5			337.5				689.75	508.5		819.5		1092	360.5	572.75	707.25		833.5	618	738.25	1096.5		4783	454	2151.25	3147.5
673.75	676	933.5	2693.25			1007.25				467.25	543		1133.75		1125.25	538.75	2249.75	517.25		378.5	839.25	2158.5	1992.75		3560.5	425.75	322.5	3420.25
1430	520	669	2810			3071.75				1649.25	1460.25		1382.5		1291	660	591.25	479.75		450.75	369.75	730.5	539.75		1786	381	1287.25	2727.5
386.25	442.5	1185.25	1349.25			2001.5				1052.5	687.5		877.5		1146	506.5	1030.75	809.5		436.75	470	622.25	1117.75		3309.5	1949.5	678.5	4401.75
1362.5	467.25	1513	1473			648				320.25	839.25		2015.5		340.5	369.75	902.75	655		441		703.5	1557		2050.25	851.25	2388.25	4435.25
1499.25	406.75	2034.5	1095.5			2255.75				532	316.25		3056.5		335.75	347	1827	479.5		556.75		917.25	1352.25		592.5	3301	3058.25	2706.25
1664	403.5	1131.5	2577.5			904.5				1398.25	851.5		1381.75		481.5	2086.5	1279	372		1114.75		540.25	386.25		3851.25	1050.25	1876.75	1387.5
421.75	372.25	1231	1502			2350.75				718.25	372.75		327.5		548.75	916.75	1160.25	1194.5		717.5		682.5	1189.5		6811	756.5	568.5	557.5
603.5	375.5	869	369.5			1318.5				516.5	613.25		574.75		352.5	873	978	1448		485.5		628.75	1003.5		3760.75	1732.25	1148	4265.25
466.25	546	1218.75	3214.5			1092.75				564	1078.25		1555.25		1312	1133.75	2511.75	1389.5		398.75		738.25	1401.25		1303.5	1645.75	1090.5	6042.75
1709.5	461.25	881.75	991			587.75				1487	318.25		1092.75		502.75	1301.5	357.25	596		454		661.25	553.25		3427	6422.25	535	2250.5
457.25	389.25	359	2764			573				1162	326.75		1279.25		460.25	625.75	1828.5	1504.5		670.75		609.5	607.25		388.75	2367.25	1505.75	2850.5
839.5	443.75	1454.75	3341.25			1086.25				1155	466.25		1637.5		3212.75	544.75	463.75	538.25		626.25		527.25	470		1083	1681.5	1877.75	4725.5
808.25	535.25	486.75	1468.75			1174.25				735.5	1808.5		1737.25		460.75	876.5	1489	1315		344.5		375	607.5		572.25	661	2912	3273.25
1622.5	386.25	1655.25	1258.75			537.75				978.5	388.25		1581		506	361.75	654	720.75		338.75			729.5		10110	6044.5	2299.25	2213.75
720	703.25	901.75	748			453.5				1097.5	783.5		1560		2167.75	869	877.5	1005.25		605			781.5		483	2278	508.75	759.25
1385.75	799.5	761.75	405.25			584.5				1870	399.5		696.25		687.5	947	744.5	625.25		1154.5			1111.5		1553.75	628.5	745.25	706
837	341.75	998.25	1472.75			1630.5				847.25	316.75		2119.5		406.75	591	444.5	796.75		449.25			319.25		3653	2609	1927.25	1702.75
2070.75	536.25	580.5	3631.25			1838				528.75	350.75		918.5		366.5	805.5	3783.5	1419.25		496.25			427.25		2752	1971.75	353.5	6880.75
1645.5	533.5	936.75	2516			587.25				1005.75	1163		1808.75		979.75	488.25	887	501		349.5			390.25		7602.25	2065.75	740	383
619.5	566.5	386.5	1460.25			3123.25				1032.75	740		1808		852	330.75	1032.75	551.75		669.25			332.75		4353	1320.25	3542.5	2772.75
1290.75	703.5	382.75	1994			594.25				1432.75	345.5		741.75		1824.75	875.75	1057.75	1402.75		394.25			501.25		790.5	936.5	1778.75	3773
333.75	330.75	1143.5	788.75			3899				1236	397		551.5		943.5	1254.75	721.25	1436.25		707.75			550.75		549.5	3368.5	330	3355.5
968.5	556.25	1184.25	527.5			536.75				1392	460.5		1234.75		1157.75	565	493	1185.25		321.5			479.25		2813.75	1065.5	1446.25	3727.5
1131.25	546.25	315.25	3465.25			663.5				1484	610.25		496		450.5	475.25	1862	524		475.25			917.25		433.5	5752.75	518	727.25
521.25	497.5	465.25	1092.75			982.75				576.75	625.75		1260		769	811	4245.75	585.75		486.75			327.5		2124.5	4268	3989.5	384.75
872.75	509.5	621	2515.25			1570.25				430	326.25		1036.75		1753.75	315.5	708.75	643.75		386.75			498.75		4427.25	2228	1646.25	3670.25
1403.75	373	843.75	622.75			381.75				606.5	560.5		761.25		673	466.25	441	682.75		488.25			509		7629.25	2886	1996.5	2152
977	446	800.75	777			696.75				739	363.75		1445.5		1518.25	1443.25	602.25	446.75		502.75			713.25		2228.75	2676.25	1112.25	324
1109	559.75	980	1719			1152.25				1300	923		975.25		544	622.25	607.75	1129.25		476.25			347		486	707	1084.25	656.5
1746	515.25	1879	3025.5			2026.25				630	636.75		852.25		992.25	767.75	829.5	1151		402.25			524.75		912	3546	584.75	2759.5
919.25	320.5	800.75	1979			394.75				566.75	825.75		753.25		438.25	356.25	381.5	824.75		3741			825.75		2365.75	2129.5	2103.75	1910.25
1236.75	535.5	692.75	538.75			858.25				1246.75	691		1263.25		899.25	853	464.5	508.25		367.75			351.25		4925	411.25	507	2201
1640.25	396.75	1113.25	1585.25			718.75				1206	969.25		348.25		534.75	559.25	677.25	735.25		345.5			334		475	1860.75	2910.5	467.5
2078	359.25	916.5	526.25			373.5				344	613.75		632.75		923.75	1023.75	360	828.5		484			632.75		690.5	1188.75	699.75	454.5
2304.75	493	1465.5	407.25			572				1001.75	1499.5		1079.5		1849.75	910.5	699.25	916.25		804			539.25		1440.5	2107.25	845.75	2446.5
1112.75	410.75	804.75				1075.5				1795	3573		737		603	512.25	459.75	1011.75		462.25			402.25		1212.75	1509.75	368.75	1993.75
1059.25	380.25	553				547				621.5	413.75		1072.5		366	331.75	1031.75	602		8987			549.25		503.25	362.5	3516.5	2116.75
1836.25	371	1284.5				352				876.25	563.5		427.75		459.25	663.25	1226.25	622		365.5			460		1221.5	780.25	1609.25	1071.75
1092.75	419.25	350.25				1628.75				348.75	353.25		2156.75		1048.5	1035	974	718.75		473.5			496		2599.25	927	1535	660.75
487.75	675.25	1055.75				1144.5				499.5	858		595.5		916	860.5	364.5	600.25		936.75			492.5		1079.25	320.75	1853.75	992.25
1668	382.75	1816.5				864.75				999.25	586		943		876.5	621.75	805.75	1497		533.75			1812.5		1165.75	828	416.75	618.75
1393.25	449.75	1523.5				813.5				367.5	537.75		372.25		684.5	760.5	671.5	1291.25		758.25			415		1155.25	3410	1733.25	3842
331.5	349.75	1557.75				326.25				603.75	329.5		2433.5		484.75	1310	1153.25	504.25		636.25			525.25		2134.75	3142.25	1404.25	647
1803.75	338.5	1213.25				402.5				314.75	359.25		2066.25		771.25	1113.5	622.25	1875.75		770.25			359.5		1892.5	2084.75	509	2340
1150.75	425.5	1988.5				568				894.25	792		1112.75		446.75	357.75	672	1026.5		1335.5			527.5		1517.5	2896	1333.25	1418.5
986.5	366.5	1108								506.25	576		815.75		1124.5	656.75	673	1044.25		1020.5			503.75		2406.75	464.5	386.25	8471.75
552.25	408.5	1195.75								512	550.5		1342.25		322.5	364.25	863	446.25		416			729.75		425	2503.75	632.75	2604
625.75	454.75	1165.75								719.25	350		1036		640	494.75	822.75	444.75		560.25			367.5		416	406	327.5	823.75
392.75	389.5	600								588.25	423		1323		1038	580	784.5	675.25		1152			721.5		1136	379.5	1447.5	1425
499.75	527	1086.75								1203.5	558.75		704.75		829	368.25	512.5	640.5		589.5			1057.5		2587.25	3329	1499	1816.25
748.75	425.75	925								424.25	609.5		391.75		698.25	466.25	862	714.25		643.75			466.5		866.25	1096.25	934.5	2810
1035.75	348.5	704.75								415.5	677.25		569.5		966	475.5	1068.75	1124.5		356.5			366		398	1916	3273.5	1861.25
894.5	473	521.25								1263	402.25		1305.5		457	511.5	619	592.5		316.5			456		1109	1136.5	501.75	2505.5
3188.25	380.5	451.75								355.75	697		1455.75		408.25	742.25	2162.25	656		729.5			353.5		2631	493	2493	3270.25
1064.75	363.5	1183								597.75	321		1331.75			350.5	817.25	797.5		681.5			422.75		1516.25	3123	888.25	1669.5
996.5	373.75	740.75								567.75	314.75		371.5			476.75	666.5	1541.25		342.25			593.25		500.5	913	3292	1376.75
337.25	421	2279.75								440.75	317.75					728.5	370.5	1121.5		470			910		1709.75	6175.75	407.75	5879.75
528.5	316.5	1855.25								599.25	565.75					323.25	707.75	881.75		971			554.5		1320.75	1383	3361.5	2748.75
615.75	446	938.25								1208	416.75					1612.75	980.75	548.25		344.25			470.25		653.5	5828.5	638.75	4794.75
492.75	388.75	616								367.25	746.5					648.25	758	439.75		537.5			396.5		1550.5	631	2446.5	776.5
1647	331.25	404.75								690.75	846.75					705.75	1961.75	1359.25		826.5			596.5		2199.75	1057.25	384.25	2297.75
973	393	316								502.75	495.25					424.5	552	929.75		342.25			730		630.75	567.5	2336.25	2636.25
1012.5	676	619.75								484.75	923.5					739		900.5		830.5			512.5		837.5	1845.5	427	6435
463.25	438.75	1176								1177.25	572.25					573.75		774.5		447.25			491.25		1207	525.5	431.75	1714.5
1055	342	486								450	583					745.25		352.5		419			463.5		652.25	2552.25	575.5	2117.25
1993.5	328.25	429.75								418.75	510.75					675		507.25		1022.75			596.25		529	4015.5	1374	1023
1671.5	385.5	1271								902.75	376.75					504		758		615			418.75		1660.75	1416.5	782	1725
1529.75	558.25	1761								791.5	933					479.25		602.75		1218.75			537.25		503.75	1234.25	1283.5	742.25
565.5	340.75	1345.5								1011.75	1118.5					804.5		1149.75		1266			324.75		3972.5	842.75	1735.75	773.5
1515	460	1895.25								1217.75	1060.75					927.75		519.75		344			375		1490.5	1291	2440	1450.25
1362.5	336.5	3391.25								829	898					634		375		885.5			797		316	6236	1860.75	1474.75
855.5	428.25	2645.75								470.25	507					751.5		457.75		314.75			356.5		1420.5	3150.75	332.5	1923.5
2371	390.25	405.25								598.75	1467.5					717		548.75		566.25			721.25		1342.25	617	420.5	1502.5
721.25	316.5	2134.5								331	634.5					454.75		912.75		985.5			366.25		781.75	2336.75	1890.25	2148.75
1993.5	393.25	331.75								1014.5	585					801.25		587.5		472.75			1493.5		823.5	759	2244.25	1629.5
849.25	498.5	1939.25								489.25	678.75					2142.5		1031.25		340.75			405		4019.75	2092.25	2313	623
1064	382	629								841	405.75					475		1101		857.25			741		2679.75	2300	2810.75
1233.75	392	2208								1387.75	560					847.5		445.5		750.25			559.25		3089.25	572.5	1759.25
853.25	349	533.75								419.5	348.25					591.25		396		404.75			469.75		1555.75	2254.25	1167
1177.75	414.25	2485.75								323.5	927.25					337		315.5		768.5			454.5		904	784.25	3401.75
524.75	341.25	804.75								525.5	654					615.5		471.25		724.5			868		6603.5	1963.5	1013.75
1173.25	389	2066								587.75	1499.5					659.25		398.5		451.25			792		1284.75	1396	621
1138.75	345.5	2019.75								462.25	502.75					544		638.5		555.75			380.5		4366	1716	444
1372	465.25	416								330.25	895.5					883.75		532.25		903.5			375.5		527	2117	2707.25
1573	780	3127.5								1129.25	428.75					1101		1536.75		550.25			491.5		398	680.75	621
1325	589	1215.75								465.25	1591.75					806.5		664		442.75			401.5		2170	1744.25	320.25
1516	722	1450								973.5	522.75					318.5				497			593.75		2414	563	1108
1541.75	495.75	804.25								541	340.5					1023.75				831.25			355.5		1720	2214	770.25
840.5	592	370.75								392	857.5					428				642			481.5		3057	920.75	575.25
1154	361	394.25								358	497					406				858.25			952.75		364.75	1176.5	540.5
1770.25	381.5	2021								482.25	565.25					328.5				609			461.75		3041	1305	858.75
1668.75	323.25	1347.75								656	850.25					680.25				408			1041.5		492.5	1086.75	876
525.75	595	2145.25								530.5	387.75					511.25				364.75			769.75		3003.25	2375.25	1945.75
472.5	596.75	1185.5								911	669.25					1407.25				1194.25			411.25		2389.5	558.25	617.5
859	419.5	321.75								779.5	726.5					824				378			500.5		3247	3409.5	1149.75
1778	338	621.75								346.5	772					1243.25				1150.75			503.75		2705	3716.5	1475
1160.5	571	542.25								403	776.75					552.75				542.5			791.5		1618.25	1129.75	770.75
441.5	531	2495								428.25	512.75					372				778			902.25		697	2390	373.5
1516.5	2265	2067.5								1232.25	1003.75					959.5				545.5			383.25		946.25	394.75	1547.25
1505	502.75	814.5								546.5	1014.75					1219				715.5			629.75		1776.25	2046.75	613.5
1157.25	342.75	2093								454.75	1098					816.25				486.75					2913	4670.75	2921.5
1456.75	400.25	2454.25								542	1277.5					3454.5				472.5					1034.25	3617.25	1833
964	504	420.5								1462.75	652.75					360.5				1188.75					1503.75	1590.5	569
1234.5	334.5	1903.5								871.5	835.25					778				893.5					2075.75	2066	419.75
904.25	411.75	1513								421.75	325					692.75				588.75					461.25	547.75	386
1310.75	515.75	1188								1237.25	1089.5					414.75				861					2402	1515.5	1137.25
339.25	399.25	801								5215	714.75					832				805					478.25	2051.5	1737.25
1333	436.5	381								476.5	377.75					599.75				1428.75					1517.75	818.25	364.5
1918.5	569.25	1183.5								462.25	483.5					477.5				439.25					729	793.5	1343.25
883.75	414.75	1008.5								476	450.75					374.25				499.5					405.5	1406.5	1843.25
980.25	330.5	2727.75								432.25	1420					538				366.75					935.75	555.25	2087.75
1231	597.75	1194								348.5	1180.25					1065.25				639					938.25	367.25	931.25
915.5	499	677								970.25	812					1452.25				458.5					2027.25	903.75	956
1263	425.5	463.25								673	799.25					2044.75				414.75					1175.75	1164.5	658
591	559.5	1550								420.5	531.75					851				333.75					1262	1728.5	2103
449.25	395.5	1078								652.75	391.5					1377.5				723.75					1865.5	1282.75	859.5
878	449.75	616.5								623	446					351.75				1114					759.75	1536.75	405.25
405.5	579.5	347.5								778.75	695.5					1295.75				1147					990.25	2284.75	530.75
1508.5	451.25	333.25								916.75	1044					800				342					1243.75	1024.75	958.75
1526	383.25	2579								361.5	1005.5					395.5				1135.5					4321.5	1479.75	1448
1006.75	423.25	316.5								702.75	408.25					765.5				1156.75					380	548.25	4630.25
962.75	698.25	614								892.5	1167.25					579				530.25					2977.75	511.25	316.5
755.5	324.25	1565.25								478.25	477.5					1065.75				1381.75					2535.5	3824.75	1093.5
1087.5	439.5	2606.5								527	893.25					693.25				560.25					3474.25	439.25	2501.25
1492	655.5	482.75								351.75	818.5					769.25				465.5					1366.75	364.5	2042
1998.25	448.25	1082								871.5	1501.25					1056.25				748.75					1844.5	5664.75	427.75
843.75	646.25	1350.25								1507	625.75					791.25				658.75					499.25	527	1272.75
1698.25	353	1865.5								855.75	704					663.25				795.25					2236.5	397.25	1922.75
733	440.5	2492								666.75	1735					717				357.75					728.75	1632.5	441.75
1814.75	395.75	411.5								616.75	790.25					484.25				827.5					2356.25	2204	1541.25
1797.75	730.5	2416.25								678	329.75					452.5				744					1401.75	677.25	1997.75
833.25	488.5	502.5								781	506.75					347.25				376.5					1374.75	3612	2897.5
326.75	408	1306.25								319.5	444.75									1308.5					4666.25	4279.5	1816
1487.25	405	1263.25								360	1158.75									1162.5					2164.25	2652.5	324.25
992.25	360.5	492								407	562.25									507.25					1330.5	1190	438.25
1765	637.5	1244.75								742.75	849.5									336.25					877.5	1586.25	759.5
856.5	397.25	946.5								519.25	568.5									326.75					3514.75	1431.75	473.5
1009.5	592.5	800.5								556.25	1452									473.75					1440.75	6236	630.25
656	342.5	1477.75								383.75	404.5									678.5					4755	886.5	2507
341.25	519.25	315.5								395.75	1043.75									728					3339.25	2137.75	2709
942	324.25	948.5									1180.75									604.25					2212.75	423.75	1344.75
	764.5	462.25									506.25														1411.75	332.25	1783.5
	877.5	493									759														3127	419	1129.5
	396.25	613.25									314.25														1843	374.25	1089.75
	318.5	377.25									1195.25														518.5	535	528.75
	457	349.75									649.25														3240.25	983	1398
	344.5	884.25									1337.5														2434		787.75
	616	459.75									1012.75														1705.75		588.75
	361	737									908.75														1605.25		3271.75
	315	368.25									735.75														920		775.25
	462.75	602									1102.75														1443		808.75
	520.5	388									751														3027.5		744.75
	412	492.25									473.25														3001.75		1115
	647	349									816.25														1685.25		2640.5
	553.25	354.25									378.25														1251.75		1770
	373	716.5									676.25														3355		645.75
	509.75	510.5									1109.75														1964		662.75
	441.25	366.75									716														1825.25		1917.5
	426.25	639.5									340.75														3184.5		673.75
	453.25	655.25									461														1739		1481
	813	1020.75									443.25														1056.75		1263.75
	403.5	526									553.75														1991.25		883.5
	632	427.5									445														2935.25		1454.5
	522.75	425									732.75														1185.25		761.75
	597.75	397									424.25														1297.5		541
	372.25	322.25									534.75														1217.75		2113.5
	699.25	352.25									824.5														577		1122.75
	375.75	333.25									733.25														2067.75		568
	435.75	659									404.75														604		1267.75
	560.75	771.25									521.5														579		1023
	382	456									375														1029.5		781
	413.75	591.5									364.25														875.5		1833.25
	423.5	447																							1340.25		3102.5
	333	537																							407		355.75
	412.5	672.5																							2772.25		1153.75
	317.5	391																							2975		800.5
	420.5	393.75																							1203.5		721.25
	499.75	525.5																							1176		1703.5
	660.5	763																							1403		448.75
	339.25	471.5																							1418.25		826.25
	320.75	394																							605.25		1721
	576.75	376.75																							376		976.5
	857.5	390.25																							1743.75		576.75
	437.25	319																							3224		787
	760.75	468.75																							1493.25		465.5
	747.5	641.25																							385.25		1155.5
	524.75	698.75																							1217		620.75
	428	809																							923.5		2355.5
	316.25	987																							738.5		2976.75
	658.25	330																							3251		2600.5
	547	569.5																							3355		570
	479	594.25																							3098.5		979
	805.5	662.75																							2467.5		399.25
	480	428																							1048.75		381
	538	320.5																							2676.25		2741.5
	454.25	350.75																							1228.25		736.75
	377	667.5																							919.5		401
	703.25	1030.5																							717.5		1413
	504.75	633.75																							525		484.5
	385	753.75																							431.25		367.75
	432.5	315																							975.25		1372.75
	376.5	482.25																							361.25		1756.75
	344	951.25																							543.25		1459.25
	387	430.75																							2268.5		539.5
	441.5	616																							1205		1341
	422.25	541																							1328		630.5
	413.5	636.5																							1240		406
	768.5	512.5																							1316		663.5
	586	508.25																							2407		530
	515.75	359																							1495.5		622.25
	453	1042.5																							659.5		393.75
	665	848.75																							635
	362.5	865.75																							744.5
	948.5	369.5																							1201
	504.5	601.75																							371.75
	667.75	664.75																							1580
	379.75	468.75																							1367.25
	848.75	589.5																							617.25
	865.25	507.25																							1488
	434.75	680																							1178
	551	601.25																							1968
	500.25	323.5																							2798
	573.5	472.25																							1287.5
	579.5	607																							3309.75
	508	790.5																							2620.25
	385.5	370.25																							775.25
	671.5	393																							3514.75
	343	563.5																							3031.25
	363.75	391.75																							315.5
	714	325.75																							760.5
	372.75	474.25																							968.75
	749.25	500.25																							1523.75
	692.75	652																							792.5
	672.75	983.5																							463.25
	324.25	441.25																							557.5
	684.75	434																							401.75
	411.25	381.5																							570.25
	836	752.5																							410.5
	609.5	510.75
	636.5	439.25
	432.75	716.5
	470.25	363
	383.5	368.5
	967.25	355.75
	596.75	360.75
	325.25	469.25
	477.5	548
	402.75	376.75
	341.5	481.75
	995.25	352.5
	826.25	510
	808.5	733.75
	619	731
	423.75	651.75
	598	665
	595.25	510.25
	404	372.75
	679	388
	549.5	573
	444.75	336
	435	623.5
	558.5	467.75
	511	1122.25
	992.75	573.75
	688.75	742
	727.5	444.25
	594.25	510
	578	566.25
	765.75	659.25
	392.25	674.75
	461	377
	350.5	610.25
	453	478.75
	344	346.25
	450	499
	669.25	369.75
	353.5	423.25
	324.75	375.5
	469.25	498.25
	790.75	371
	397.75	436.25
	342.25	398
	367.5	322
	422.75	331.75
	836.25	339
	799.25
	511.25
	736
	588.5
	610
	598.5
	437.25
	329
	638
	673.5
	697.25
	379
	382
	532.5
	391.25
	575
	422.25
	438.75
	815.75
	420.25
	392.75
	537.75
	331.25
	567.25
	653.5
	326.75
	401.25
	582.25
	607
	948
	642.25
	495
	448.5
	686.25
	398.75
	540.25
	334.75
	543.75
	339.75
	486
	414.75
	339.75

## Sheet: 10j
C	CC_s	H	HC	CCH	HHC			H			HC			HCH
0.00592964	0.0480734	0.0807633	0.00707461	0.00940274	0.10496			vs.			vs.			vs.
0.00904413	0	0.0390329	0.00278295	0.00977841	0.0628438			C			CC_s			CCH
0.0029022	0.028413	0.0863954	0	0.031903	0.0394448
0	0.0181102	0.126388	0.00463239	0.0773333	0.0885844		Unpaired t test with Welch's correction			Unpaired t test with Welch's correction			Unpaired t test with Welch's correction
0.007623	0	0.179221	0.102434	0.00676389	0.032409		P value	0.0012		P value	0.7396		P value	0.0105
0.00597721	0.0121134	0.0996103	0.0146581	0.0103411	0.0362754		P value summary	**		P value summary	ns		P value summary	*
	0.00485277	0.0887633	0.00388556	0.103462	0.0201989		Significantly different (P < 0.05)?	Yes		Significantly different (P < 0.05)?	No		Significantly different (P < 0.05)?	Yes
	0.00354167		0.0145098	0.0435833	0.014154		One- or two-tailed P value?	Two-tailed		One- or two-tailed P value?	Two-tailed		One- or two-tailed P value?	Two-tailed
	0.0204026		0.0158992	0.0778476	0.0642481		Welch-corrected t, df	t=5.741, df=6.080		Welch-corrected t, df	t=0.3408, df=11.11		Welch-corrected t, df	t=2.812, df=20.96
	0.00896296			0.0578296
				0.00301389			How big is the difference?			How big is the difference?			How big is the difference?
							Mean of column C	0.005246		Mean of column CC_s	0.01445		Mean of column F	0.03921
							Mean of column H	0.1		Mean of column HC	0.01843		Mean of column I	0.08358
							Difference between means (G - A) ± SEM	0.09478 ± 0.01651		Difference between means (H - B) ± SEM	0.003984 ± 0.01169		Difference between means (I - F) ± SEM	0.04438 ± 0.01578
							95% confidence interval	0.05451 to 0.1350		95% confidence interval	-0.02172 to 0.02968		95% confidence interval	0.01155 to 0.07720
							R squared (eta squared)	0.8443		R squared (eta squared)	0.01035		R squared (eta squared)	0.2739

## Sheet: 10m
	CCH	HHC
LAMs	0.199049	0.472142
NPVMs	0.285205	0.275991
PVMs	0.487225	0.1973
P-LAMs	0.0285205	0.0545663

[truncated: 1 more sheets: 10n+o]
