# Supplementary material for: Adipose tissue retains an epigenetic memory of obesity after weight loss
Source: Nature. 2024 Nov 18;636(8042):457–65. doi: 10.1038/s41586-024-08165-7 (PMC11634781; doi:10.1038/s41586-024-08165-7)
Supplement: Supplementary file 3 — Source Data Figs. 1–5 and Source Data Extended Data Figs. 1–10. [file 41586_2024_8165_MOESM3_ESM.zip › 2023-01-01106D-f1-5;sf1-10/ExtendedData_Fig2.xlsx]

## Sheet: 2e
	Lean								T0								T1
Adipo	81	358	104	304	199				154	143	156	115	97				115	250	124	87	80
APCs1	62	74	169	403	394				305	409	575	112	110				130	713	268	106	176
APCs2	2	251	1	155	11				1	0	0	260	348				206	5	11	0	0
FAPS	7	11	4	196	100				114	218	198	33	146				16	67	14	32	37
NeurCs1	0	2	0	0	19				8	17	5	0	0				0	5	0	0	0
Bcells	4	0	4	4	0				10	12	5	3	3				3	7	2	2	2
DCs	11	1	10	22	2				25	6	16	20	69				17	44	23	2	22
EndoACs	5	60	25	67	93				26	95	66	10	27				27	74	29	6	33
EndoSCs	12	66	34	108	152				130	166	192	42	88				84	156	68	19	117
EndoVCs	52	278	87	126	127				135	182	215	87	146				141	262	140	36	146
LECs	7	41	11	25	133				19	40	47	21	11				21	119	13	7	1
Macro	16	55	38	174	68				55	113	188	94	192				95	180	86	74	37
MastCs	0	0	9	5	6				14	3	15	10	22				5	14	14	6	3
MesoCs	24	437	288	769	14				0	0	5	552	185				499	885	394	10	1
NeurCs2	0	0	0	1	7				1	4	4	3	0				0	2	0	1	0
Peri	28	112	43	66	50				53	61	69	62	90				68	118	51	30	72
SMCs	6	154	18	26	278				15	119	140	11	28				32	170	40	16	15
Tcells	6	12	29	94	9				90	155	55	48	74				43	272	75	34	41
Normalized:
	Lean								T0								T1										T0						Discovery?	P value	Sum of pos. ranks	Sum of neg. ranks	Sum of signed ranks (W)	q value
Adipo	25.0774	18.7238	11.8993	11.945	11.9735				13.3333	8.20425	7.9959	7.75455	5.9291				7.65646	7.47831	9.1716	18.5897	10.2171						vs.					Adipo	No	0.625	5	-10	-5	>0.999999
APCs1	19.195	3.87029	19.3364	15.835	23.7064				26.4069	23.4653	29.4721	7.55226	6.72372				8.65513	21.3281	19.8225	22.6496	22.4777						T1					APCs1	No	>0.999999	8	-7	1	>0.999999
APCs2	0.619195	13.1276	0.114416	6.09037	0.661853				0.0865801	0	0	17.532	21.2714				13.715	0.149566	0.813609	0	0											APCs2	No	0.8125	9	-6	3	>0.999999
FAPS	2.16718	0.575314	0.457666	7.70138	6.01685				9.87013	12.5072	10.1486	2.22522	8.92421				1.06525	2.00419	1.0355	6.83761	4.72542					Test details						FAPS	No	0.1875	13	-2	11	>0.999999
NeurCs1	0	0.104603	0	0	1.1432				0.692641	0.97533	0.256279	0	0				0	0.149566	0	0	0					Test name	Wilcoxon matched-pairs signed rank test					NeurCs1	No	0.25	6	0	6	>0.999999
Bcells	1.23839	0	0.457666	0.157171	0				0.865801	0.688468	0.256279	0.202293	0.183374				0.199734	0.209393	0.147929	0.42735	0.255428					Comparison for each test	Compare ranks of paired data					Bcells	No	0.4375	11	-4	7	>0.999999
DCs	3.40557	0.0523013	1.14416	0.86444	0.120337				2.1645	0.344234	0.820092	1.34862	4.2176				1.13182	1.31618	1.70118	0.42735	2.80971					Multiple comparisons	False Discovery Rate (FDR)					DCs	No	0.4375	11	-4	7	>0.999999
EndoACs	1.54799	3.13808	2.86041	2.63261	5.59567				2.25108	5.45037	3.38288	0.674309	1.65037				1.7976	2.21358	2.14497	1.28205	4.21456					Method	Two-stage step-up (Benjamini, Krieger, and Yekutieli)					EndoACs	No	0.8125	9	-6	3	>0.999999
EndoSCs	3.71517	3.45188	3.89016	4.24361	9.14561				11.2554	9.52381	9.84111	2.8321	5.37897				5.59254	4.66647	5.02959	4.05983	14.9425					Desired FDR (Q)	1.00%					EndoSCs	No	0.8125	9	-6	3	>0.999999
EndoVCs	16.0991	14.5397	9.95423	4.95088	7.6414				11.6883	10.4418	11.02	5.86649	8.92421				9.38748	7.83727	10.355	7.69231	18.6462											EndoVCs	No	>0.999999	8	-7	1	>0.999999
LECs	2.16718	2.14435	1.25858	0.982318	8.00241				1.64502	2.29489	2.40902	1.41605	0.672372				1.39814	3.55968	0.961538	1.49573	0.127714					Number of tests performed	18					LECs	No	0.625	10	-5	5	>0.999999
Macro	4.95356	2.87657	4.34783	6.83694	4.09146				4.7619	6.48308	9.63608	6.3385	11.7359				6.3249	5.38439	6.36095	15.812	4.72542					Number of rows omitted	0					Macro	No	>0.999999	8	-7	1	>0.999999
MastCs	0	0	1.02975	0.196464	0.361011				1.21212	0.172117	0.768836	0.674309	1.34474				0.332889	0.418786	1.0355	1.28205	0.383142					Number of rows with incomplete data	18					MastCs	No	0.8125	9	-6	3	>0.999999
MesoCs	7.43034	22.8556	32.9519	30.2161	0.842359				0	0	0.256279	37.2218	11.3081				33.2224	26.4732	29.142	2.13675	0.127714											MesoCs	No	0.8125	6	-9	-3	>0.999999
NeurCs2	0	0	0	0.0392927	0.421179				0.0865801	0.229489	0.205023	0.202293	0				0	0.0598265	0	0.213675	0											NeurCs2	No	0.25	9	-1	8	>0.999999
Peri	8.66873	5.85774	4.91991	2.59332	3.00842				4.58874	3.49971	3.53665	4.18071	5.50122				4.5273	3.52976	3.77219	6.41026	9.1954											Peri	No	0.1875	2	-13	-11	>0.999999
SMCs	1.85759	8.05439	2.0595	1.02161	16.7268				1.2987	6.82731	7.17581	0.74174	1.71149				2.13049	5.08525	2.95858	3.4188	1.91571											SMCs	No	>0.999999	8	-7	1	>0.999999
Tcells	1.85759	0.627615	3.31808	3.69352	0.541516				7.79221	8.89271	2.81907	3.23668	4.52323				2.86285	8.1364	5.54734	7.26496	5.23627											Tcells	No	>0.999999	7	-8	-1	>0.999999

## Sheet: 2f
	Lean								T0								T1
Adipo	49	127	54	85	55				108	102	146	229	125	127	90	60	106	109	131	135	185	147	132	289
APCs1	28	493	32	33	28				72	59	58	222	75	80	64	29	57	68	46	57	79	70	59	128
APCs2	6	3	37	45	8				3	8	5	0	5	5	4	34	28	28	40	0	45	52	33	81
FAPS	8	46	17	62	20				33	39	40	611	39	39	37	6	20	16	15	3	25	26	19	9
ASDCs	3	2	3	15	6				0	0	0	3	2	1	0	24	0	0	0	0	0	0	0	0
Bcells	37	10	30	225	49				11	12	8	31	7	1	8	574	5	3	2	0	4	2	4	10
DCs	8	36	10	41	12				8	10	7	20	8	4	4	62	3	10	2	2	6	7	5	44
EndoACs	6	38	15	25	9				43	44	48	103	43	69	41	26	49	38	45	33	72	86	36	85
EndoSCs	31	98	41	62	25				53	59	78	134	75	82	65	76	97	67	69	59	98	124	82	174
EndoVCs	8	84	11	36	14				60	46	48	148	46	46	55	32	63	60	80	52	89	118	52	115
LECs	3	43	17	33	11				8	19	9	36	14	16	21	75	19	17	10	19	13	27	15	47
Macro	26	152	35	83	32				62	75	67	483	63	64	80	39	40	29	28	32	47	45	42	262
MesoCs	22	915	24	78	36				16	23	8	15	6	12	20	4	87	74	76	8	112	175	77	1064
NeurCs1	16	2	13	36	14				0	1	0	6	0	1	0	36	0	0	0	0	0	0	0	0
NeurCs2	3	0	1	2	2				3	1	1	2	0	1	1	9	35	45	33	69	41	36	32	65
Peri	9	59	14	25	12				40	26	30	102	41	20	35	59	34	28	42	28	44	39	40	74
SMCs	5	21	8	15	10				23	25	27	57	38	36	27	14	41	27	34	19	54	47	32	127
Tcells	47	25	38	224	50				19	24	16	76	16	20	18	322	19	12	21	18	19	29	24	57
Normalized:
	Lean								T0								T1										T0			Discovery?	P value	Sum of pos. ranks	Sum of neg. ranks	Sum of signed ranks (W)	q value
Adipo	15.5556	5.89601	13.5	7.55556	13.9949				19.2171	17.801	24.4966	10.0527	20.7297	20.3526	15.7895	4.05132	15.0782	17.2742	19.4362	25.2809	19.8285	14.2718	19.2982	10.9844			vs.		Adipo	No	>0.999999	18	-18	0	>0.999999
APCs1	8.88889	22.8877	8	2.93333	7.12468				12.8114	10.2967	9.73154	9.74539	12.4378	12.8205	11.2281	1.95814	8.10811	10.7765	6.82493	10.6742	8.46731	6.79612	8.62573	4.86507			T1		APCs1	No	0.195313	28	-8	20	0.295898
APCs2	1.90476	0.139276	9.25	4	2.03562				0.533808	1.39616	0.838926	0	0.829187	0.801282	0.701754	2.29575	3.98293	4.4374	5.93472	0	4.82315	5.04854	4.82456	3.07868					APCs2	No	0.015625	0	-28	-28	0.056813
FAPS	2.53968	2.13556	4.25	5.51111	5.08906				5.87189	6.80628	6.71141	26.8218	6.46766	6.25	6.49123	0.405132	2.84495	2.53566	2.22552	0.561798	2.67953	2.52427	2.77778	0.342075		Test details			FAPS	No	0.007813	36	0	36	0.047344
ASDCs	0.952381	0.0928505	0.75	1.33333	1.52672				0	0	0	0.131694	0.331675	0.160256	0	1.62053	0	0	0	0	0	0	0	0		Test name	Wilcoxon matched-pairs signed rank test		ASDCs	No	0.125	10	0	10	0.22725
Bcells	11.746	0.464253	7.5	20	12.4682				1.9573	2.09424	1.34228	1.36084	1.16086	0.160256	1.40351	38.7576	0.711238	0.475436	0.296736	0	0.428725	0.194175	0.584795	0.380084		Comparison for each test	Compare ranks of paired data		Bcells	No	0.015625	35	-1	34	0.056813
DCs	2.53968	1.67131	2.5	3.64444	3.05344				1.42349	1.7452	1.1745	0.877963	1.3267	0.641026	0.701754	4.18636	0.426743	1.58479	0.296736	0.374532	0.643087	0.679612	0.730994	1.67237		Multiple comparisons	False Discovery Rate (FDR)		DCs	No	0.039063	33	-3	30	0.118359
EndoACs	1.90476	1.76416	3.75	2.22222	2.29008				7.65125	7.67888	8.05369	4.52151	7.13101	11.0577	7.19298	1.75557	6.97013	6.02219	6.67656	6.17978	7.71704	8.34951	5.26316	3.23071		Method	Two-stage step-up (Benjamini, Krieger, and Yekutieli)		EndoACs	No	0.382813	25	-11	14	0.535349
EndoSCs	9.84127	4.54968	10.25	5.51111	6.36132				9.4306	10.2967	13.0872	5.88235	12.4378	13.141	11.4035	5.13167	13.798	10.6181	10.2374	11.0487	10.5038	12.0388	11.9883	6.61345		Desired FDR (Q)	1.00%		EndoSCs	No	0.640625	14	-22	-8	0.685092
EndoVCs	2.53968	3.89972	2.75	3.2	3.56234				10.6762	8.02792	8.05369	6.49693	7.62852	7.37179	9.64912	2.1607	8.96159	9.50872	11.8694	9.73783	9.53912	11.4563	7.60234	4.37096					EndoVCs	No	0.109375	6	-30	-24	0.22725
LECs	0.952381	1.99629	4.25	2.93333	2.79898				1.42349	3.31588	1.51007	1.58033	2.32172	2.5641	3.68421	5.06415	2.7027	2.69414	1.48368	3.55805	1.39335	2.62136	2.19298	1.78639		Number of tests performed	18		LECs	No	0.640625	22	-14	8	0.685092
Macro	8.25397	7.05664	8.75	7.37778	8.14249				11.032	13.089	11.2416	21.2028	10.4478	10.2564	14.0351	2.63336	5.6899	4.59588	4.1543	5.99251	5.03751	4.36893	6.14035	9.95819		Number of rows omitted	0		Macro	No	0.078125	31	-5	26	0.202902
MesoCs	6.98413	42.4791	6	6.93333	9.16031				2.84698	4.01396	1.34228	0.658472	0.995025	1.92308	3.50877	0.270088	12.3755	11.7274	11.276	1.49813	12.0043	16.9903	11.2573	40.4409		Number of rows with incomplete data	0		MesoCs	No	0.007813	0	-36	-36	0.047344
NeurCs1	5.07937	0.0928505	3.25	3.2	3.56234				0	0.17452	0	0.263389	0	0.160256	0	2.43079	0	0	0	0	0	0	0	0					NeurCs1	No	0.125	10	0	10	0.22725
NeurCs2	0.952381	0	0.25	0.177778	0.508906				0.533808	0.17452	0.167785	0.0877963	0	0.160256	0.175439	0.607698	4.97866	7.13154	4.89614	12.9213	4.39443	3.49515	4.67836	2.47054					NeurCs2	No	0.007813	0	-36	-36	0.047344
Peri	2.85714	2.73909	3.5	2.22222	3.05344				7.11744	4.53752	5.03356	4.47761	6.79934	3.20513	6.14035	3.98379	4.83642	4.4374	6.23145	5.24345	4.71597	3.78641	5.84795	2.81262					Peri	No	0.546875	23	-13	10	0.662813
SMCs	1.5873	0.97493	2	1.33333	2.54453				4.09253	4.363	4.5302	2.50219	6.30182	5.76923	4.73684	0.945307	5.83215	4.27892	5.04451	3.55805	5.78778	4.56311	4.67836	4.82706					SMCs	No	0.460938	12	-24	-12	0.59856
Tcells	14.9206	1.16063	9.5	19.9111	12.7226				3.38078	4.18848	2.68456	3.33626	2.6534	3.20513	3.15789	21.7421	2.7027	1.90174	3.11573	3.37079	2.03644	2.81553	3.50877	2.16648					Tcells	No	0.148438	29	-7	22	0.245327
