# Supplementary material for: Adipose tissue retains an epigenetic memory of obesity after weight loss
Source: Nature. 2024 Nov 18;636(8042):457–65. doi: 10.1038/s41586-024-08165-7 (PMC11634781; doi:10.1038/s41586-024-08165-7)
Supplement: Supplementary file 3 — Source Data Figs. 1–5 and Source Data Extended Data Figs. 1–10. [file 41586_2024_8165_MOESM3_ESM.zip › 2023-01-01106D-f1-5;sf1-10/ExtendedData_Fig3.xlsx]

## Sheet: 3e
	Lean								T0								T1
Adipo	87	307	175	50	194				100	126	108	99	64				130	221	499	254	32
APCs1	118	350	109	16	166				128	167	175	98	45				171	494	577	204	29
FAPs	98	94	23	18	30				81	103	17	17	3				4	253	190	13	0
APCs2	16	9	11	4	35				6	64	7	12	7				6	127	29	8	1
Macro1	52	56	31	17	54				70	64	61	67	8				78	189	234	19	4
Macro2	25	29	12	9	8				22	35	19	12	10				167	149	39	34	3
Tcells	33	16	9	3	30				15	18	22	23	12				21	50	28	37	23
EndoVCs	81	459	134	26	175				140	133	84	111	122				113	309	389	250	61
EndoSCs	53	188	66	2	87				92	160	43	114	60				19	337	139	140	40
EndoACs	19	91	46	0	70				21	73	17	68	66				6	159	40	108	18
SMCs	24	49	30	2	101				0	26	4	60	21				1	132	44	95	10
Peri	57	132	58	9	97				82	59	31	85	11				35	173	158	83	22
MastCs	9	3	10	1	9				15	8	14	10	5				17	57	31	11	2
Normalized:
	Lean								T0								T1											T0							Discovery?	P value	Sum of pos. ranks	Sum of neg. ranks	Sum of signed ranks (W)	q value
Adipo	12.9464	17.2182	24.5098	31.8471	18.3712				12.9534	12.1622	17.9402	12.7577	14.7465				16.9271	8.33962	20.8177	20.2229	13.0612							vs.						Adipo	No	0.4375	4	-11	-7	0.820625
APCs1	17.5595	19.6298	15.2661	10.1911	15.7197				16.5803	16.1197	29.0698	12.6289	10.3687				22.2656	18.6415	24.0718	16.242	11.8367							T1						APCs1	No	0.4375	4	-11	-7	0.820625
FAPs	14.5833	5.27201	3.22129	11.465	2.84091				10.4922	9.94208	2.82392	2.19072	0.691244				0.520833	9.54717	7.92657	1.03503	0													FAPs	No	0.4375	11	-4	7	0.820625
APCs2	2.38095	0.504767	1.54062	2.54777	3.31439				0.777202	6.17761	1.16279	1.54639	1.6129				0.78125	4.79245	1.20985	0.636943	0.408163						Test details							APCs2	No	0.3125	12	-3	9	0.820625
Macro1	7.7381	3.14077	4.34174	10.828	5.11364				9.06736	6.17761	10.1329	8.63402	1.84332				10.1562	7.13208	9.7622	1.51274	1.63265						Test name	Wilcoxon matched-pairs signed rank test						Macro1	No	>0.999999	8	-7	1	>0.999999
Macro2	3.72024	1.62647	1.68067	5.73248	0.757576				2.84974	3.37838	3.15615	1.54639	2.30415				21.7448	5.62264	1.62703	2.70701	1.22449						Comparison for each test	Compare ranks of paired data						Macro2	No	0.4375	4	-11	-7	0.820625
Tcells	4.91071	0.897364	1.2605	1.91083	2.84091				1.94301	1.73745	3.65449	2.96392	2.76498				2.73438	1.88679	1.16813	2.94586	9.38776						Multiple comparisons	False Discovery Rate (FDR)						Tcells	No	0.625	5	-10	-5	0.911806
EndoVCs	12.0536	25.7431	18.7675	16.5605	16.572				18.1347	12.8378	13.9535	14.3041	28.1106				14.7135	11.6604	16.2286	19.9045	24.898						Method	Two-stage step-up (Benjamini, Krieger, and Yekutieli)						EndoVCs	No	>0.999999	8	-7	1	>0.999999
EndoSCs	7.8869	10.544	9.2437	1.27389	8.23864				11.9171	15.444	7.14286	14.6907	13.8249				2.47396	12.717	5.79892	11.1465	16.3265						Desired FDR (Q)	1.00%						EndoSCs	No	0.1875	13	-2	11	0.820625
EndoACs	2.82738	5.10376	6.44258	0	6.62879				2.72021	7.04633	2.82392	8.76289	15.2074				0.78125	6	1.66875	8.59873	7.34694													EndoACs	No	0.0625	15	0	15	0.820625
SMCs	3.57143	2.74818	4.20168	1.27389	9.56439				0	2.50965	0.664452	7.73196	4.83871				0.130208	4.98113	1.83563	7.56369	4.08163						Number of tests performed	13						SMCs	No	0.625	5	-10	-5	0.911806
Peri	8.48214	7.40325	8.12325	5.73248	9.18561				10.6218	5.69498	5.1495	10.9536	2.53456				4.55729	6.5283	6.59157	6.60828	8.97959						Number of rows omitted	0						Peri	No	>0.999999	7	-8	-1	>0.999999
MastCs	1.33929	0.168256	1.40056	0.636943	0.852273				1.94301	0.772201	2.32558	1.28866	1.15207				2.21354	2.15094	1.29328	0.875796	0.816327						Number of rows with incomplete data	13						MastCs	No	0.8125	9	-6	3	>0.999999

## Sheet: 3f
	Lean								T0								T1
Adipo	118	127	133	131	121	147	134	162	1440	1439	692	489	539	413	791		787	231	598	501	301	753	738
APCs1	64	50	54	45	47	46	52	56	484	387	167	361	329	283	333		422	81	303	402	261	658	523
FAPs	10	15	5	10	11	15	9	8	39	53	30	59	40	76	31		71	5	15	42	11	256	18
APCs2	10	15	26	17	18	8	8	12	101	61	50	72	132	25	51		39	38	10	31	4	56	19
Macro1	56	39	48	54	70	44	47	51	410	395	322	413	357	303	302		411	111	99	184	117	422	127
Macro2	5	6	7	9	11	3	3	7	342	126	35	278	73	60	86		34	9	16	12	14	17	9
Tcells	13	10	7	1	5	8	8	7	61	58	21	100	32	47	49		74	15	35	27	27	55	38
EndoVCs	43	57	46	39	36	52	43	54	173	201	108	66	151	76	179		467	90	315	78	137	123	229
EndoSCs	36	30	29	33	16	22	23	31	81	69	44	86	79	112	86		259	17	280	58	109	359	180
EndoACs	22	19	20	32	21	13	13	20	75	90	16	63	53	56	70		130	32	152	47	49	191	86
SMCs	11	6	9	13	7	7	12	13	1	2	0	1	1	1	6		2	2	33	3	5	19	10
Peri	25	15	18	17	21	10	21	23	77	53	32	16	32	24	69		86	22	86	32	54	107	74
MastCs	6	5	8	4	6	5	9	5	21	31	11	44	39	35	37		43	8	8	27	26	81	45
Normalized:
	Lean								T0								T1											T0							Discovery?	P value	Sum of pos. ranks	Sum of neg. ranks	Sum of signed ranks (W)	q value
Adipo	28.1623	32.2335	32.439	32.3457	31.0256	38.6842	35.0785	36.0802	43.5703	48.5329	45.288	23.877	29.0253	27.3329	37.8469		27.8584	34.947	30.6667	34.6953	26.9955	24.3139	35.2099					vs.						Adipo	No	0.109375	24	-4	20	0.159566
APCs1	15.2745	12.6904	13.1707	11.1111	12.0513	12.1053	13.6126	12.4722	14.6445	13.0523	10.9293	17.627	17.7167	18.7293	15.933		14.9381	12.2542	15.5385	27.8393	23.4081	21.2464	24.9523					T1						APCs1	No	0.046875	2	-26	-24	0.087924
FAPs	2.38663	3.80711	1.21951	2.46914	2.82051	3.94737	2.35602	1.78174	1.18003	1.78752	1.96335	2.88086	2.15401	5.02978	1.48325		2.51327	0.75643	0.769231	2.90859	0.986547	8.26606	0.858779											FAPs	No	>0.999999	14	-14	0	>0.999999
APCs2	2.38663	3.80711	6.34146	4.19753	4.61538	2.10526	2.09424	2.67261	3.05598	2.05734	3.27225	3.51562	7.10824	1.65453	2.44019		1.38053	5.74887	0.512821	2.14681	0.358744	1.8082	0.906489				Test details							APCs2	No	0.296875	21	-7	14	0.389797
Macro1	13.3652	9.89848	11.7073	13.3333	17.9487	11.5789	12.3037	11.3586	12.4054	13.3221	21.0733	20.166	19.2246	20.0529	14.4498		14.5487	16.7927	5.07692	12.7424	10.4933	13.6261	6.05916				Test name	Wilcoxon matched-pairs signed rank test						Macro1	No	0.078125	25	-3	22	0.128223
Macro2	1.19332	1.52284	1.70732	2.22222	2.82051	0.789474	0.78534	1.55902	10.348	4.24958	2.29058	13.5742	3.93107	3.97088	4.11483		1.20354	1.36157	0.820513	0.831025	1.25561	0.548918	0.429389				Comparison for each test	Compare ranks of paired data						Macro2	No	0.015625	28	0	28	0.051289
Tcells	3.10263	2.53807	1.70732	0.246914	1.28205	2.10526	2.09424	1.55902	1.84569	1.95616	1.37435	4.88281	1.72321	3.11052	2.3445		2.61947	2.26929	1.79487	1.86981	2.42152	1.77591	1.81298				Multiple comparisons	False Discovery Rate (FDR)						Tcells	No	0.8125	16	-12	4	0.88901
EndoVCs	10.2625	14.467	11.2195	9.62963	9.23077	13.6842	11.2565	12.0267	5.23449	6.77909	7.06806	3.22266	8.13139	5.02978	8.56459		16.531	13.6157	16.1538	5.40166	12.287	3.97159	10.9256				Method	Two-stage step-up (Benjamini, Krieger, and Yekutieli)						EndoVCs	No	0.03125	1	-27	-26	0.068385
EndoSCs	8.59189	7.61421	7.07317	8.14815	4.10256	5.78947	6.02094	6.90423	2.45083	2.32715	2.87958	4.19922	4.25417	7.41231	4.11483		9.16814	2.57186	14.359	4.01662	9.77578	11.5919	8.58779				Desired FDR (Q)	1.00%						EndoSCs	No	0.03125	1	-27	-26	0.068385
EndoACs	5.2506	4.82234	4.87805	7.90123	5.38462	3.42105	3.40314	4.45434	2.26929	3.03541	1.04712	3.07617	2.85407	3.70615	3.34928		4.60177	4.84115	7.79487	3.25485	4.39462	6.16726	4.10305											EndoACs	No	0.015625	0	-28	-28	0.051289
SMCs	2.6253	1.52284	2.19512	3.20988	1.79487	1.84211	3.14136	2.89532	0.0302572	0.0674536	0	0.0488281	0.0538503	0.0661813	0.287081		0.0707965	0.302572	1.69231	0.207756	0.44843	0.613497	0.477099				Number of tests performed	13						SMCs	No	0.015625	0	-28	-28	0.051289
Peri	5.96659	3.80711	4.39024	4.19753	5.38462	2.63158	5.49738	5.12249	2.3298	1.78752	2.09424	0.78125	1.72321	1.58835	3.30144		3.04425	3.32829	4.41026	2.21607	4.84305	3.45496	3.53053				Number of rows omitted	0						Peri	No	0.015625	0	-28	-28	0.051289
MastCs	1.43198	1.26904	1.95122	0.987654	1.53846	1.31579	2.35602	1.11359	0.635401	1.04553	0.719895	2.14844	2.10016	2.31635	1.77033		1.52212	1.21029	0.410256	1.86981	2.33184	2.61543	2.14695				Number of rows with incomplete data	13						MastCs	No	0.375	8	-20	-12	0.447614
