# Supplementary material for: Adipose tissue retains an epigenetic memory of obesity after weight loss
Source: Nature. 2024 Nov 18;636(8042):457–65. doi: 10.1038/s41586-024-08165-7 (PMC11634781; doi:10.1038/s41586-024-08165-7)
Supplement: Supplementary file 3 — Source Data Figs. 1–5 and Source Data Extended Data Figs. 1–10. [file 41586_2024_8165_MOESM3_ESM.zip › 2023-01-01106D-f1-5;sf1-10/ExtendedData_Fig4.xlsx]

## Sheet: Extended Data Fig. 4 a
Persistently downregulated in omAT adipocytes MTSS study
Term	Overlap	P.value	Adjusted.P.value	Old.P.value	Old.Adjusted.P.value	Odds.Ratio	Combined.Score	Genes
Electron Transport Chain (OXPHOS system in mitochondria) WP111	15/103	1.98101e-14	2.85265e-12	0	0	20.6365	651.135	COX8A;ATP5PD;UQCRB;NDUFA4;COX17;NDUFC2;COX6A1;COX5B;COX7C;ATP5F1E;ATP5F1B;NDUFS5;UCP2;ATP5MG;ATP5ME
Oxidative phosphorylation WP623	8/60	5.7978e-08	4.17441e-06	0	0	17.8914	298.128	ATP5F1B;ATP5PD;NDUFA4;NDUFS5;NDUFC2;ATP5MG;ATP5F1E;ATP5ME
T-Cell antigen Receptor (TCR) Signaling Pathway WP69	8/90	1.40015e-06	6.72071e-05	0	0	11.3286	152.697	VAV3;ITK;FYB1;REL;CD3G;CD247;SKAP1;CARD11
Cytoplasmic Ribosomal Proteins WP477	7/89	1.46513e-05	0.000527447	0	0	9.85451	109.69	RPS17;RPL31;RPL36A;RPL35;RPL27;RPS20;RPL9
Nonalcoholic fatty liver disease WP4396	8/155	7.61096e-05	0.00219196	0	0	6.29852	59.731	COX8A;UQCRB;NDUFA4;NDUFS5;NDUFC2;COX6A1;COX5B;COX7C
Interferon type I signaling pathways WP585	4/54	0.00135596	0.0325431	0	0	9.09057	60.0273	IFNAR2;PTPRC;STAT4;REL
HIF1A and PPARG regulation of glycolysis WP2456	2/8	0.00212911	0.0407451	0	0	37.5303	230.888	GPD1;GPAT3
T-Cell antigen Receptor (TCR) pathway during Staphylococcus aureus infection WP3863	4/62	0.00226362	0.0407451	0	0	7.83353	47.7124	ITK;PTPRC;CTLA4;CARD11
PPAR signaling pathway WP3942	4/67	0.00300513	0.0480821	0	0	7.21	41.8716	FABP5;SCD;DBI;SLC27A2

## Sheet: Extended Data Fig. 4b
Persistently downregulated in omAT adipocytes LTSS study
Term	Overlap	P.value	Adjusted.P.value	Old.P.value	Old.Adjusted.P.value	Odds.Ratio	Combined.Score	Genes
Adipogenesis WP236	10/130	5.14355e-08	1.16244e-05	0	0	11.744	197.1	STAT5A;GADD45B;GADD45A;NAMPT;LIFR;IGF1;PCK1;PPARA;LPIN1;PPARGC1A
Non-small cell lung cancer WP4255	7/66	6.23688e-07	6.5995e-05	0	0	16.4202	234.605	STAT5A;MAP2K1;GADD45B;GADD45A;PIK3R1;FOXO3;SOS2
Nuclear Receptors Meta-Pathway WP2882	13/319	8.7604e-07	6.5995e-05	0	0	6.06059	84.5322	EGR1;HSP90AB1;GADD45B;ABHD2;SLC39A14;SLC5A6;AHRR;PCK1;FGF13;PPARA;PPARGC1A;FKBP5;HSPA1A
Focal Adhesion-PI3K-Akt-mTOR-signaling pathway WP3932	12/303	3.15203e-06	0.00017809	0	0	5.84461	74.0364	MAP2K1;FGF14;HSP90AB1;PHLPP1;LAMA2;LAMB1;PIK3R1;IGF1;HIF3A;FOXO3;FGF13;PPARGC1A
Endometrial cancer WP4155	6/63	7.69033e-06	0.000286945	0	0	14.4686	170.375	MAP2K1;GADD45B;GADD45A;PIK3R1;FOXO3;SOS2
Oncostatin M Signaling Pathway WP2374	6/65	9.2344e-06	0.000286945	0	0	13.9767	162.026	NFKBIA;EGR1;MAP2K1;TIMP3;LIFR;PIK3R1
Human Thyroid Stimulating Hormone (TSH) signaling pathway WP2032	6/66	1.00955e-05	0.000286945	0	0	13.7431	158.092	EGR1;MAP2K1;PDE4D;ADCY3;PIK3R1;PLCB1
PI3K-Akt Signaling Pathway WP4172	12/340	1.01574e-05	0.000286945	0	0	5.1755	59.5044	MAP2K1;FGF14;HSP90AB1;PHLPP1;LAMA2;LAMB1;PIK3R1;IGF1;FOXO3;PCK1;FGF13;SOS2
Caloric restriction and aging WP4191	3/8	2.25259e-05	0.000565649	0	0	81	866.769	NAMPT;IGF1;PPARGC1A
Angiopoietin Like Protein 8 Regulatory Pathway WP3915	7/132	6.25132e-05	0.0014128	0	0	7.72448	74.7739	MAP2K1;PIK3R1;FOXO3;PCK1;MAP4K5;SOS2;SREBF2
VEGFA-VEGFR2 Signaling Pathway WP3888	9/236	7.47178e-05	0.00151031	0	0	5.51776	52.4286	NFKBIA;EGR1;MAP2K1;GRB10;HSPB1;PIK3R1;FOXO3;SOD2;HSPA1A
Kit receptor signaling pathway WP304	5/59	8.01934e-05	0.00151031	0	0	12.6411	119.219	STAT5A;MAP2K1;GRB10;PIK3R1;FOXO3
MAPK Signaling Pathway WP382	9/246	0.000102546	0.00178272	0	0	5.28225	48.5185	MAP2K1;PPM1B;FGF14;GADD45A;HSPB1;FGF13;SOS2;HSPA1B;HSPA1A
Regulation of Actin Cytoskeleton WP51	7/150	0.000139476	0.00225154	0	0	6.746	59.8884	MAP2K1;FGF14;PIP4K2A;PIK3R1;FGF13;SOS2;ACTB
Insulin Signaling WP481	7/160	0.000207783	0.0029933	0	0	6.30189	53.4338	EGR1;MAP2K1;GRB10;PIK3R1;FOXO3;MAP4K5;SOS2
SREBF and miR33 in cholesterol and lipid homeostasis WP2011	3/16	0.000215544	0.0029933	0	0	31.1413	262.905	PPARA;PPARGC1A;SREBF2
IL-5 Signaling Pathway WP127	4/40	0.00022516	0.0029933	0	0	15.0791	126.645	STAT5A;MAP2K1;PIK3R1;FOXO3
Chemokine signaling pathway WP3929	7/164	0.00024172	0.00303492	0	0	6.14008	51.133	NFKBIA;MAP2K1;ADCY3;PIK3R1;FOXO3;PLCB1;SOS2
IL-9 Signaling Pathway WP22	3/17	0.000260296	0.00308013	0	0	28.9155	238.659	STAT5A;MAP2K1;PIK3R1
IL-2 Signaling Pathway WP49	4/42	0.000272578	0.00308013	0	0	14.2841	117.238	STAT5A;MAP2K1;PIK3R1;FOXO3
Extracellular vesicles in the crosstalk of cardiac cells WP4300	3/19	0.000366863	0.00394815	0	0	25.2985	200.124	HSPB1;IGF1;PDLIM5
Brain-Derived Neurotrophic Factor (BDNF) signaling pathway WP2380	6/144	0.000767355	0.00732367	0	0	5.95169	42.6889	STAT5A;NFKBIA;EGR1;MAP2K1;PIK3R1;FOXO3
IL-1 signaling pathway WP195	4/55	0.000770202	0.00732367	0	0	10.636	76.2483	NFKBIA;MAP2K1;IRAK3;PIK3R1
Circadian rhythm related genes WP3594	7/201	0.000817685	0.00732367	0	0	4.9597	35.2587	EGR1;PHLPP1;NAMPT;UBC;ID4;PPARA;PPARGC1A
NRF2 pathway WP2884	6/146	0.00082465	0.00732367	0	0	5.86607	41.6523	SLC5A6;EGR1;HSP90AB1;FGF13;SLC39A14;HSPA1A
IL-7 Signaling Pathway WP205	3/25	0.000842546	0.00732367	0	0	18.3933	130.208	STAT5A;MAP2K1;PIK3R1
Breast cancer pathway WP4262	6/154	0.00108754	0.00910312	0	0	5.54673	37.85	MAP2K1;GADD45B;GADD45A;PIK3R1;IGF1;SOS2
PDGFR-beta pathway WP3972	3/29	0.00130951	0.0103734	0	0	15.5604	103.292	STAT5A;MAP2K1;PIK3R1
Thermogenesis WP4321	5/108	0.0013311	0.0103734	0	0	6.61098	43.7763	ADCY3;ACSL3;PPARGC1A;SOS2;ACTB
PI3K-AKT-mTOR signaling pathway and therapeutic opportunities WP3844	3/30	0.00144706	0.0109012	0	0	14.9834	97.9646	GRB10;PIK3R1;FOXO3
Alpha 6 Beta 4 signaling pathway WP244	3/33	0.00191293	0.0139459	0	0	13.483	84.3917	LAMA2;LAMB1;PIK3R1
Prolactin Signaling Pathway WP2037	4/76	0.0025661	0.0181231	0	0	7.52588	44.8946	STAT5A;NFKBIA;MAP2K1;PIK3R1
NAD metabolism, sirtuins and aging WP3630	2/11	0.00293973	0.0201327	0	0	29.7913	173.666	NAMPT;FOXO3
PDGF Pathway WP2526	3/39	0.00310083	0.0206114	0	0	11.2324	64.8795	NFKBIA;MAP2K1;PIK3R1
Focal Adhesion WP306	6/198	0.00384268	0.0248128	0	0	4.26606	23.726	MAP2K1;LAMA2;LAMB1;PIK3R1;IGF1;ACTB
Estrogen Receptor Pathway WP2881	2/13	0.00412827	0.0259164	0	0	24.3722	133.801	PPARA;PCK1
Pancreatic adenocarcinoma pathway WP4263	4/89	0.0045313	0.0276776	0	0	6.37067	34.3809	MAP2K1;GADD45B;GADD45A;PIK3R1
ErbB Signaling Pathway WP673	4/91	0.00490338	0.0291622	0	0	6.22359	33.096	STAT5A;MAP2K1;PIK3R1;SOS2
Energy Metabolism WP1541	3/47	0.0052668	0.0297574	0	0	9.18646	48.1952	FOXO3;PPARA;PPARGC1A
Thymic Stromal LymphoPoietin (TSLP) Signaling Pathway WP2203	3/47	0.0052668	0.0297574	0	0	9.18646	48.1952	STAT5A;NFKBIA;MAP2K1
IL-3 Signaling Pathway WP286	3/49	0.0059195	0.0326295	0	0	8.78616	45.0686	STAT5A;MAP2K1;PIK3R1
Phosphodiesterases in neuronal function WP4222	3/53	0.00736465	0.0396288	0	0	8.08163	39.6894	PDE4D;PDE3A;ADCY3
EGF/EGFR Signaling Pathway WP437	5/162	0.00756778	0.0397748	0	0	4.32528	21.124	STAT5A;MAP2K1;GRB10;PIK3R1;SOS2
IL-4 Signaling Pathway WP395	3/54	0.00775561	0.0398356	0	0	7.92277	38.4994	STAT5A;NFKBIA;PIK3R1
RANKL/RANK (Receptor activator of NFKB (ligand)) Signaling Pathway WP2018	3/55	0.00815862	0.0409744	0	0	7.77002	37.3635	NFKBIA;MAP2K1;PIK3R1
Farnesoid X Receptor Pathway WP2879	2/19	0.0087879	0.0422567	0	0	15.7655	74.6399	PPARGC1A;FKBP5
Serotonin Receptor 4/6/7 and NR3C Signaling WP734	2/19	0.0087879	0.0422567	0	0	15.7655	74.6399	EGR1;MAP2K1
DNA Damage Response (only ATM dependent) WP710	4/110	0.00949848	0.0447148	0	0	5.10313	23.7633	PIK3R1;FOXO3;SOD2;SOS2
Imatinib and Chronic Myeloid Leukemia WP3640	2/20	0.00971665	0.0447148	0	0	14.8889	68.9938	GADD45A;FOXO3
MET in type 1 papillary renal cell carcinoma WP4205	3/59	0.00989264	0.0447148	0	0	7.21356	33.2975	MAP2K1;PIK3R1;SOS2

## Sheet: Extended Data Fig. 4c
Persistently upregulated in omAT adipocytes MTSS study
Term	Overlap	P.value	Adjusted.P.value	Old.P.value	Old.Adjusted.P.value	Odds.Ratio	Combined.Score	Genes
Spinal Cord Injury WP2431	6/118	7.42911e-08	5.81809e-06	0	0	34.3047	563.121	EGR1;ZFP36;ANXA1;ROCK2;FOS;FOXO3
Nuclear Receptors Meta-Pathway WP2882	8/319	9.90503e-08	5.81809e-06	0	0	17.4316	281.131	FGD4;EGR1;JUN;JUND;GPX3;SLC39A11;JUNB;FKBP5
Oncostatin M Signaling Pathway WP2374	5/65	1.24673e-07	5.81809e-06	0	0	51.8307	823.983	EGR1;JUND;TIMP3;FOS;JUNB
Circadian rhythm related genes WP3594	6/201	1.71462e-06	6.00116e-05	0	0	19.6208	260.493	EGR1;PER1;JUN;ZFHX3;JUND;ROCK2
Photodynamic therapy-induced AP-1 survival signaling. WP3611	4/50	2.14751e-06	6.01302e-05	0	0	52.4822	684.956	JUN;FOS;JUNB;MCL1
Preimplantation Embryo WP3527	4/58	3.91471e-06	8.53906e-05	0	0	44.6891	556.414	EGR1;ZFP36;FOSB;KLF4
TGF-beta Signaling Pathway WP366	5/132	4.26953e-06	8.53906e-05	0	0	24.4045	301.738	JUN;JUND;FOSB;FOS;JUNB
Corticotropin-releasing hormone signaling pathway WP2355	4/93	2.57246e-05	0.00045018	0	0	27.0671	286.047	JUND;FOSB;FOS;JUNB
Oxidative Stress WP408	3/33	3.06045e-05	0.00047607	0	0	58.6265	609.385	GPX3;FOS;JUNB
let-7 inhibition of ES cell reprogramming WP3299	2/6	4.97175e-05	0.000696045	0	0	285.129	2825.38	EGR1;KLF4
IL-5 Signaling Pathway WP127	3/40	5.49284e-05	0.000699089	0	0	47.5183	466.13	JUN;FOS;FOXO3
IL-2 Signaling Pathway WP49	3/42	6.36614e-05	0.000742716	0	0	45.0769	435.53	JUN;FOS;FOXO3
VEGFA-VEGFR2 Signaling Pathway WP3888	5/236	7.02313e-05	0.000747503	0	0	13.3469	127.646	EGR1;JUN;ANXA1;ROCK2;FOXO3
Aryl Hydrocarbon Receptor Pathway WP2873	3/46	8.37519e-05	0.000747503	0	0	40.8755	383.725	JUN;JUND;JUNB
Selenium Metabolism and Selenoproteins WP28	3/46	8.37519e-05	0.000747503	0	0	40.8755	383.725	JUN;GPX3;FOS
MAPK Signaling Pathway WP382	5/246	8.54289e-05	0.000747503	0	0	12.7866	119.782	JUN;JUND;DUSP1;FOS;HSPA1B
Brain-Derived Neurotrophic Factor (BDNF) signaling pathway WP2380	4/144	0.000141512	0.00116539	0	0	17.1628	152.116	EGR1;JUN;FOS;FOXO3
Kit receptor signaling pathway WP304	3/59	0.000176417	0.00137213	0	0	31.3661	271.086	FOS;FOXO3;JUNB
Insulin Signaling WP481	4/160	0.000212082	0.00155683	0	0	15.3901	130.177	EGR1;JUN;FOS;FOXO3
EGF/EGFR Signaling Pathway WP437	4/162	0.000222404	0.00155683	0	0	15.1937	127.795	JUN;JUND;FOSB;FOS
Human Thyroid Stimulating Hormone (TSH) signaling pathway WP2032	3/66	0.000246125	0.00164083	0	0	27.8711	231.6	EGR1;JUN;FOS
Hair Follicle Development: Cytodifferentiation (Part 3 of 3) WP2840	3/87	0.000555086	0.00353237	0	0	20.8813	156.534	JUN;FOSB;FOS
Hematopoietic Stem Cell Gene Regulation by GABP alpha/beta Complex WP3657	2/20	0.00061957	0.00369238	0	0	63.3175	467.694	FOXO3;MCL1
Apoptosis Modulation and Signaling WP1772	3/91	0.00063298	0.00369238	0	0	19.9281	146.772	JUN;FOS;MCL1
Estrogen signaling pathway WP712	2/23	0.000822129	0.00460392	0	0	54.2639	385.47	JUN;FOS
Photodynamic therapy-induced NFE2L2 (NRF2) survival signaling WP3612	2/24	0.000895824	0.00482367	0	0	51.7948	363.484	JUN;FOS
Physiological and Pathological Hypertrophy of the Heart WP1528	2/25	0.000972589	0.00504305	0	0	49.5404	343.59	JUN;FOS
PDGFR-beta pathway WP3972	2/29	0.00131012	0.00655062	0	0	42.1926	280.059	JUN;FOS
Signaling of Hepatocyte Growth Factor Receptor WP313	2/34	0.00179979	0.00868866	0	0	35.5911	224.939	JUN;FOS
PDGF Pathway WP2526	2/39	0.00236349	0.0110296	0	0	30.7737	186.108	JUN;FOS
NRF2 pathway WP2884	3/146	0.00246883	0.0111495	0	0	12.2295	73.4263	EGR1;GPX3;SLC39A11
Chemokine signaling pathway WP3929	3/164	0.00342809	0.0149979	0	0	10.8524	61.5955	CCL21;ROCK2;FOXO3
IL-3 Signaling Pathway WP286	2/49	0.00370763	0.0157293	0	0	24.214	135.534	JUN;FOS
Copper homeostasis WP3286	2/52	0.004166	0.0171291	0	0	22.7577	124.73	JUN;FOXO3
TGF-beta Receptor Signaling WP560	2/54	0.00448547	0.0171291	0	0	21.8802	118.304	JUN;FOS
Vitamin D Receptor Pathway WP2877	3/182	0.00458813	0.0171291	0	0	9.75222	52.5087	TIMP3;KLF4;JUNB
RANKL/RANK (Receptor activator of NFKB (ligand)) Signaling Pathway WP2018	2/55	0.00464933	0.0171291	0	0	21.4663	115.296	JUN;FOS
Hematopoietic Stem Cell Differentiation WP2849	2/55	0.00464933	0.0171291	0	0	21.4663	115.296	FOSB;FOS
Focal Adhesion WP306	3/198	0.00579716	0.020554	0	0	8.9448	46.0692	JUN;ROCK2;LAMB1
T-Cell antigen Receptor (TCR) pathway during Staphylococcus aureus infection WP3863	2/62	0.00587258	0.020554	0	0	18.9552	97.3818	JUN;FOS
Endometrial cancer WP4155	2/63	0.00605809	0.0206862	0	0	18.6436	95.2007	FOS;FOXO3
Association Between Physico-Chemical Features and Toxicity Associated Pathways WP3680	2/66	0.00663056	0.0221019	0	0	17.767	89.1203	JUN;ROCK2
Chromosomal and microsatellite instability in colorectal cancer WP4216	2/73	0.00805797	0.0262353	0	0	16.0097	77.1841	JUN;FOS
Prolactin Signaling Pathway WP2037	2/76	0.00870836	0.0277084	0	0	15.3583	72.8517	JUN;FOS
Apoptosis WP254	2/84	0.0105535	0.0328332	0	0	13.8544	63.0552	JUN;MCL1
ncRNAs involved in Wnt signaling in hepatocellular carcinoma WP4336	2/86	0.0110396	0.0335988	0	0	13.5231	60.9388	JUN;KLF4
Androgen receptor signaling pathway WP138	2/90	0.0120409	0.0351194	0	0	12.9058	57.0367	JUN;ROCK2
T-Cell antigen Receptor (TCR) Signaling Pathway WP69	2/90	0.0120409	0.0351194	0	0	12.9058	57.0367	JUN;FOS
Toll-like Receptor Signaling Pathway WP75	2/103	0.0155576	0.0444503	0	0	11.2373	46.7834	JUN;FOS
Methylation Pathways WP704	1/9	0.0165305	0.0462853	0	0	69.2882	284.258	NNMT
DNA Damage Response (only ATM dependent) WP710	2/110	0.0176123	0.0483476	0	0	10.5053	42.4325	JUN;FOXO3

## Sheet: Extended Data Fig. 4d
Persistently upregulated in omAT adipocytes LTSS study
Term	Overlap	P.value	Adjusted.P.value	Old.P.value	Old.Adjusted.P.value	Odds.Ratio	Combined.Score	Genes
Fatty Acid Omega Oxidation WP206	2/15	0.000164382	0.0138081	0	0	38.7653	248.514	ALDH2;ALDH1A1
Apoptosis Modulation and Signaling WP1772	3/91	0.000601877	0.0195464	0	0	8.6674	44.3153	CASP8;AIFM2;BNIP3
Ethanol effects on histone modifications WP3996	2/31	0.000698086	0.0195464	0	0	17.3636	86.203	ALDH2;ALDH1A1
Fas Ligand (FasL) pathway and Stress induction of Heat Shock Proteins (HSP) regulation WP314	2/42	0.001256	0.0209185	0	0	12.5816	55.0729	CASP8;LMNA
Aryl Hydrocarbon Receptor Pathway WP2873	2/46	0.00149418	0.0209185	0	0	11.4356	48.0704	NQO1;CAP2
Tryptophan metabolism WP465	2/46	0.00149418	0.0209185	0	0	11.4356	48.0704	ALDH2;ALDH1A1
Benzene metabolism WP3891	1/6	0.00240581	0.250404	0	0	49.785	185.563	NQO1
Dual hijack model of Vif in HIV infection WP3300	1/8	0.0319498	0.250404	0	0	35.5571	122.444	RUNX1
Folate-Alcohol and Cancer Pathway Hypotheses WP1589	1/9	0.0358719	0.250404	0	0	31.1109	103.531	ALDH1A1
Arrhythmogenic Right Ventricular Cardiomyopathy WP2118	2/74	0.0362637	0.250404	0	0	6.97855	23.1474	ITGB5;LMNA
Nuclear Receptors Meta-Pathway WP2882	4/319	0.0406017	0.250404	0	0	3.23298	10.3583	NQO1;SRPX2;ANGPTL4;CAP2
Alzheimers Disease WP2059	2/83	0.0446415	0.250404	0	0	6.20034	19.2774	CASP8;LRP1
Nanoparticle triggered regulated necrosis WP2513	1/12	0.0475445	0.250404	0	0	22.6227	68.9109	CASP8

## Sheet: Extended Data Fig. 4e
Persistently downregulated in scAT adipocytes LTSS study
Term	Overlap	P.value	Adjusted.P.value	Old.P.value	Old.Adjusted.P.value	Odds.Ratio	Combined.Score	Genes
Oncostatin M Signaling Pathway WP2374	12/65	1.34619e-12	3.90394e-10	0	0	24.438	667.982	NFKBIA;SOCS3;EGR1;MAP2K1;JUND;STAT3;LIFR;FOS;IL6ST;JUNB;LDLR;VEGFA
Adipogenesis WP236	12/130	5.55096e-09	8.04889e-07	0	0	10.9403	207.967	STAT5A;SOCS3;IL6;CDKN1A;GADD45B;GADD45A;NAMPT;STAT3;LIFR;IGF1;IL6ST;LPIN1
Spinal Cord Injury WP2431	11/118	2.20205e-08	1.93875e-06	0	0	11.0056	194.043	EGR1;NR4A1;ZFP36;IL6;BTG2;GADD45A;FOS;FOXO3;EGFR;ICAM1;RHOB
Photodynamic therapy-induced AP-1 survival signaling. WP3611	8/50	2.67414e-08	1.93875e-06	0	0	20.1304	351.015	CDKN1A;JUN;IL6;FOS;JUNB;EGFR;MAP3K5;MCL1
VEGFA-VEGFR2 Signaling Pathway WP3888	14/236	8.53432e-08	4.43857e-06	0	0	6.82301	111.055	EGR1;JUN;MAP2K1;STAT3;FOXO3;SOD2;ICAM1;VEGFA;NFKBIA;NR4A1;RAP1A;ADAMTS1;ATF4;MAP3K5
Circadian rhythm related genes WP3594	13/201	9.18324e-08	4.43857e-06	0	0	7.45327	120.768	EGR1;JUN;JUND;PHLPP1;PER2;IL6;NFIL3;NAMPT;UBC;ID4;TOP1;LGR4;ATF4
Physiological and Pathological Hypertrophy of the Heart WP1528	6/25	1.20709e-07	5.00081e-06	0	0	33.0593	526.631	CAMK2D;JUN;STAT3;LIFR;FOS;IL6ST
IL-2 Signaling Pathway WP49	7/42	1.51971e-07	5.50895e-06	0	0	21.0319	330.192	STAT5A;SOCS3;JUN;MAP2K1;STAT3;FOS;FOXO3
Non-small cell lung cancer WP4255	8/66	2.50422e-07	8.06915e-06	0	0	14.5654	221.395	STAT5A;CDKN1A;MAP2K1;GADD45B;GADD45A;STAT3;FOXO3;EGFR
EGF/EGFR Signaling Pathway WP437	11/162	5.66565e-07	1.55748e-05	0	0	7.78124	111.923	STAT5A;ERRFI1;MAP2K1;JUN;PLSCR1;RAP1A;JUND;STAT3;FOSB;FOS;EGFR
Nuclear Receptors Meta-Pathway WP2882	15/319	5.90767e-07	1.55748e-05	0	0	5.34567	76.6667	EGR1;JUN;JUND;GADD45B;ABHD2;MYOF;STAT3;SLC39A14;EGFR;SLC5A6;STOM;GCLM;JUNB;SLC19A2;FKBP5
TGF-beta Signaling Pathway WP366	10/132	6.86211e-07	1.65834e-05	0	0	8.72087	123.767	MAP2K1;JUN;DAB2;CDKN1A;JUND;FOSB;FOS;JUNB;MET;THBS1
Signaling of Hepatocyte Growth Factor Receptor WP313	6/34	8.52161e-07	1.80351e-05	0	0	22.4229	313.371	JUN;MAP2K1;RAP1A;STAT3;FOS;MET
Extracellular vesicles in the crosstalk of cardiac cells WP4300	5/19	8.70924e-07	1.80351e-05	0	0	37.2011	519.094	IL6;STAT3;IGF1;PDLIM5;EGFR
MAPK Signaling Pathway WP382	13/246	9.32851e-07	1.80351e-05	0	0	6	83.3101	JUN;MAP2K1;JUND;GADD45A;DUSP1;FOS;DUSP6;EGFR;NR4A1;PPM1B;RAP1A;ATF4;MAP3K5
PI3K-Akt Signaling Pathway WP4172	15/340	1.31318e-06	2.38014e-05	0	0	4.99487	67.6458	CDKN1A;MAP2K1;PHLPP1;LAMB1;IGF1;FOXO3;THBS1;EGFR;VEGFA;PPP2CB;IL6;RHEB;MET;ATF4;MCL1
Ferroptosis WP4313	6/40	2.3167e-06	3.73246e-05	0	0	18.4603	239.529	MAP1LC3A;ACSL1;ACSL3;GCLM;SAT1;SLC39A14
IL-5 Signaling Pathway WP127	6/40	2.3167e-06	3.73246e-05	0	0	18.4603	239.529	STAT5A;JUN;MAP2K1;STAT3;FOS;FOXO3
Pancreatic adenocarcinoma pathway WP4263	8/89	2.54357e-06	3.80217e-05	0	0	10.4174	134.196	CDKN1A;MAP2K1;GADD45B;GADD45A;STAT3;DUSP6;EGFR;VEGFA
Endometrial cancer WP4155	7/63	2.62219e-06	3.80217e-05	0	0	13.131	168.753	CDKN1A;MAP2K1;GADD45B;GADD45A;FOS;FOXO3;EGFR
Corticotropin-releasing hormone signaling pathway WP2355	8/93	3.54803e-06	4.54058e-05	0	0	9.92513	124.552	NFKBIA;NR4A1;MAP2K1;JUND;FOSB;FOS;JUNB;MAP3K5
IL-6 signaling pathway WP364	6/43	3.59129e-06	4.54058e-05	0	0	16.961	212.64	SOCS3;MAP2K1;IL6;STAT3;IL6ST;JUNB
Human Thyroid Stimulating Hormone (TSH) signaling pathway WP2032	7/66	3.60115e-06	4.54058e-05	0	0	12.4614	156.195	EGR1;MAP2K1;JUN;RAP1A;STAT3;FOS;PLCB1
Hepatitis C and Hepatocellular Carcinoma WP3646	6/49	7.84721e-06	9.48204e-05	0	0	14.5899	171.509	CDKN1A;JUN;IL6;MYOF;STAT3;VEGFA
PDGFR-beta pathway WP3972	5/29	8.21737e-06	9.53215e-05	0	0	21.6897	253.97	STAT5A;JUN;MAP2K1;STAT3;FOS
Senescence and Autophagy in Cancer WP615	8/105	8.79313e-06	9.64469e-05	0	0	8.69199	101.188	MAP2K1;JUN;IL6;CDKN1A;MAP1LC3A;IGF1;IL6ST;THBS1
Focal Adhesion-PI3K-Akt-mTOR-signaling pathway WP3932	13/303	9.18754e-06	9.64469e-05	0	0	4.80665	55.7459	CDKN1A;MAP2K1;PHLPP1;LAMB1;IGF1;FOXO3;THBS1;EGFR;VEGFA;PPP2CB;RHEB;MET;ATF4
Prolactin Signaling Pathway WP2037	7/76	9.31212e-06	9.64469e-05	0	0	10.65	123.372	STAT5A;NFKBIA;SOCS3;MAP2K1;JUN;STAT3;FOS
Brain-Derived Neurotrophic Factor (BDNF) signaling pathway WP2380	9/144	1.2124e-05	0.00012124	0	0	7.05018	79.8103	STAT5A;NFKBIA;EGR1;MAP2K1;JUN;RAP1A;STAT3;FOS;FOXO3
IL-4 Signaling Pathway WP395	6/54	1.3919e-05	0.000134551	0	0	13.0668	146.116	STAT5A;NFKBIA;SOCS3;NFIL3;STAT3;FOS
Kit receptor signaling pathway WP304	6/59	2.33214e-05	0.00021135	0	0	11.8311	126.192	STAT5A;MAP2K1;STAT3;FOS;FOXO3;JUNB
MET in type 1 papillary renal cell carcinoma WP4205	6/59	2.33214e-05	0.00021135	0	0	11.8311	126.192	CDKN1A;MAP2K1;JUN;RAP1A;STAT3;MET
Insulin Signaling WP481	9/160	2.81015e-05	0.000246953	0	0	6.29801	66.0012	CYTH3;SOCS3;EGR1;MAP2K1;JUN;RHEB;FOS;FOXO3;MAP3K5
PDGF Pathway WP2526	5/39	3.68119e-05	0.000313984	0	0	15.3026	156.235	NFKBIA;JUN;MAP2K1;STAT3;FOS
Bladder Cancer WP2828	5/40	4.17399e-05	0.000345845	0	0	14.8647	149.896	CDKN1A;MAP2K1;THBS1;EGFR;VEGFA
AGE/RAGE pathway WP2324	6/66	4.44439e-05	0.000358021	0	0	10.4471	104.693	STAT5A;NFKBIA;MAP2K1;JUN;STAT3;EGFR
Interleukin-11 Signaling Pathway WP2332	5/44	6.67485e-05	0.000523164	0	0	13.3374	128.233	SOCS3;MAP2K1;STAT3;IL6ST;ICAM1
Chromosomal and microsatellite instability in colorectal cancer WP4216	6/73	7.86983e-05	0.000600592	0	0	9.35229	88.3781	CDKN1A;MAP2K1;JUN;GADD45B;GADD45A;FOS
Aryl Hydrocarbon Receptor Pathway WP2873	5/46	8.29309e-05	0.000616666	0	0	12.6855	119.212	JUN;JUND;MYOF;JUNB;EGFR
Thymic Stromal LymphoPoietin (TSLP) Signaling Pathway WP2203	5/47	9.20746e-05	0.000667541	0	0	12.3828	115.073	STAT5A;NFKBIA;MAP2K1;IL6;STAT3
Mammary gland development pathway - Involution (Stage 4 of 4) WP2815	3/10	0.000104134	0.000736555	0	0	44.192	405.233	SOCS3;STAT3;IL6ST
IL-3 Signaling Pathway WP286	5/49	0.00011267	0.00077796	0	0	11.8188	107.445	STAT5A;MAP2K1;JUN;STAT3;FOS
Breast cancer pathway WP4262	8/154	0.000137103	0.000924646	0	0	5.76046	51.238	MAP2K1;JUN;CDKN1A;GADD45B;GADD45A;IGF1;FOS;EGFR
ESC Pluripotency Pathways WP3931	7/116	0.00014313	0.000938953	0	0	6.72809	59.5554	MAP2K1;JUN;STAT3;LIFR;FOS;IL6ST;EGFR
Focal Adhesion WP306	9/198	0.0001457	0.000938953	0	0	5.02202	44.3643	JUN;MAP2K1;RAP1A;LAMB1;IGF1;MET;THBS1;EGFR;VEGFA
Signaling Pathways in Glioblastoma WP2261	6/82	0.000150561	0.000949187	0	0	8.24102	72.5304	ERRFI1;CDKN1A;MAP2K1;FOXO3;MET;EGFR
Apoptosis-related network due to altered Notch3 in ovarian cancer WP2864	5/53	0.000164298	0.00101375	0	0	10.8317	94.3855	SOCS3;CDKN1A;JUND;YBX3;THBS1
Interferon type I signaling pathways WP585	5/54	0.000179643	0.00108534	0	0	10.6101	91.5072	STAT5A;EIF4A1;SOCS3;RAP1A;STAT3
Hematopoietic Stem Cell Differentiation WP2849	5/55	0.000196057	0.00113713	0	0	10.3974	88.7634	STAT5A;IL6;FOSB;FOS;ACVR1B
RANKL/RANK (Receptor activator of NFKB (ligand)) Signaling Pathway WP2018	5/55	0.000196057	0.00113713	0	0	10.3974	88.7634	NFKBIA;MAP2K1;JUN;FOS;ICAM1
ncRNAs involved in STAT3 signaling in hepatocellular carcinoma WP4337	3/13	0.000242882	0.0013811	0	0	30.9297	257.426	IL6;STAT3;IL6ST
Apoptosis Modulation and Signaling WP1772	6/91	0.000266589	0.00145869	0	0	7.36508	60.6132	NFKBIA;JUN;FOS;PTPN13;MAP3K5;MCL1
ErbB Signaling Pathway WP673	6/91	0.000266589	0.00145869	0	0	7.36508	60.6132	STAT5A;CDKN1A;MAP2K1;CAMK2D;JUN;EGFR
Signal transduction through IL1R WP4496	4/33	0.000287344	0.00154314	0	0	14.2813	116.461	NFKBIA;JUN;IL6;IRAK3
Association Between Physico-Chemical Features and Toxicity Associated Pathways WP3680	5/66	0.000461937	0.00243567	0	0	8.51769	65.4165	STAT5A;CDKN1A;MAP2K1;JUN;EGFR
IL-9 Signaling Pathway WP22	3/17	0.000561115	0.00290577	0	0	22.0882	165.343	STAT5A;MAP2K1;STAT3
ATM Signaling Pathway WP2516	4/40	0.000608504	0.0030959	0	0	11.5003	85.154	NFKBIA;CDKN1A;JUN;GADD45A
Serotonin Receptor 4/6/7 and NR3C Signaling WP734	3/19	0.000788191	0.00394095	0	0	19.3252	138.093	EGR1;MAP2K1;RAP1A
Imatinib and Chronic Myeloid Leukemia WP3640	3/20	0.000920655	0.00448365	0	0	18.1875	127.138	SPRED2;GADD45A;FOXO3
TCA Cycle Nutrient Utilization and Invasiveness of Ovarian Cancer WP2868	2/5	0.000927651	0.00448365	0	0	68.4007	477.632	STAT3;EGFR
Aryl Hydrocarbon Receptor WP2586	4/46	0.0010382	0.00493572	0	0	9.8544	67.7023	CDKN1A;MAP2K1;EGFR;VEGFA
Vitamin D in inflammatory diseases WP4482	3/22	0.00122599	0.00573445	0	0	16.2714	109.083	NFKBIA;IL6;DUSP1
MicroRNAs in cardiomyocyte hypertrophy WP1544	5/84	0.00138574	0.00634199	0	0	6.57095	43.2469	MAP2K1;CAMK2D;STAT3;IGF1;IL6ST
Estrogen signaling pathway WP712	3/23	0.00139982	0.00634199	0	0	15.457	101.575	JUN;MAP2K1;FOS
Vitamin B12 Metabolism WP1533	4/50	0.00142148	0.00634199	0	0	8.99567	58.9761	IL6;SOD2;LDLR;ICAM1
Photodynamic therapy-induced NFE2L2 (NRF2) survival signaling WP3612	3/24	0.00158838	0.00697925	0	0	14.7202	94.8725	JUN;FOS;GCLM
Hair Follicle Development: Cytodifferentiation (Part 3 of 3) WP2840	5/87	0.00162009	0.00701232	0	0	6.32959	40.6694	JUN;FOSB;FOS;IGF1;EGFR
IL-7 Signaling Pathway WP205	3/25	0.0017921	0.0076428	0	0	14.0504	88.86	STAT5A;MAP2K1;STAT3
Androgen receptor signaling pathway WP138	5/90	0.00188233	0.00773535	0	0	6.10526	38.312	CDKN1A;JUN;STAT3;EGFR;RHOB
T-Cell antigen Receptor (TCR) Signaling Pathway WP69	5/90	0.00188233	0.00773535	0	0	6.10526	38.312	NFKBIA;MAP2K1;JUN;IL6;FOS
TGF-beta Receptor Signaling WP560	4/54	0.00189383	0.00773535	0	0	8.27435	51.8732	JUN;STAT3;FOS;THBS1
EPO Receptor Signaling WP581	3/26	0.00201142	0.00805241	0	0	13.4389	83.4408	STAT5A;MAP2K1;STAT3
IL-1 signaling pathway WP195	4/55	0.00202699	0.00805241	0	0	8.11169	50.3023	NFKBIA;MAP2K1;JUN;IRAK3
TNF alpha Signaling Pathway WP231	5/92	0.00207358	0.00812621	0	0	5.96431	36.8503	NFKBIA;JUN;IL6;GLUL;MAP3K5
Regulation of toll-like receptor signaling pathway WP1449	6/139	0.00244526	0.009455	0	0	4.69555	28.2372	NFKBIA;MAP2K1;JUN;IL6;IRAK3;FOS
TLR4 Signaling and Tolerance WP3851	3/28	0.0024984	0.00953338	0	0	12.3625	74.0774	NFKBIA;IL6;IRAK3
Caloric restriction and aging WP4191	2/8	0.00254778	0.00959552	0	0	34.1952	204.232	NAMPT;IGF1
Pathways Regulating Hippo Signaling WP4540	5/98	0.00273251	0.0101593	0	0	5.57782	32.9232	CDH20;PLCB1;MET;YY1AP1;EGFR
T-Cell antigen Receptor (TCR) pathway during Staphylococcus aureus infection WP3863	4/62	0.00314481	0.0115442	0	0	7.13017	41.084	NFKBIA;MAP2K1;JUN;FOS
Metabolism of Spingolipids in ER and Golgi apparatus WP4142	2/9	0.00325474	0.0116528	0	0	29.3087	167.87	B4GALT1;ST6GALNAC3
Role Altered Glycolysation of MUC1 in Tumour Microenvironment WP4480	2/9	0.00325474	0.0116528	0	0	29.3087	167.87	NFKBIA;IL6
Toll-like Receptor Signaling Pathway WP75	5/103	0.00338775	0.0119811	0	0	5.29189	30.0981	NFKBIA;MAP2K1;JUN;IL6;FOS
Integrated Breast Cancer Pathway WP1984	6/151	0.00368465	0.0128741	0	0	4.30432	24.1196	JUN;RAP1A;GADD45A;RHEB;EGFR;VEGFA
Folate Metabolism WP176	4/66	0.00394238	0.0133836	0	0	6.66881	36.9183	IL6;SOD2;LDLR;ICAM1
Oxidative Stress WP408	3/33	0.00401508	0.0133836	0	0	10.2995	56.8294	FOS;SOD2;JUNB
Resistin as a regulator of inflammation WP4481	3/33	0.00401508	0.0133836	0	0	10.2995	56.8294	NFKBIA;IL6;PLCB1
miRNA regulation of prostate cancer signaling pathways WP3981	3/33	0.00401508	0.0133836	0	0	10.2995	56.8294	NFKBIA;CDKN1A;MAP2K1
Type 2 papillary renal cell carcinoma WP4241	3/34	0.00437236	0.0142985	0	0	9.96673	54.1438	CDKN1A;CADM2;VEGFA
RAC1/PAK1/p38/MMP2 Pathway WP3303	4/68	0.00438817	0.0142985	0	0	6.45975	35.069	STAT5A;NFKBIA;STAT3;EGFR
DNA Damage Response (only ATM dependent) WP710	5/110	0.00448527	0.0144525	0	0	4.93734	26.696	JUN;CDKN1A;FOXO3;SOD2;LDLR
Sudden Infant Death Syndrome (SIDS) Susceptibility Pathways WP706	6/158	0.00459466	0.0146423	0	0	4.10464	22.0947	EGR1;JUN;IL6;NOS1AP;GPD1L;VEGFA
Photodynamic therapy-induced NF-kB survival signaling WP3617	3/35	0.00474832	0.0149675	0	0	9.65479	51.6528	IL6;ICAM1;VEGFA
NAD metabolism, sirtuins and aging WP3630	2/11	0.00490912	0.015308	0	0	22.7933	121.184	NAMPT;FOXO3
Non-genomic actions of 1,25 dihydroxyvitamin D3 WP4341	4/71	0.00511868	0.0157004	0	0	6.16957	32.5436	CAMK2D;JUN;IL6;PLCB1
Zinc homeostasis WP3529	3/36	0.00514323	0.0157004	0	0	9.36174	49.3371	MT2A;MT1M;SLC39A14
Chemokine signaling pathway WP3929	6/164	0.00549814	0.016609	0	0	3.94756	20.5405	NFKBIA;MAP2K1;RAP1A;STAT3;FOXO3;PLCB1
miRNAs involvement in the immune response in sepsis WP4329	3/37	0.00555735	0.0166148	0	0	9.08594	47.1799	NFKBIA;IL6;ICAM1
IL-10 Anti-inflammatory Signaling Pathway WP4495	2/12	0.00585331	0.017321	0	0	20.513	105.452	IL6;STAT3
Estrogen Receptor Pathway WP2881	2/13	0.00687339	0.0201342	0	0	18.6472	92.8649	JUN;STAT3
TNF related weak inducer of apoptosis (TWEAK) Signaling Pathway WP2036	3/42	0.00792421	0.0229802	0	0	7.91907	38.3111	NFKBIA;JUN;IL6
Apoptosis WP254	4/84	0.00922038	0.0264744	0	0	5.16361	24.1984	NFKBIA;JUN;IGF1;MCL1
Pathways in clear cell renal cell carcinoma WP4018	4/85	0.00960356	0.0273043	0	0	5.09961	23.6908	RHEB;STAT3;EGFR;VEGFA
Selenium Micronutrient Network WP15	4/86	0.00999696	0.0281468	0	0	5.03716	23.1985	IL6;SOD2;LDLR;ICAM1
Differentiation Pathway WP2848	3/48	0.0114417	0.031368	0	0	6.86111	30.6725	IL6;IGF1;VEGFA
Cells and Molecules involved in local acute inflammatory response WP4493	2/17	0.0116819	0.031368	0	0	13.6718	60.8358	IL6;ICAM1
Leptin Insulin Overlap WP3935	2/17	0.0116819	0.031368	0	0	13.6718	60.8358	SOCS3;STAT3
Mitochondrial LC-Fatty Acid Beta-Oxidation WP368	2/17	0.0116819	0.031368	0	0	13.6718	60.8358	ACSL1;ACSL3
NOTCH1 regulation of human endothelial cell calcification WP3413	2/17	0.0116819	0.031368	0	0	13.6718	60.8358	SAT1;VEGFA
Structural Pathway of Interleukin 1 (IL-1) WP2637	3/49	0.012102	0.0321979	0	0	6.71162	29.6277	NFKBIA;MAP2K1;FOS
4-hydroxytamoxifen, Dexamethasone, and Retinoic Acids Regulation of p27 Expression WP3879	2/18	0.0130586	0.0344271	0	0	12.8167	55.6029	MAP2K1;MAP3K5
Copper homeostasis WP3286	3/52	0.014212	0.0364732	0	0	6.29974	26.797	MT2A;JUN;FOXO3
One carbon metabolism and related pathways WP3940	3/52	0.014212	0.0364732	0	0	6.29974	26.797	SOD2;CDO1;GCLM
Translation Factors WP107	3/52	0.014212	0.0364732	0	0	6.29974	26.797	EIF4A1;EIF5;EIF1
TP53 Network WP1742	2/19	0.0145021	0.0368914	0	0	12.0622	51.0647	CDKN1A;GADD45A
BMP Signaling Pathway in Eyelid Development WP3927	2/20	0.0160112	0.0396859	0	0	11.3915	47.0977	JUN;EGFR
Hematopoietic Stem Cell Gene Regulation by GABP alpha/beta Complex WP3657	2/20	0.0160112	0.0396859	0	0	11.3915	47.0977	FOXO3;MCL1
Hypertrophy Model WP516	2/20	0.0160112	0.0396859	0	0	11.3915	47.0977	JUND;VEGFA
Cardiac Hypertrophic Response WP2795	3/55	0.0165176	0.0405941	0	0	5.9354	24.3549	MAP2K1;CAMK2D;IGF1
Nonalcoholic fatty liver disease WP4396	5/155	0.0180748	0.0440477	0	0	3.44825	13.8386	SOCS3;JUN;IL6;MAP3K5;ATF4
Myometrial Relaxation and Contraction Pathways WP289	5/156	0.0185302	0.0447814	0	0	3.42524	13.661	JUN;IL6;CAMK2D;FOS;ATF4
Preimplantation Embryo WP3527	3/58	0.0190205	0.0453158	0	0	5.6108	22.2313	EGR1;ZFP36;FOSB
Fatty Acid Biosynthesis WP357	2/22	0.0192202	0.0453158	0	0	10.2513	40.511	ACSL1;ACSL3
Transcription factor regulation in adipogenesis WP3599	2/22	0.0192202	0.0453158	0	0	10.2513	40.511	IL6;LPIN1
RIG-I-like Receptor Signaling WP3865	3/60	0.0207993	0.0486436	0	0	5.41338	20.9651	NFKBIA;DDX3X;AZI2
Thermogenesis WP4321	4/108	0.021414	0.0496805	0	0	3.96718	15.2487	ACSL1;RHEB;ACSL3;MAP3K5

## Sheet: Extended Data Fig. 4f
Persistently downregulated in scAT adipocytes NEFA study
Term	Overlap	P.value	Adjusted.P.value	Old.P.value	Old.Adjusted.P.value	Odds.Ratio	Combined.Score	Genes
Myometrial Relaxation and Contraction Pathways WP289	5/156	3.61387e-05	0.0220446	0	0	8.96807	71.077	RYR1;GUCY1A1;RGS3;PDE4D;RGS6
Calcium Regulation in the Cardiac Cell WP536	4/149	0.000275314	0.00839707	0	0	7.3726	43.4616	RYR1;RGS3;CASQ2;RGS6
Monoamine GPCRs WP58	2/33	0.000733106	0.0139608	0	0	16.8854	83.0025	HRH1;HTR1F
Melatonin metabolism and effects WP3298	2/37	0.000915464	0.0139608	0	0	14.9526	70.1801	MAP2;CRY1
Adipogenesis WP236	3/130	0.0104325	0.0153347	0	0	6.23465	26.4705	BMP3;MEF2C;ASIP
Rett syndrome causing genes WP4312	2/48	0.0150833	0.153347	0	0	11.3707	47.6907	CECR2;MEF2C
Phosphodiesterases in neuronal function WP4222	2/53	0.0181972	0.158575	0	0	10.2534	41.08	GUCY1A1;PDE4D
Vitamin D Metabolism WP1531	1/10	0.0383309	0.232479	0	0	28.7345	93.7175	GC

## Sheet: Extended Data Fig. 4g
Persistently upregulated in scAT adipocytes LTSS study
Term	Overlap	P.value	Adjusted.P.value	Old.P.value	Old.Adjusted.P.value	Odds.Ratio	Combined.Score	Genes
Regulation of Wnt/B-catenin Signaling by Small Molecule Compounds WP3664	2/17	0.00314275	0.364559	0	0	27.3347	157.521	SFRP4;LRP1
Breast cancer pathway WP4262	4/154	0.00722743	0.370606	0	0	5.54414	27.3319	SFRP4;CDK6;PGR;FGF1
Ethanol effects on histone modifications WP3996	2/31	0.0102729	0.370606	0	0	14.1287	64.6847	KAT2B;ALDH2
Vitamin D Receptor Pathway WP2877	4/182	0.0127795	0.370606	0	0	4.66541	20.3408	CEACAM1;S100A6;TIMP2;G0S2
Tryptophan metabolism WP465	2/46	0.0217954	0.390659	0	0	9.30506	35.6017	ALDH2;ACAT1
Synthesis and Degradation of Ketone Bodies WP311	1/5	0.0245084	0.390659	0	0	50.7577	188.247	ACAT1
Adipogenesis WP236	3/130	0.0267854	0.390659	0	0	4.86565	17.6132	CFD;SFRP4;STAT1
Metastatic brain tumor WP2249	1/6	0.0293383	0.390659	0	0	40.6041	143.286	CDK6

## Sheet: Extended Data Fig. 4h
Persistently upregulated in scAT adipocytes NEFA study
Term	Overlap	P.value	Adjusted.P.value	Old.P.value	Old.Adjusted.P.value	Odds.Ratio	Combined.Score	Genes
Cytoplasmic Ribosomal Proteins WP477	8/89	4.57621e-10	6.22365e-08	0	0	34.4016	739.805	RPS15;RPL41;RPL32;RPL18A;RPS18;RPL35A;RPL39;RPS23
Hair Follicle Development: Cytodifferentiation (Part 3 of 3) WP2840	5/87	9.3272e-06	0.00063425	0	0	20.1758	233.688	JUN;FOSB;S100A4;FOS;CD200
Brain-Derived Neurotrophic Factor (BDNF) signaling pathway WP2380	5/144	0.000105326	0.00477479	0	0	11.8681	108.693	EGR1;JUN;SPP1;FOS;GRIN2B
Macrophage markers WP4146	2/9	0.000368941	0.012544	0	0	90.3764	714.414	CD74;CD68
TGF-beta Receptor Signaling WP560	3/54	0.000721949	0.0174642	0	0	18.8653	136.463	JUN;SPP1;FOS
Complement and Coagulation Cascades WP558	3/58	0.000889827	0.0174642	0	0	17.4897	122.856	CFD;CLU;C1QC
TGF-beta Signaling Pathway WP366	4/132	0.000898891	0.0174642	0	0	10.147	71.1748	JUN;COL1A2;FOSB;FOS
Human Thyroid Stimulating Hormone (TSH) signaling pathway WP2032	3/66	0.00129545	0.0220227	0	0	15.2627	101.48	EGR1;JUN;FOS
Extracellular vesicles in the crosstalk of cardiac cells WP4300	2/19	0.00171612	0.0259325	0	0	37.1951	236.847	SPP1;SORBS2
Prolactin Signaling Pathway WP2037	3/76	0.00194474	0.0264485	0	0	13.1653	82.1858	JUN;FOS;CTSD
Complement Activation WP545	2/22	0.00230376	0.0267467	0	0	31.6111	191.981	CFD;C1QC
Estrogen signaling pathway WP712	2/23	0.00251789	0.0267467	0	0	30.1043	180.154	JUN;FOS
Photodynamic therapy-induced NFE2L2 (NRF2) survival signaling WP3612	2/24	0.00274105	0.0267467	0	0	28.7345	169.517	JUN;FOS
Vitamin D Receptor Pathway WP2877	4/182	0.00291529	0.0267467	0	0	7.27832	42.4893	SPP1;G0S2;S100A4;CD200
Physiological and Pathological Hypertrophy of the Heart WP1528	2/25	0.00297318	0.0267467	0	0	27.4838	159.904	JUN;FOS
T-Cell antigen Receptor (TCR) Signaling Pathway WP69	3/90	0.00314667	0.0267467	0	0	11.0389	63.5998	JUN;FOS;VIM
Human Complement System WP2806	3/97	0.003886	0.0285614	0	0	10.2133	56.6875	CFD;SPP1;DCN
Focal Adhesion WP306	4/198	0.00393969	0.0285614	0	0	6.67264	36.9441	COL1A1;JUN;COL1A2;SPP1
PDGFR-beta pathway WP3972	2/29	0.0039902	0.0285614	0	0	23.4074	129.301	JUN;FOS
Inflammatory Response Pathway WP453	2/30	0.00426629	0.0290108	0	0	22.5703	123.166	COL1A1;COL1A2
Toll-like Receptor Signaling Pathway WP75	3/103	0.00459727	0.0297728	0	0	9.59758	51.657	JUN;SPP1;FOS
Oxidative Stress WP408	2/33	0.00514605	0.031812	0	0	20.383	107.409	NOX5;FOS
Signaling of Hepatocyte Growth Factor Receptor WP313	2/34	0.00545628	0.0322632	0	0	19.745	102.891	JUN;FOS
Spinal Cord Injury WP2431	3/118	0.00670345	0.0368862	0	0	8.33941	41.7399	EGR1;FOS;VIM
Sleep regulation WP3591	2/38	0.00678055	0.0368862	0	0	17.5476	87.6275	CST3;FOS
PDGF Pathway WP2526	2/39	0.00713219	0.0373068	0	0	17.0725	84.3917	JUN;FOS
IL-5 Signaling Pathway WP127	2/40	0.00749193	0.0377371	0	0	16.6224	81.3488	JUN;FOS
IL-2 Signaling Pathway WP49	2/42	0.00823555	0.0400012	0	0	15.7897	75.7794	JUN;FOS
Selenium Metabolism and Selenoproteins WP28	2/46	0.00981776	0.0460419	0	0	14.3514	66.3545	JUN;FOS
Regulation of toll-like receptor signaling pathway WP1449	3/139	0.0104829	0.0475224	0	0	7.04424	32.1077	JUN;SPP1;FOS
IL-3 Signaling Pathway WP286	2/49	0.0110858	0.0486347	0	0	13.4333	60.4779	JUN;FOS
Photodynamic therapy-induced AP-1 survival signaling. WP3611	2/50	0.0115238	0.048976	0	0	13.1528	58.7054	JUN;FOS
