# Supplementary material for: Adipose tissue retains an epigenetic memory of obesity after weight loss
Source: Nature. 2024 Nov 18;636(8042):457–65. doi: 10.1038/s41586-024-08165-7 (PMC11634781; doi:10.1038/s41586-024-08165-7)
Supplement: Supplementary file 3 — Source Data Figs. 1–5 and Source Data Extended Data Figs. 1–10. [file 41586_2024_8165_MOESM3_ESM.zip › 2023-01-01106D-f1-5;sf1-10/ExtendedData_Fig5.xlsx]

## Sheet: 5a
Time	C										CC_l										HH										H
0	5.6	5.7	5.3	5.4	4.1	4.7	5.5	5.2	5.7	4.3	6.6	6.4	5.8	5.1	5.4	4.4	5.1	6.8	7.4	6	8.2	8.7	8.9	9.7	9.3	9.4	8.2	8.2	9.2	8.5	9.5	9.7	8.9	8.7	9.9	9.2	8.1	9.8	8.7	9.5
15	11.2	9.9	9.8	8.9	10.6	10.4	8.6	11.2	10.2	10.8	14.2	13.9	12.7	10.1	11.8	11.6	10.3	14.9	13.9	12.7	15.6	13.2	15.3	17.9	17.5	21.9	13.2	15.6	17.5	13.3	22	22	20	20.3	21.1	22	20.3	18	20	22
30	9.6	9.5	8.2	6.9	9.7	8.2	6.9	9.6	9.5	9.7	11.7	11.4	9.6	9.1	9.9	9.5	9.1	12.7	11.5	9.5	12.7	10.2	9.9	14.4	12.8	17.4	10.2	12.7	12.8	9.9	19.4	19.3	17.1	19.9	18.6	19.1	19.9	16.6	17.1	19.3
60	6	6.8	7	5.5	8	7	5.3	6	6.8	8	8.6	8.2	7.8	7.4	6.3	6.3	7.4	8.6	8.2	7.8	9.7	8	8.3	14.4	11.8	14.4	8	9.7	11.8	8.3	13	15.3	12.4	14.3	12.8	13	14.3	12.8	12.5	15.3
90	5.7	6.2	7.4	5.8	7.1	7.9	5.8	5.7	6.2	7.1	7.6	9.1	6.4	6.5	7.5	7.5	6.5	7.6	10.2	6.4	10	7.5	10	12.3	9.4	14.5	7.5	10.3	9.4	10	11.3	13	11.9	10.9	11.8	11.2	10.8	11.9	11.9	13
120	5.6	5.8	6.6	5.7	5.7	6.9	5.7	7.4	5.8	5.7	6.7	7.3	6.2	5.8	6.4	6.4	5.8	6.7	7.7	6.2	8.3	7.6	7.5	11.4	9.1	11.4	6.6	6.3	9.1	7.5	10.2	10.7	9.9	9.7	10.8	10.2	9.7	10.8	9.9	10.7
AOC
C	CC_l	H	HH				H				HH
189	320.25	579.75	312.75				vs.				vs.
198	373.5	682.5	174.75				C				CC_l
266.25	273	561	190.5
105.75	286.5	675	473.25			Mann Whitney test				Mann Whitney test
454.5	302.25	521.25	282.75			P value	2.16502e-05			P value	0.469
362.25	402.75	603.75	700.5			Exact or approximate P value?	Exact			Exact or approximate P value?	Exact
96	289.5	739.5	291			P value summary	****			P value summary	ns
261	333.75	444	169.5			Significantly different (P < 0.05)?	Yes			Significantly different (P < 0.05)?	No
202.5	302.25	586.5	348.75			One- or two-tailed P value?	Two-tailed			One- or two-tailed P value?	Two-tailed
435	248.25	705	171			Sum of ranks in column A,D	56 , 154			Sum of ranks in column B,C	115 , 95
						Mann-Whitney U	1			Mann-Whitney U	40
						Difference between medians				Difference between medians
						Median of column C	231.8, n=10			Median of column CC_l	302.3, n=10
						Median of column H	595.1, n=10			Median of column HH	286.9, n=10
						Difference: Actual	363.4			Difference: Actual	-15.38
						Difference: Hodges-Lehmann	360.8			Difference: Hodges-Lehmann	-33.38

## Sheet: 5b
Time	C										CC_l										HH										H
0	7.3	5.5	4.8	4.7	6	6.3	5.6	4.7	4.7	6	6.9	5.9	6.5	6.9	6.9	6.9	5.9	6.5	6.9	6.9	9.7	10.2	8.6	9.4	8.9	8.6	9.4	8.5	9.8		9	9.9	10	7.2	7.8	10	7.2	9.9	7.2	7.8
15	4.7	3.9	3.6	4.6	4.3	4.7	3.9	3.6	4.6	4.4	6.3	6.5	4.2	4.7	7.5	6.3	6.5	4.2	4.7	7.5	8.5	9.7	8.5	9.8	7.8	8.4	9.6	7.8	8.5		9.5	8.5	8.7	5.4	7	8.7	5.5	9.5	5.4	7
30	4.4	2.3	2	3.2	4.1	4.4	2.3	2	3.2	4.1	5.1	5.8	4.2	4.6	5.4	5.1	5.8	4.2	4.6	5.4	7.8	9	8.6	7.8	8.4	8.4	7.9	8.4	7.8		7.8	6.9	7.1	4.7	5.7	7.1	4.7	7.8	4.7	5.5
60	3.3	2.6	2.2	3.1	3.3	3.3	2.6	2.2	3.1	3.3	4.1	3.9	3.5	4.1	4.6	4.1	3.9	3.5	4.1	4.6	8.2	8.9	8	7.9	8.7	8.3	7.9	8.7	8.2		7.4	7.4	7.7	4.6	6.1	7.8	4.6	7.4	4.6	6.1
90	3.8	3.9	3.7	3.3	3.6	3.8	3.9	3.7	3.3	3.6	3.9	3.8	3.9	4.2	5.1	3.9	3.8	3.9	4.2	5.1	9.8	8.4	9	8.3	8.2	8.5	8.3	8.2	9.8		7.6	7.9	9.4	5.7	5.7	9.3	5.6	7.6	5.7	5.7
120	4.8	4.2	4	4.2	3.5	4.8	4.2	4	4.2	3.5	5.2	4.7	3.9	4.3	4.9	5.2	4.7	3.9	4.3	4.9	7.5	8	8.2	8.9	7.6	8.2	8.3	7.6	7.5		8.2	9.5	10.5	6.5	5.4	10.1	6.5	8.2	6.5	5.4
AOC
C	CC_l	H	HH				H				HH
254.25	249	170.25	135.75				vs.				vs.
261.75	134.25	218.25	171.75				C				CC_l
192.75	293.25	222.75	19.5
132.75	288.75	216.75	118.5			Mann Whitney test				Mann Whitney test
257.25	177.75	213.75	29.25			P value	0.1837			P value	0.0007
366.75	249	121.5	135.75			Exact or approximate P value?	Exact			Exact or approximate P value?	Exact
250.5	134.25	229.5	160.5			P value summary	ns			P value summary	***
204	293.25	164.25	18			Significantly different (P < 0.05)?	No			Significantly different (P < 0.05)?	Yes
132.75	288.75	216.75	115.5			One- or two-tailed P value?	Two-tailed			One- or two-tailed P value?	Two-tailed
258.75	177.75	209.25	74.25			Sum of ranks in column A,D	123 , 87			Sum of ranks in column B,C	147 , 63
						Mann-Whitney U	32			Mann-Whitney U	8
						Difference between medians				Difference between medians
						Median of column C	252.4, n=10			Median of column CC_l	249.0, n=10
						Median of column H	215.3, n=10			Median of column HH	117.0, n=10
						Difference: Actual	-37.13			Difference: Actual	-132
						Difference: Hodges-Lehmann	-36.38			Difference: Hodges-Lehmann	-131.6

## Sheet: 5c
C	CC_l	H	HH					H				HH
4.7	4.4	9.2	9.4					vs.				vs.
5.5	5.1	8.1	9.2					C				CC_l
5.2	6.8	9.8	8.5
5.7	7.4	8.7	8.2				Unpaired t test with Welch's correction				Unpaired t test with Welch's correction
4.3	6	9.5	8.2				P value	7.70262e-08			P value	1.01218e-06
7.3	6.9	9	9.7				P value summary	****			P value summary	***
5.5	5.9	9.9	10.2				Significantly different (P < 0.05)?	Yes			Significantly different (P < 0.05)?	Yes
4.8	6.5	10	8.6				One- or two-tailed P value?	Two-tailed			One- or two-tailed P value?	Two-tailed
4.7	6.9	7.2	9.4				Welch-corrected t, df	t=8.720, df=17.80			Welch-corrected t, df	t=7.576, df=16.25
6	6.9	7.8	8.9
							How big is the difference?				How big is the difference?
							Mean of column C	5.37			Mean of column CC_l	6.28
							Mean of column H	8.92			Mean of column HH	9.03
							Difference between means (D - A) ± SEM	3.550 ± 0.4071			Difference between means (C - B) ± SEM	2.750 ± 0.3630
							95% confidence interval	2.694 to 4.406			95% confidence interval	1.981 to 3.519
							R squared (eta squared)	0.8103			R squared (eta squared)	0.7794
							F test to compare variances				F test to compare variances
							F, DFn, Dfd	1.239, 9, 9			F, DFn, Dfd	1.978, 9, 9
							P value	0.7543			P value	0.324
							P value summary	ns			P value summary	ns
							Significantly different (P < 0.05)?	No			Significantly different (P < 0.05)?	No
							Data analyzed				Data analyzed
							Sample size, column A	10			Sample size, column B	10
							Sample size, column D	10			Sample size, column C	10

## Sheet: 5d
Time	CC_s										CCC										HHC										HC
0	4.9	5.5	4.6	6	4.9	4.7	5.4	4.6	6	4.9	5.3	6	6.8	6.4	6.9	4.3	6	6.8	6	6.9	7.2	5.8	5.8	4.8	4.4	6.5	5.8	4.8	5.4	5.8	6	5.9	6.5	6	6.4	6.5	5.9	6.4	6.1	5.9
15	9.9	13.7	10.9	12.8	7.1	9.9	13.8	10.9	12.7	6	12	11.1	12.7	13.5	13.5	12	11	12.7	14.5	13.5	13.7	12.6	9	6.2	12	12.7	12.6	8.2	12	9	12.6	16	18	15.7	16.2	18.2	15.7	16.2	13.6	15.7
30	9.6	10.7	10.6	10	6.5	9.7	10.7	10.7	10	6.5	9.5	10	12	10.1	10.7	9.8	10	12	10.2	10.7	11.2	11.4	7.2	5.6	8.8	11.2	11.4	5.6	8.8	7.5	12.1	14.4	13.5	12.2	14.5	14.1	12.2	14.5	11.1	14.2
60	8.3	8.3	8.9	7.3	5.7	8.3	8.3	8.9	7.3	5.7	8.4	7.8	9	7.9	9	8.4	7.2	9	7.9	9	8.9	10.3	7.2	5.4	7	8.9	10.3	5.4	7	7.2	8.9	9.9	9.2	7.4	9.3	9.8	7.4	9.3	8.9	9.9
90	6.5	6.6	6.4	6.8	6	6.5	6.6	6.4	6.7	6	7.5	7.3	7.5	7.9	8.4	7.5	7.3	7.5	7.9	8.4	8.7	10.8	5.2	4.3	5.6	8.7	10.8	4.9	5.6	5.2	7.7	7.6	8.8	8.3	8	8.8	8.3	8	7.7	7.6
120	5.7	6	5.7	6.4	6	5.7	6	5.7	6.4	6	6.3	6.2	6.8	6.3	6.5	6.3	6.2	6.8	6.3	6.6	7.5	7	5.3	4	4.5	7.5	7	4.8	5.3	5.3	6.6	6.4	7	6.1	6.9	7	6.1	6.9	6.6	6.4
AOC
CC_s	CCC	HC	HHC				HC				HHC
367.5	488.25	383.25	288				vs.				vs.
377.25	243	521.25	531				CC_s				CCC
431.25	292.5	487.5	147
256.5	340.5	397.5	84			Mann Whitney test				Mann Whitney test
126	288	471.75	328.5			P value	0.0016			P value	0.4464
342.75	369	364.5	351.75			Exact or approximate P value?	Exact			Exact or approximate P value?	Exact
364.5	262.5	512.25	531			P value summary	**			P value summary	ns
429	292.5	522	90			Significantly different (P < 0.05)?	Yes			Significantly different (P < 0.05)?	No
261	278.25	408.75	231			One- or two-tailed P value?	Two-tailed			One- or two-tailed P value?	Two-tailed
142.5	286.5	471.75	228			Sum of ranks in column CC_s,HC	65.50 , 144.5			Sum of ranks in column CCC,HHC	115.5 , 94.50
						Mann-Whitney U	10.5			Mann-Whitney U	39.5
						Difference between medians				Difference between medians
						Median of column CC_s	353.6, n=10			Median of column CCC	290.3, n=10
						Median of column HC	471.8, n=10			Median of column HHC	259.5, n=10
						Difference: Actual	118.1			Difference: Actual	-30.75
						Difference: Hodges-Lehmann	129			Difference: Hodges-Lehmann	-48.75

## Sheet: 5e
Time	CC_s										CCC										HHC										HC
0	6	5.5	6.4	6.5	5.4	5.4	6.3	6.3	8.2	6.7	4.2	4.4	4.5	7.2	8.2	4.8	7.1	4.5	7.2	6.8	7.6	7.9	6.4	5.7	6.3	7.6	7.1	6.8	6.7	6.3	5.4	5.3	6.3	8.2	6.7	6	5.5	6.4	6.5	5.6
15	4.9	4	5	4.7	4.3	4.3	4.1	4.1	6.3	5.9	3.9	5	3.3	4.9	5.9	3.9	5.9	3.3	4.9	5.9	7.5	6	6.1	5.3	4.9	7.3	6	6.1	5.3	4.9	4.3	4.1	4.1	6.3	5.9	4.9	4	5	4.7	4.3
30	3.4	2.4	3.8	4.2	3.4	3.2	2.8	3.5	6	4.3	3.5	4.3	2.1	4.9	5.6	3.5	4.9	2.1	4.9	5.5	5.7	6.2	5.2	4.6	4.8	5.7	6.2	5.2	4.6	4.8	3.2	2.8	3.5	6	4.3	3.4	2.4	3.8	4.2	3.4
60	3.4	2.9	3.4	4.1	3.8	3.3	2.6	3.8	6.3	3.7	3.4	4.2	1.8	4.8	4.4	3.4	4.8	1.8	4.8	5.5	5.5	5.7	5.6	4.4	3.9	5.5	5.7	5.6	4.5	3.9	3.3	2.6	3.8	6.3	3.7	3.4	2.9	3.4	4.1	3.8
90	3.8	3.1	4	4.2	3.4	3.4	3.1	4.2	7.8	4.2	3.7	4.7	2.6	4.4	4.8	3.7	4.4	2.6	4.4	5.7	5.7	5.6	5.6	5.5	4.4	5.6	5.6	5.6	5.5	4.4	3.4	3.1	4.2	7.8	4.2	3.8	3.1	4	4.2	3.4
120	4.4	3.8	5.2	4.6	4.1	3.7	3.2	5.6	8.9	4.8	4.2	4.4	2.7	4.8	5.1	4.2	4.7	2.7	4.8	6.2	5.4	5.7	5.5	5.6	5.1	5.4	5.7	5.5	5.6	5.1	3.7	3.2	5.6	8.9	4.8	4.4	3.8	5.2	4.6	4.1
CC_s	CCC	HC	HHC				HC				HHC
243	59.25	214.5	197.25				vs.				vs.
267.75	178.3	252.75	234.75				CC_s				CCC
259.5	237	244.5	66
248.25	278.25	136.5	77.25			Mann Whitney test				Mann Whitney test
189	355.5	259.5	201.75			P value	0.8394			P value	0.1377
214.5	126.75	243	200.25			Exact or approximate P value?	Exact			Exact or approximate P value?	Exact
365.25	253.5	267.75	144.75			P value summary	ns			P value summary	ns
244.5	237	259.5	99			Significantly different (P < 0.05)?	No			Significantly different (P < 0.05)?	No
136.5	278.25	248.25	186.75			One- or two-tailed P value?	Two-tailed			One- or two-tailed P value?	Two-tailed
259.5	123.75	211.5	201.75			Sum of ranks in column A,D	108 , 102			Sum of ranks in column B,C	125 , 85
						Mann-Whitney U	47			Mann-Whitney U	30
						Difference between medians				Difference between medians
						Median of column A	246.4, n=10			Median of column B	237.0, n=10
						Median of column D	246.4, n=10			Median of column C	192.0, n=10
						Difference: Actual	0			Difference: Actual	-45
						Difference: Hodges-Lehmann	0			Difference: Hodges-Lehmann	-51

## Sheet: 5f
C	CCC	HC	HHC					HC				HHC
6	5.3	6	7.2					vs.				vs.
5.5	6	5.9	5.8					CC_s				CCC
6.4	6.8	6.5	5.8
6.5	6.4	6	4.8				Unpaired t test with Welch's correction				Unpaired t test with Welch's correction
5.4	6.9	6.4	4.4				P value	0.6961			P value	0.5302
5.4	4.3	6.5	6.5				P value summary	ns			P value summary	ns
6.3	6	5.9	5.8				Significantly different (P < 0.05)?	No			Significantly different (P < 0.05)?	No
6.3	6.8	6.4	4.8				One- or two-tailed P value?	Two-tailed			One- or two-tailed P value?	Two-tailed
8.2	6	6.1	5.4				Welch-corrected t, df	t=0.4012, df=10.75			Welch-corrected t, df	t=0.6338, df=36.37
6.7	6.9	5.9	5.8
	4.2		7.6				How big is the difference?				How big is the difference?
	4.4		7.9				Mean of column CC_s	6.27			Mean of column CCC	6.015
	4.5		6.4				Mean of column HC	6.16			Mean of column HHC	6.235
	7.2		5.7				Difference between means (C - B) ± SEM	-0.1100 ± 0.2742			Difference between means (D - A) ± SEM	0.2200 ± 0.3471
	8.2		6.3				95% confidence interval	-0.7152 to 0.4952			95% confidence interval	-0.4838 to 0.9238
	4.8		7.6				R squared (eta squared)	0.01476			R squared (eta squared)	0.01092
	7.1		7.1
	4.5		6.8				F test to compare variances				F test to compare variances
	7.2		6.7				F, DFn, Dfd	10.20, 9, 9			F, DFn, Dfd	1.538, 19, 19
	6.8		6.3				P value	0.0019			P value	0.3566
							P value summary	**			P value summary	ns
							Significantly different (P < 0.05)?	Yes			Significantly different (P < 0.05)?	No
							Data analyzed				Data analyzed
							Sample size, column CC_s	10			Sample size, column CCC	20
							Sample size, column HC	10			Sample size, column HHC	20

## Sheet: 5g
C	H	HC	CC_s					H				HC
0.602339	1.92398	0.319298	0.602339					vs.				vs.
0.836257	2.8538	0.284211	0.163743					C				CC_s
0.549708	1.80897	0.412865	1.24561
0.589432	1.96749	0.491837	0.456739				Unpaired t test with Welch's correction				Unpaired t test with Welch's correction
0.634598	2.56789	0.345869	0.568715				P value	0.0001			P value	0.2942
0.756346	2.34577	0.451358	0.345174				P value summary	***			P value summary	ns
							Significantly different (P < 0.05)?	Yes			Significantly different (P < 0.05)?	No
							One- or two-tailed P value?	Two-tailed			One- or two-tailed P value?	Two-tailed
							Welch-corrected t, df	t=9.057, df=5.715			Welch-corrected t, df	t=1.160, df=5.474
							How big is the difference?				How big is the difference?
							Mean of column C	0.6614			Mean of column CC_s	0.5637
							Mean of column H	2.245			Mean of column HC	0.3842
							Difference between means (B - A) ± SEM	1.583 ± 0.1748			Difference between means (D - C) ± SEM	-0.1795 ± 0.1547
							95% confidence interval	1.150 to 2.016			95% confidence interval	-0.5671 to 0.2081
							R squared (eta squared)	0.9349			R squared (eta squared)	0.1973
							F test to compare variances				F test to compare variances
							F, DFn, Dfd	13.92, 5, 5			F, DFn, Dfd	21.04, 5, 5
							P value	0.0117			P value	0.0045
							P value summary	*			P value summary	**
							Significantly different (P < 0.05)?	Yes			Significantly different (P < 0.05)?	Yes
							Data analyzed				Data analyzed
							Sample size, column C	6			Sample size, column CC_s	6
							Sample size, column H	6			Sample size, column H	6

## Sheet: 5h
CC_l	HH	HHC	CCC					HH				HHC
0.28655	3.78947	2.24561	0.220273					vs.				vs.
0.922027	2.67836	0.874854	0.192982					CC_l				CCC
0.0853801	1.69006	1.13801	0.76462
0.546378	2.98746	1.56892	0.458124				Unpaired t test with Welch's correction				Unpaired t test with Welch's correction
0.458134	3.34862	1.98325	0.356703				P value	0.0006			P value	0.0058
0.765315	1.89236	0.893716	0.562395				P value summary	***			P value summary	**
							Significantly different (P < 0.05)?	Yes			Significantly different (P < 0.05)?	Yes
							One- or two-tailed P value?	Two-tailed			One- or two-tailed P value?	Two-tailed
							Welch-corrected t, df	t=6.217, df=6.371			Welch-corrected t, df	t=4.067, df=6.385
							How big is the difference?				How big is the difference?
							Mean of column CC_l	0.5106			Mean of column CCC	0.4258
							Mean of column HH	2.731			Mean of column HHC	1.451
							Difference between means (B - A) ± SEM	2.220 ± 0.3571			Difference between means (D - C) ± SEM	1.025 ± 0.2520
							95% confidence interval	1.359 to 3.082			95% confidence interval	0.4172 to 1.633
							R squared (eta squared)	0.8585			R squared (eta squared)	0.7215
							F test to compare variances				F test to compare variances
							F, DFn, Dfd	7.155, 5, 5			F, DFn, Dfd	7.081, 5, 5
							P value	0.0499			P value	0.051
							P value summary	*			P value summary	ns
							Significantly different (P < 0.05)?	Yes			Significantly different (P < 0.05)?	No
							Data analyzed				Data analyzed
							Sample size, column CC_l	6			Sample size, column CCC	6
							Sample size, column HH	6			Sample size, column HHC	6

## Sheet: 5i
C	CC_s	CC_l	CCC	H	HH	HC	HHC			H			HH			HC			HHC
465.794	1054.22	1270.03	2860.14	5472.71	12613.2	463.855	8030.15			vs.			vs.			vs.			vs.
300.009	909.23	692.762	140.816	4919	3708.79	929.876	3169.17			C			CC_l			CC_s			CCH
210.7	1142.66	594.525	1823.18	2193.52	2823.37	1200.38	2653.7
1072.04	839.199	105.173	1181.21	2555.34	5520.34	1958.08	2526.98		Mann Whitney test			Mann Whitney test			Mann Whitney test			Mann Whitney test
726.052	256.449	510.739	1353.3	7814.78	3829.99	1150.56	4481.59		P value	0.0021645		P value	0.004329		P value	0.132		P value	0.0007
741.747	1105.57			2260.33	11035.4	1638.32	2847.77		Exact or approximate P value?	Exact		Exact or approximate P value?	Exact		Exact or approximate P value?	Exact		Exact or approximate P value?	Exact
									P value summary	**		P value summary	**		P value summary	ns		P value summary	***
Units: uIU									Significantly different (P < 0.05)?	Yes		Significantly different (P < 0.05)?	Yes		Significantly different (P < 0.05)?	No		Significantly different (P < 0.05)?	Yes
in figure mIU									One- or two-tailed P value?	Two-tailed		One- or two-tailed P value?	Two-tailed		One- or two-tailed P value?	Two-tailed		One- or two-tailed P value?	Two-tailed
									Sum of ranks in column A,G	21 , 57		Sum of ranks in column C,H	15 , 51		Sum of ranks in column B,I	29 , 49		Sum of ranks in column E,J	36 , 69
									Mann-Whitney U	0		Mann-Whitney U	0		Mann-Whitney U	8		Mann-Whitney U	0
									Difference between medians			Difference between medians			Difference between medians			Difference between medians
									Median of column A	595.9, n=6		Median of column C	594.5, n=5		Median of column B	981.7, n=6		Median of column E	554.9, n=8
									Median of column G	3737, n=6		Median of column H	4675, n=6		Median of column I	1175, n=6		Median of column J	3008, n=6
									Difference: Actual	3141		Difference: Actual	4081		Difference: Actual	193.7		Difference: Actual	2454
									Difference: Hodges-Lehmann	3096		Difference: Hodges-Lehmann	3988		Difference: Hodges-Lehmann	266.2		Difference: Hodges-Lehmann	2526

## Sheet: 5j
C	CC_s	CC_l	CCC	H	HH	HC	HHC			H			HH			HC			HHC
1446.12	3657.84	4347.54	8052.41	15963.7	15328.5	2094.69	11133.7			vs.			vs.			vs.			vs.
1756.03	7089.16	10636.4	1440.6	11690.7	14926.5	1528.01	10034.4			C			CC_l			CC_s			CCC
1920.08	1936.14	11122	9902.86	14840.7	11513.1	5194.1	6024.08
2297.34	7512.48	6024.08	9675.14	15299.3	9482.41	2265.28	10253.1		Mann Whitney test			Mann Whitney test			Mann Whitney test			Mann Whitney test
2705.23	9218.43	2848.33	9347.24	17798.8	15339.5	5283.77	6840.48		P value	0.0022		P value	0.0173		P value	0.0931		P value	0.6623
846.619	6989.17			16298.3	16689.1	3591.63	7928.88		Exact or approximate P value?	Exact		Exact or approximate P value?	Exact		Exact or approximate P value?	Exact		Exact or approximate P value?	Exact
									P value summary	**		P value summary	*		P value summary	ns		P value summary	ns
									Significantly different (P < 0.05)?	Yes		Significantly different (P < 0.05)?	Yes		Significantly different (P < 0.05)?	No		Significantly different (P < 0.05)?	No
									One- or two-tailed P value?	Two-tailed		One- or two-tailed P value?	Two-tailed		One- or two-tailed P value?	Two-tailed		One- or two-tailed P value?	Two-tailed
Units: pg/ml									Sum of ranks in column A,G	21 , 57		Sum of ranks in column C,H	17 , 49		Sum of ranks in column B,I	50 , 28		Sum of ranks in column D,J	27 , 39
									Mann-Whitney U	0		Mann-Whitney U	2		Mann-Whitney U	7		Mann-Whitney U	12
in Figure ng/ml
									Difference between medians			Difference between medians			Difference between medians			Difference between medians
									Median of column A	1838, n=6		Median of column C	6024, n=5		Median of column B	7039, n=6		Median of column D	9347, n=5
									Median of column G	15632, n=6		Median of column H	15128, n=6		Median of column I	2928, n=6		Median of column J	8982, n=6
									Difference: Actual	13793		Difference: Actual	9103		Difference: Actual	-4111		Difference: Actual	-365.6
									Difference: Hodges-Lehmann	13760		Difference: Hodges-Lehmann	6343		Difference: Hodges-Lehmann	-2858		Difference: Hodges-Lehmann	468.6

[truncated: 9 more sheets: 5k, 5l, 5m, 5o, 5p, 5r, 5w, 5y, 5z]
