# Supplementary material for: Adipose tissue retains an epigenetic memory of obesity after weight loss
Source: Nature. 2024 Nov 18;636(8042):457–65. doi: 10.1038/s41586-024-08165-7 (PMC11634781; doi:10.1038/s41586-024-08165-7)
Supplement: Supplementary file 3 — Source Data Figs. 1–5 and Source Data Extended Data Figs. 1–10. [file 41586_2024_8165_MOESM3_ESM.zip › 2023-01-01106D-f1-5;sf1-10/ExtendedData_Fig7.xlsx]

## Sheet: a
	HvC	HHvCC	HCvCC	HHCvCCC				HvC	HHvCC	HCvCC	HHCvCCC
Adipocytes	578	646	116	223			Adipocytes	435	470	77	144
APCs	385	468	116	150			APCs	370	441	198	118
Bcells	16	0	0	23			Bcells	17	23	27	5
DCs	9	1	0	2			DCs	27	170	1	0
EndoCs	341	74	29	140			EndoCs	209	382	121	195
EpiCs	313	278	298	239			EpiCs	237	204	682	64
FIPS	341	257	65	122			FIPS	209	430	134	16
LAMs	326	85	71	40			LAMs	254	572	191	226
LECs	99	36	6	20			LECs	21	180	46	0
MastCs	0	0	0	0			MastCs	3	387	0	1
MesoCs	358	427	60	153			MesoCs	117	391	170	44
Monocytes	340	119	26	25			Monocytes	340	623	61	18
NPVMs	568	413	286	286			NPVMs	514	796	361	131
P-LAMs	91	2	0	18			P-LAMs	137	315	2	47
PVMs	420	407	89	172			PVMs	296	557	144	12
SMCs	131	4	157	17			SMCs	21	84	191	0
Tcells	103	62	11	43			Tcells	38	610	64	0
UP							Down

## Sheet: b
In HC
	DCs	LECs	SMCs
up_restored	9	96	129
down_restored	27	11	17
down_not_restored	0	10	4
up_not_restored	0	3	2
up.recov	1	0.969697	0.984733
up.non.recov	0	0.030303	0.0152672
down.recov	1	0.52381	0.809524
down.non.recov	0	0.47619	0.190476
SUM(up)	9	99	131
SUM(down)	27	21	21
In HHC
	DCs	LECs	SMCs
up_restored	1	22	0
down_restored	170	180	84
down_not_restored	0	0	0
up_not_restored	0	14	4
up.recov	1	0.611111	0
up.non.recov	0	0.388889	1
down.recov	1	1	1
down.non.recov	0	0	0
SUM(up)	1	36	4
SUM(down)	170	180	84

## Sheet: g
Persistently upregulated pathways in HC adipocytes
Term	Overlap	P.value	Adjusted.P.value	Old.P.value	Old.Adjusted.P.value	Odds.Ratio	Combined.Score	Genes
Collagen Degradation	14702	4.7356e-07	4.5139e-05	0	0	79.0952	1151.86	MMP12;COL15A1;CTSD;CTSB
Degradation Of Extracellular Matrix	5/109	7.8502e-07	4.5139e-05	0	0	35.3704	497.221	MMP12;COL15A1;CTSD;CTSS;CTSB
Extracellular Matrix Organization	5/291	9.1935e-05	0.00295123	0	0	12.7441	118.449	MMP12;COL15A1;CTSD;CTSS;CTSB
Assembly Of Collagen Fibrils And Other Multimeric Structures	20880	0.00010265	0.00295123	0	0	38.1494	350.371	COL15A1;CTSS;CTSB
Trafficking And Processing Of Endosomal TLR	41306	0.00019133	0.0044005	0	0	120.952	1035.53	CTSS;CTSB
Metabolism Of Angiotensinogen To Angiotensins	43132	0.00037343	0.0065328	0	0	83.1333	656.154	MMP12;CTSD
Collagen Formation	32933	0.00039765	0.0065328	0	0	23.6397	185.098	COL15A1;CTSS;CTSB
MHC Class II Antigen Presentation	3/104	0.0006071	0.00872707	0	0	20.3486	150.718	CTSD;CTSS;CTSB
Neutrophil Degranulation	5/468	0.00082058	0.0104851	0	0	7.80138	55.4327	MMP12;LGALS3;CTSD;CTSS;CTSB
Netrin-1 Signaling	17930	0.00278286	0.0320028	0	0	28.2567	166.27	ABLIM1;ROBO1

## Sheet: h
Persistently downregulated pathways in HC adipocytes
Term	Overlap	P.value	Adjusted.P.value	Old.P.value	Old.Adjusted.P.value	Odds.Ratio	Combined.Score	Genes
Fatty Acid Omega Oxidation	2/7	5.85918e-05	0.00014062	0	0	249.512	2431.48	ALDH1A1;CYP2E1
Retinol metabolism	2/39	0.000199822	0.00203001	0	0	33.6639	209.238	ALDH1A1;CYP2E1
Tryptophan metabolism	2/44	0.000253751	0.00203001	0	0	29.6488	177.198	ALDH1A1;CYP2E1
Ethanol metabolism resulting in production of ROS by CYP2E1	1/10	0.00168742	0.0080996	0	0	67.1953	274.289	CYP2E1
Irinotecan Pathway	1/10	0.00168742	0.0080996	0	0	67.1953	274.289	CES1D
Adipogenesis genes	2/134	0.0217312	0.00819193	0	0	9.3911	35.9586	CFD;SCD1
Fatty Acid Biosynthesis	1/22	0.0367587	0.00980231	0	0	28.7807	95.0735	SCD1
