# Supplementary material for: Adipose tissue retains an epigenetic memory of obesity after weight loss
Source: Nature. 2024 Nov 18;636(8042):457–65. doi: 10.1038/s41586-024-08165-7 (PMC11634781; doi:10.1038/s41586-024-08165-7)
Supplement: Supplementary file 3 — Source Data Figs. 1–5 and Source Data Extended Data Figs. 1–10. [file 41586_2024_8165_MOESM3_ESM.zip › 2023-01-01106D-f1-5;sf1-10/ExtendedData_Fig8.xlsx]

## Sheet: e
H3K4me3					H3K27me3
external_gene_name associated to promoter	score_HHvCC_l	score_HHCvCCC	count		external_gene_name associated to promoter	score_HHvCC_l	score_HHCvCCC	combined_score	count
Abcg1	up	up	1		Ahr	down	down	down_down	1
Adcy7	up	up	1		Arhgdib	down	down	down_down	1
Adora3	up	up	1		Bmpr1a	up	up	up_up	1
Adora3	up	up	1		Ciita	down	down	down_down	1
Adrb3	down	down	1		C4b	up	up	up_up	1
Agt	down	down	1		Cacnb4	up	up	up_up	1
Ahr	up	up	1		Capn5	down	down	down_down	1
Alox5ap	up	up	1		Cbln2	down	down	down_down	1
Amy1	down	down	1		Cd247	down	down	down_down	1
Nr2f2	down	down	1		Cdh11	down	down	down_down	1
Arhgdib	up	up	1		Cdh2	down	down	down_down	1
Arx	down	down	1		Cdk6	down	down	down_down	1
Atoh1	down	down	1		Cntn1	down	down	down_down	1
Neurog2	up	up	1		Pcdha11	down	down	down_down	1
Bcl2a1b	up	up	1		Pcdha10	down	down	down_down	1
Bcl2a1d	up	up	1		Csf1	up	up	up_up	1
Cxcr5	up	up	1		Dab1	down	down	down_down	1
Btn1a1	up	up	1		Dpep1	up	up	up_up	1
Serping1	up	up	1		S1pr1	down	down	down_down	1
Ciita	up	up	1		Efnb1	up	up	up_up	1
Capg	up	up	1		Elk3	down	down	down_down	1
Casp8	up	up	1		Epha5	down	down	down_down	1
Cbfa2t3	up	up	1		Epn2	up	up	up_up	1
Ccnd1	up	up	1		F3	up	up	up_up	1
Cd2	up	up	1		Fgf9	down	down	down_down	1
Cd34	up	up	1		Fli1	down	down	down_down	1
Entpd1	up	up	1		Gabra2	down	down	down_down	1
Cd3g	up	up	1		S1pr2	down	down	down_down	1
Cd247	up	up	1		Grin2a	down	down	down_down	1
Cd44	up	up	1		Has3	up	up	up_up	1
Cd48	up	up	1		Htr1a	down	down	down_down	1
Cd53	up	up	1		Elavl2	down	down	down_down	1
Cd6	up	up	1		Icam1	down	down	down_down	1
Cd83	up	up	1		Lrig1	up	up	up_up	1
Cd84	up	up	1		Irx1	down	down	down_down	1
Cd9	up	up	1		F11r	up	up	up_up	1
Cdh5	up	up	1		Ajuba	up	up	up_up	1
Ch25h	up	up	1		Kcna3	down	down	down_down	1
Cmah	up	up	1		Kcnab2	down	down	down_down	1
Ccr5	up	up	1		Kcnj3	down	down	down_down	1
Ccr7	up	up	1		Kcnn4	down	down	down_down	1
Cnr2	up	up	1		Kif21b	down	down	down_down	1
Csf2rb2	up	up	1		Lifr	up	up	up_up	1
Cyp2e1	down	down	1		Ly9	down	down	down_down	1
Cyp2f2	down	down	1		Met	up	up	up_up	1
Cyp4b1	up	up	1		Neo1	up	up	up_up	1
Dbi	down	down	1		Npy5r	down	down	down_down	1
Dct	down	down	1		Nxn	down	down	down_down	1
Dok2	up	up	1		Prkch	down	down	down_down	1
Dpm2	up	up	1		Ptger4	down	down	down_down	1
Drd1	down	down	1		Tmsb4x	down	down	down_down	1
Dusp2	up	up	1		Robo1	down	down	down_down	1
S1pr1	up	up	1		Scg5	down	down	down_down	1
Edn1	up	up	1		Sox11	down	down	down_down	1
Efna5	down	down	1		Syt1	down	down	down_down	1
Egr3	up	up	1		Tgif1	down	down	down_down	1
Elf1	up	up	1		Tll1	down	down	down_down	1
Elk3	up	up	1		Tnfsf9	down	down	down_down	1
Emb	up	up	1		Trpc4	down	down	down_down	1
Eng	up	up	1		Uox	down	down	down_down	1
Enpep	down	down	1		Yap1	up	up	up_up	1
Eps8	up	up	1		Tenm2	down	down	down_down	1
Erbb4	down	down	1		Osr1	down	down	down_down	1
Erg	up	up	1		Psg17	down	down	down_down	1
Ptprv	up	up	1		Acot1	up	up	up_up	1
Eya2	up	up	1		Trpc7	down	down	down_down	1
Fasn	down	down	1		Hnf4g	down	down	down_down	1
Fcgr1	up	up	1		Nckap1	up	up	up_up	1
Fcgr2b	up	up	1		Parp8	down	down	down_down	1
Fdx1	down	down	1		H1f5	down	down	down_down	1
Fgf14	down	down	1		Pex5l	down	down	down_down	1
Fgl2	up	up	1		Slc5a7	down	down	down_down	1
Fgr	up	up	1		Smoc2	down	down	down_down	1
Lpin1	down	down	1		Stk32b	down	down	down_down	1
Fli1	up	up	1		Rprm	down	down	down_down	1
Flt1	up	up	1		Nexn	up	up	up_up	1
Fyn	up	up	1		Disp1	down	down	down_down	1
B4galnt1	up	up	1		Slc25a33	up	up	up_up	1
Gas7	up	up	1		Prdm16	down	down	down_down	1
Gata3	up	up	1		Grap	down	down	down_down	1
Gcnt1	up	up	1		Myo1e	down	down	down_down	1
Gfi1	up	up	1		Cdc40	up	up	up_up	1
Ggta1	up	up	1		Psg21	down	down	down_down	1
Ghr	down	down	1		Spats2	up	up	up_up	1
Lilrb4a	up	up	1		Tmem135	up	up	up_up	1
Gpam	down	down	1		Rspo3	down	down	down_down	1
S1pr2	up	up	1		Fezf1	down	down	down_down	1
Gpr65	up	up	1		Slitrk1	down	down	down_down	1
Gsta3	down	down	1		Pgpep1l	down	down	down_down	1
H2-Aa	up	up	1		Slc25a12	down	down	down_down	1
H2-Ab1	up	up	1		Kcnip4	down	down	down_down	1
H2-Q5	up	up	1		Pcdhb2	down	down	down_down	1
H2-T24	up	up	1		Csmd1	down	down	down_down	1
Hck	up	up	1		Slamf9	down	down	down_down	1
Hdc	up	up	1		Lrrc8c	down	down	down_down	1
Hhex	up	up	1		Adcy4	down	down	down_down	1
Htr2a	up	up	1		Slain1	down	down	down_down	1
Slc6a4	up	up	1		Tm6sf1	down	down	down_down	1
Icam1	up	up	1		Chrnb3	down	down	down_down	1
Icam2	up	up	1		Grm7	down	down	down_down	1
Irf8	up	up	1		Lmo3	down	down	down_down	1
Ifi203	up	up	1		Abr	down	down	down_down	1
Ifi204	up	up	1		Gabra5	down	down	down_down	1
Ifi47	up	up	1		Caln1	down	down	down_down	1
Ifit2	up	up	1		Pdzd3	up	up	up_up	1
Cd79b	up	up	1		Mlph	down	down	down_down	1
Igfbp6	up	up	1		Pcdha12	down	down	down_down	1
Cd74	up	up	1		Vps37d	up	up	up_up	1
Il10	up	up	1		Pcdh9	down	down	down_down	1
Il12a	up	up	1		Galnt17	down	down	down_down	1
Inpp5d	up	up	1		Arhgap29	up	up	up_up	1
Irf2	up	up	1		Wipf1	down	down	down_down	1
Itga4	up	up	1		Cdh12	down	down	down_down	1
Itgb2	up	up	1		Clvs2	down	down	down_down	1
Jak1	up	up	1		Lrrtm3	down	down	down_down	1
Kcnb1	down	down	1		Agap2	down	down	down_down	1
Kcnn4	up	up	1		Npbwr1	down	down	down_down	1
Lama1	down	down	1		Rcsd1	down	down	down_down	1
Anpep	up	up	1		Tfap2d	down	down	down_down	1
Laptm5	up	up	1		Proser2	up	up	up_up	1
Lck	up	up	1		Ajap1	down	down	down_down	1
Lcp2	up	up	1		Hdac11	down	down	down_down	1
Lnx1	up	up	1		Luzp2	down	down	down_down	1
Irag2	up	up	1		Igsf9b	down	down	down_down	1
Lsp1	up	up	1		Hoatz	up	up	up_up	1
Lst1	up	up	1		Il17d	up	up	up_up	1
Ltbp2	down	down	1		Pdzrn4	down	down	down_down	1
Blnk	up	up	1		Pak5	down	down	down_down	1
Cd93	up	up	1		Lrrc7	down	down	down_down	1
Ly6c1	up	up	1		Lingo2	down	down	down_down	1
Cd180	up	up	1		Azin2	up	up	up_up	1
Ly86	up	up	1		Kctd8	down	down	down_down	1
Lyn	up	up	1		Tmem132d	down	down	down_down	1
Tm4sf1	up	up	1		Ppp1r9a	up	up	up_up	1
Ascl1	down	down	1		Psg22	down	down	down_down	1
Mef2c	up	up	1		Nanos3	down	down	down_down	1
Meis1	down	down	1		Neto1	down	down	down_down	1
Grap2	up	up	1		Vmn1r85	down	down	down_down	1
Cd200	up	up	1		Olfr1344	down	down	down_down	1
Msh5	up	up	1		Prex1	down	down	down_down	1
Myo1f	up	up	1		Trp53i11	down	down	down_down	1
Naip2	up	up	1		Armcx6	down	down	down_down	1
Ncf1	up	up	1		H4c12	down	down	down_down	1
Ncf2	up	up	1		H4c18	down	down	down_down	1
Ncf4	up	up	1		H2ac22	down	down	down_down	1
Nfatc2	up	up	1		H2bc13	down	down	down_down	1
Ntrk2	down	down	1		Fzd10os	down	down	down_down	1
Fxyd5	up	up	1		Eml5	up	up	up_up	1
P2rx7	up	up	1		Nceh1	down	down	down_down	1
Pde4b	up	up	1		Fndc9	down	down	down_down	1
Padi2	up	up	1		Pik3r5	down	down	down_down	1
Pecam1	up	up	1		Glt28d2	up	up	up_up	1
Peg3	down	down	1		Strip2	up	up	up_up	1
Cfp	up	up	1		Mdga2	down	down	down_down	1
Phkg1	down	down	1		Cecr2	up	up	up_up	1
Pik3cd	up	up	1		Opcml	down	down	down_down	1
Prkcb	up	up	1		Dixdc1	up	up	up_up	1
Prkch	up	up	1		Hcn4	down	down	down_down	1
Plau	up	up	1		Frem3	down	down	down_down	1
Lcp1	up	up	1		Pcdha2	down	down	down_down	1
Pou2f2	up	up	1		Cyp26c1	down	down	down_down	1
Ppara	down	down	1		H2bc23	down	down	down_down	1
Srgn	up	up	1		Tmem51os1	down	down	down_down	1
Prkg1	up	up	1		Zkscan16	up	up	up_up	1
Pstpip1	up	up	1		Nhsl2	up	up	up_up	1
Ptafr	up	up	1		Prdm11	down	down	down_down	1
Ptch2	down	down	1		Zfp831	down	down	down_down	1
Ptger2	up	up	1		Adcyap1	down	NS	down_NS	1
Ptger4	up	up	1		Akap3	down	NS	down_NS	1
Ptgir	up	up	1		Apba2	down	NS	down_NS	1
Tmsb10	up	up	1		Artn	up	NS	up_NS	1
Tmsb4x	up	up	1		Astn1	down	NS	down_NS	1
Ptpn18	up	up	1		Atp6v1a	down	NS	down_NS	1
Ptpn22	up	up	1		Pcdh15	down	NS	down_NS	1
Ptprb	up	up	1		Bdnf	down	NS	down_NS	1
Ptprc	up	up	1		Calb2	down	NS	down_NS	1
Rac2	up	up	1		Car1	up	NS	up_NS	1
Rasgrp1	up	up	1		Ccnd1	down	NS	down_NS	1
S100a3	up	up	1		Cd24a	down	NS	down_NS	1
Scd1	down	down	1		Cd33	down	NS	down_NS	1
Scn7a	down	down	1		Cd81	up	NS	up_NS	1
Ccl27a	down	down	1		Cdh13	down	NS	down_NS	1
Ccl9	up	up	1		Cdh6	down	NS	down_NS	1
Sell	up	up	1		Cdkn1b	down	NS	down_NS	1
Selplg	up	up	1		Socs1	up	NS	up_NS	1
Sema4d	up	up	1		Ccr7	up	NS	up_NS	1
Sema6b	up	up	1		Cplx2	down	NS	down_NS	1
Sema7a	up	up	1		Gm48623	down	NS	down_NS	1
Septin8	up	up	1		Bcar1	up	NS	up_NS	1
St6galnac3	up	up	1		Crmp1	down	NS	down_NS	1
St8sia4	up	up	1		Pcdha7	down	NS	down_NS	1
Slc12a3	up	up	1		Csf2	up	NS	up_NS	1
Slc1a3	down	down	1		Ctsg	down	NS	down_NS	1
Slfn1	up	up	1		Cttn	up	NS	up_NS	1
Slfn2	up	up	1		Cyp2a4	down	NS	down_NS	1
Slfn3	up	up	1		Dach1	down	NS	down_NS	1
Serpina1a	down	down	1		Ackr1	down	NS	down_NS	1
Serpina1c	down	down	1		Dmd	up	NS	up_NS	1
Serpinb6b	up	up	1		Egf	down	NS	down_NS	1
Spn	up	up	1		Epha3	down	NS	down_NS	1
Stc2	down	down	1		Epha4	down	NS	down_NS	1
Stx3	up	up	1		Celf2	up	NS	up_NS	1
Syk	up	up	1		Mecom	down	NS	down_NS	1
Tal1	up	up	1		Evx2	down	NS	down_NS	1
Tcf15	up	up	1		Ptk2	up	NS	up_NS	1
Tec	up	up	1		Fbln2	down	NS	down_NS	1
Tg	up	up	1		Fgf14	down	NS	down_NS	1
Thrsp	down	down	1		Fgf5	down	NS	down_NS	1
Tkt	down	down	1		Fgf6	down	NS	down_NS	1
Tlr1	up	up	1		Fhl1	up	NS	up_NS	1
Tlr6	up	up	1		Fshr	down	NS	down_NS	1
Cd40	up	up	1		Fut9	down	NS	down_NS	1
Tnfsf9	up	up	1		Gabrb1	down	NS	down_NS	1
Traf1	up	up	1		Galr1	down	NS	down_NS	1
Tnfsf10	up	up	1		Ggh	up	NS	up_NS	1
Plscr1	up	up	1		Slc6a9	up	NS	up_NS	1
Tst	down	down	1		Gsr	up	NS	up_NS	1
Tyrobp	up	up	1		Grid1	down	NS	down_NS	1
Ucp2	up	up	1		Grik2	down	NS	down_NS	1
Unc5c	down	down	1		Grin2b	down	NS	down_NS	1
Vars	up	up	1		Grm1	down	NS	down_NS	1
Vegfa	down	down	1		Gsx1	down	NS	down_NS	1
Ezr	up	up	1		H1f3	down	NS	down_NS	1
Fmnl3	up	up	1		H2-T22	down	NS	down_NS	1
Zfp185	down	down	1		Hap1	up	NS	up_NS	1
Zfpm2	down	down	1		Hexb	down	NS	down_NS	1
Aplnr	up	up	1		Foxg1	down	NS	down_NS	1
Def6	up	up	1		Hoxd11	down	NS	down_NS	1
Ets1	up	up	1		Hoxd4	down	NS	down_NS	1
Grem2	down	down	1		Hspa2	up	NS	up_NS	1
Oasl2	up	up	1		Ccn1	down	NS	down_NS	1
Abcg2	up	up	1		Il1r1	up	NS	up_NS	1
Ceacam1	up	up	1		Il2	up	NS	up_NS	1
Dapp1	up	up	1		Isl1	down	NS	down_NS	1
Map2k7	down	down	1		Kcna1	down	NS	down_NS	1
Mmp23	up	up	1		Kcna5	down	NS	down_NS	1
Tspan32	up	up	1		Kif12	down	NS	down_NS	1
Asns	down	down	1		Kif1b	up	NS	up_NS	1
Irf5	up	up	1		Kif21a	up	NS	up_NS	1
Efhd2	up	up	1		Kl	down	NS	down_NS	1
Sult4a1	down	down	1		Klk1b24	down	NS	down_NS	1
Iqgap1	up	up	1		Krt17	down	NS	down_NS	1
Fgd3	up	up	1		Krt2	down	NS	down_NS	1
Pik3cg	up	up	1		Lmo4	down	NS	down_NS	1
Il27ra	up	up	1		Psmb9	down	NS	down_NS	1
Ramp1	up	up	1		Mc3r	down	NS	down_NS	1
Mfhas1	up	up	1		Meg3	down	NS	down_NS	1
Ncald	up	up	1		Mrc2	up	NS	up_NS	1
Lair1	up	up	1		Msx1	down	NS	down_NS	1
Atp2a3	up	up	1		Msx2	down	NS	down_NS	1
Batf	up	up	1		Myf5	down	NS	down_NS	1
Ppp1r3c	down	down	1		Myo1b	up	NS	up_NS	1
Hif3a	down	down	1		Myod1	down	NS	down_NS	1
Ybx2	down	down	1		Myt1l	down	NS	down_NS	1
Tslp	up	up	1		Nedd4	up	NS	up_NS	1
B3gnt2	up	up	1		Nkx2-9	down	NS	down_NS	1
Nudt5	down	down	1		Nkx6-1	down	NS	down_NS	1
Arhgef5	up	up	1		Nos1	down	NS	down_NS	1
Hpgds	up	up	1		Notch2	up	NS	up_NS	1
Nup210	up	up	1		Npy1r	down	NS	down_NS	1
Calcrl	up	up	1		Npy2r	down	NS	down_NS	1
Plxnc1	up	up	1		Nrg3	down	NS	down_NS	1
Pdzrn3	down	down	1		Nrp2	down	NS	down_NS	1
Car5b	down	down	1		Nxph1	down	NS	down_NS	1
Plek	up	up	1		Nobox	down	NS	down_NS	1
Gde1	down	down	1		Otog	down	NS	down_NS	1
B4galt5	up	up	1		Otx2	down	NS	down_NS	1
Elf4	up	up	1		Pax1	down	NS	down_NS	1
Rapgef4	up	up	1		Pax3	down	NS	down_NS	1
Gpr132	up	up	1		Pax9	down	NS	down_NS	1
H1f5	up	up	1		Pctp	up	NS	up_NS	1
Lat2	up	up	1		Prf1	up	NS	up_NS	1
Retn	down	down	1		Pitx2	down	NS	down_NS	1
Fmnl1	up	up	1		Pkib	down	NS	down_NS	1
Cd200r1	up	up	1		Pml	down	NS	down_NS	1
Rsad2	up	up	1		Phox2b	down	NS	down_NS	1
Ppp1r1a	down	down	1		Pou3f2	down	NS	down_NS	1
Cep295nl	up	up	1		Ppp1r17	down	NS	down_NS	1
Mlxipl	down	down	1		Prkg2	down	NS	down_NS	1
Iigp1	up	up	1		Prm1	up	NS	up_NS	1
Il21r	up	up	1		Prop1	down	NS	down_NS	1
Niban1	up	up	1		Prox1	down	NS	down_NS	1
Gmfg	up	up	1		Klk6	down	NS	down_NS	1
Gpr35	up	up	1		Ptf1a	down	NS	down_NS	1
Ptges	down	down	1		Rasgrp1	down	NS	down_NS	1
Itm2c	up	up	1		Rgs4	down	NS	down_NS	1
Slc15a3	up	up	1		Rgs5	down	NS	down_NS	1
Tspan13	up	up	1		Rph3a	down	NS	down_NS	1
Prr13	up	up	1		Scn10a	down	NS	down_NS	1
Klf15	down	down	1		Selenbp1	up	NS	up_NS	1
Susd3	up	up	1		Sema4b	up	NS	up_NS	1
Ms4a4d	up	up	1		Sema6a	down	NS	down_NS	1
Pycard	up	up	1		Sfrp1	down	NS	down_NS	1
Plekho1	up	up	1		St6galnac3	down	NS	down_NS	1
Qprt	up	up	1		St8sia4	down	NS	down_NS	1
C1qtnf12	down	down	1		Slc2a3	up	NS	up_NS	1
Ankrd33b	up	up	1		Sox1	down	NS	down_NS	1
Bend5	up	up	1		Sox12	up	NS	up_NS	1
Samsn1	up	up	1		Sox14	down	NS	down_NS	1
Rgs10	up	up	1		Sox17	down	NS	down_NS	1
Mcoln2	up	up	1		Spock1	down	NS	down_NS	1
Ccdc88c	up	up	1		Spp1	up	NS	up_NS	1
Mogat1	down	down	1		Sprr2a1	down	NS	down_NS	1
Ankrd13d	up	up	1		Src	up	NS	up_NS	1
Ubac2	up	up	1		Stx4a	up	NS	up_NS	1
Chac1	down	down	1		Tal1	down	NS	down_NS	1
Tmem273	up	up	1		Tbx15	down	NS	down_NS	1
Gsdmd	up	up	1		Tbx5	down	NS	down_NS	1
Lyzl6	down	down	1		Tfap2b	down	NS	down_NS	1
Arap1	up	up	1		Tfap2c	down	NS	down_NS	1
Ms4a6b	up	up	1		Tcl1	down	NS	down_NS	1
Filip1	up	up	1		Tcp11	up	NS	up_NS	1
Gulp1	down	down	1		Tcte2	up	NS	up_NS	1
Tspan2	up	up	1		Tec	down	NS	down_NS	1
Clec2g	up	up	1		Inmt	up	NS	up_NS	1
P2ry12	up	up	1		Klf10	up	NS	up_NS	1
Ints10	down	down	1		Trim28	up	NS	up_NS	1
Flrt3	down	down	1		Tnfaip2	down	NS	down_NS	1
Grap	up	up	1		Tns1	up	NS	up_NS	1
Snx20	up	up	1		Trhr	down	NS	down_NS	1
Shtn1	up	up	1		Vdac1	down	NS	down_NS	1
Arhgef3	up	up	1		Vill	up	NS	up_NS	1
Osbpl3	up	up	1		Yes1	up	NS	up_NS	1
Pitpnc1	up	up	1		Zic3	down	NS	down_NS	1
Cfap45	up	up	1		Ikzf4	up	NS	up_NS	1
Cnn3	up	up	1		Cdh20	down	NS	down_NS	1
Cotl1	up	up	1		Cfdp1	up	NS	up_NS	1
Ripk4	down	down	1		Ceacam10	down	NS	down_NS	1
Calhm2	up	up	1		Map4k1	down	NS	down_NS	1
C1qtnf6	up	up	1		Hunk	up	NS	up_NS	1
Arhgef10l	up	up	1		Ctsj	down	NS	down_NS	1
Ubash3b	up	up	1		Sh2d2a	up	NS	up_NS	1
Marchf1	up	up	1		Magel2	down	NS	down_NS	1
Lrrc47	down	down	1		Tango2	up	NS	up_NS	1
Ms4a6c	up	up	1		Reg3d	down	NS	down_NS	1
Glipr1	up	up	1		Apln	up	NS	up_NS	1
Tubb2b	up	up	1		Irx4	down	NS	down_NS	1
Nfam1	up	up	1		St6galnac6	down	NS	down_NS	1
Steap2	down	down	1		Umodl1	down	NS	down_NS	1
Sash3	up	up	1		Tmem38b	up	NS	up_NS	1
Hopx	up	up	1		Lair1	down	NS	down_NS	1
Lrrtm1	down	down	1		Nptx2	down	NS	down_NS	1
Rhoh	up	up	1		Usp2	up	NS	up_NS	1
Naa60	up	up	1		Bysl	up	NS	up_NS	1
Slitrk5	down	down	1		Ybx2	up	NS	up_NS	1
Dock8	up	up	1		Tuba8	up	NS	up_NS	1
Rftn1	up	up	1		Sart3	down	NS	down_NS	1
Got1l1	down	down	1		Clpp	up	NS	up_NS	1
Cyfip2	up	up	1		Arhgef5	down	NS	down_NS	1
Tcaf1	down	down	1		Syt10	down	NS	down_NS	1
Ulbp1	up	up	1		Nup210	down	NS	down_NS	1
Mir99ahg	down	down	1		Fezf2	down	NS	down_NS	1
Rnase6	up	up	1		Cyp39a1	down	NS	down_NS	1
Filip1l	up	up	1		Dipk1b	up	NS	up_NS	1
Galnt15	up	up	1		Clcnkb	up	NS	up_NS	1
Aacs	down	down	1		Dusp14	up	NS	up_NS	1
Apobec3	up	up	1		Fads2	up	NS	up_NS	1
N4bp1	up	up	1		Sez6l	down	NS	down_NS	1
Pik3ap1	up	up	1		Ly6i	up	NS	up_NS	1
Clec2i	up	up	1		U90926	up	NS	up_NS	1
Pard6g	down	down	1		Cdon	up	NS	up_NS	1
Dock2	up	up	1		Rgs20	down	NS	down_NS	1
Kmo	up	up	1		Slc15a3	down	NS	down_NS	1
Slamf9	up	up	1		Prr13	down	NS	down_NS	1
Fcrla	up	up	1		Sptssb	down	NS	down_NS	1
Smpdl3b	up	up	1		Lce3b	down	NS	down_NS	1
Lrrc8c	up	up	1		Coprs	up	NS	up_NS	1
AI467606	up	up	1		Brf2	up	NS	up_NS	1
Cmtm7	up	up	1		Tab3	up	NS	up_NS	1
Synpo	up	up	1		Map1lc3a	up	NS	up_NS	1
Adcy4	up	up	1		Dusp26	down	NS	down_NS	1
E2f4	down	down	1		Rps6ka6	up	NS	up_NS	1
Pik3r6	up	up	1		Ube2g1	up	NS	up_NS	1
Pld4	up	up	1		Cfap418	up	NS	up_NS	1
Lratd1	down	down	1		Med31	up	NS	up_NS	1
Ppp1r3e	down	down	1		Iqcf4	down	NS	down_NS	1
Slc38a1	up	up	1		Cxxc5	up	NS	up_NS	1
AU021063	up	up	1		Kcnv1	down	NS	down_NS	1
Arap3	up	up	1		Prss37	up	NS	up_NS	1
Ffar4	down	down	1		Kirrel3	down	NS	down_NS	1
AW112010	up	up	1		Hcfc2	up	NS	up_NS	1
Exoc6	up	up	1		Myl12b	down	NS	down_NS	1
Fam111a	up	up	1		Bambi	up	NS	up_NS	1
Tm6sf1	up	up	1		Lurap1	up	NS	up_NS	1
Fermt3	up	up	1		Sympk	up	NS	up_NS	1
Card11	up	up	1		Diras2	down	NS	down_NS	1
Pygl	down	down	1		Mcoln2	down	NS	down_NS	1
Gpr18	up	up	1		Dcdc2c	down	NS	down_NS	1
Ly6a	up	up	1		Ucma	up	NS	up_NS	1
Ifit1bl2	up	up	1		Srrm4	down	NS	down_NS	1
Oas1c	up	up	1		Rbis	up	NS	up_NS	1
Selenom	up	up	1		Snx4	up	NS	up_NS	1
Pnpla3	down	down	1		Dyrk2	down	NS	down_NS	1
Steap4	down	down	1		Pdia2	up	NS	up_NS	1
Kcnn2	down	down	1		Ttc9	down	NS	down_NS	1
Elmo1	up	up	1		Klk12	down	NS	down_NS	1
Sesn1	up	up	1		Dop1b	down	NS	down_NS	1
P2ry14	up	up	1		Ly6g6e	up	NS	up_NS	1
Stab1	up	up	1		Rnf126	up	NS	up_NS	1
Ripor2	up	up	1		Fam135b	down	NS	down_NS	1
Stxbp5l	down	down	1		Prxl2a	up	NS	up_NS	1
Samd9l	up	up	1		Fam189a1	down	NS	down_NS	1
Trim30d	up	up	1		Krt25	down	NS	down_NS	1
Tifab	up	up	1		Nsun7	up	NS	up_NS	1
Tmem71	up	up	1		Prss54	down	NS	down_NS	1
Rassf4	up	up	1		Septin12	up	NS	up_NS	1
Syde2	down	down	1		Atoh8	up	NS	up_NS	1
Neurl3	up	up	1		Tmem25	up	NS	up_NS	1
Traf3ip3	up	up	1		Ush1c	down	NS	down_NS	1
Wipf1	up	up	1		Cracdl	down	NS	down_NS	1
Plppr3	down	down	1		Slc43a1	up	NS	up_NS	1
Arhgap9	up	up	1		Fgfbp3	up	NS	up_NS	1
Pik3ip1	up	up	1		Ppil6	up	NS	up_NS	1
Evi2b	up	up	1		Otud3	up	NS	up_NS	1
Trim25	up	up	1		St8sia3os	down	NS	down_NS	1
Arl5c	up	up	1		Mterf2	up	NS	up_NS	1
Cd300a	up	up	1		Cfap20dc	down	NS	down_NS	1
Cd300lb	up	up	1		Fam53a	up	NS	up_NS	1
Tmc6	up	up	1		Tmem81	down	NS	down_NS	1
Rin3	up	up	1		Rab3il1	up	NS	up_NS	1
Rnf144b	down	down	1		Cdrt4os1	up	NS	up_NS	1
Phf11d	up	up	1		Usp47	up	NS	up_NS	1
Shisa2	down	down	1		Tmco5b	down	NS	down_NS	1
Spata13	up	up	1		Spata19	down	NS	down_NS	1
Fam43a	up	up	1		Nat8f4	up	NS	up_NS	1
Nrros	up	up	1		Speer4a	down	NS	down_NS	1
Cyyr1	up	up	1		Anks6	up	NS	up_NS	1
Adgrf5	up	up	1		Ccdc162	up	NS	up_NS	1
Myof	up	up	1		Jakmip1	down	NS	down_NS	1
Cfap221	down	down	1		Dock8	down	NS	down_NS	1
Rab7b	up	up	1		Fbxo31	up	NS	up_NS	1
Rcsd1	up	up	1		Rbmxl2	down	NS	down_NS	1
Arhgap30	up	up	1		Prr30	down	NS	down_NS	1
Ifi207	up	up	1		Trdn	down	NS	down_NS	1
Ifi205	up	up	1		Zfp998	down	NS	down_NS	1
Tor4a	up	up	1		Tmem200a	down	NS	down_NS	1
Slc2a6	up	up	1		Spaca7	down	NS	down_NS	1
Cytip	up	up	1		Wsb1	up	NS	up_NS	1
Cerkl	up	up	1		Syt13	down	NS	down_NS	1
Ppp1r16b	up	up	1		Trim44	up	NS	up_NS	1
Themis2	up	up	1		Cstf2t	up	NS	up_NS	1
Tnfrsf14	up	up	1		Rsph6a	up	NS	up_NS	1
Alkbh2	down	down	1		Trps1	down	NS	down_NS	1
Snx8	up	up	1		Klhl1	down	NS	down_NS	1
Arhgap25	up	up	1		Ice2	up	NS	up_NS	1
Fgd5	up	up	1		Pcdhga4	down	NS	down_NS	1
Phldb3	up	up	1		Pcdhga5	down	NS	down_NS	1
Dchs1	up	up	1		Pcdhga9	down	NS	down_NS	1
Plcg2	up	up	1		Pcdhb3	down	NS	down_NS	1
Map3k21	down	down	1		Pcdhb10	down	NS	down_NS	1
Ifi209	up	up	1		Tnfrsf21	down	NS	down_NS	1
Phgdh	down	down	1		Adarb2	down	NS	down_NS	1
Gbp9	up	up	1		Lrp1b	down	NS	down_NS	1
Adgrg2	down	down	1		Olig3	down	NS	down_NS	1
Phospho1	up	up	1		Ptges2	up	NS	up_NS	1
Zfp366	up	up	1		H4c14	down	NS	down_NS	1
C1qtnf9	up	up	1		Tent5b	up	NS	up_NS	1
Klhl6	up	up	1		Emilin1	up	NS	up_NS	1
Cadm2	down	down	1		Dyrk4	down	NS	down_NS	1
Rasgrp3	up	up	1		Klk9	down	NS	down_NS	1
Slc6a7	up	up	1		Barhl2	down	NS	down_NS	1
Dusp5	up	up	1		Slc16a6	up	NS	up_NS	1
Plekha6	up	up	1		Csdc2	up	NS	up_NS	1
Fam78a	up	up	1		Krt72	down	NS	down_NS	1
Gm16534	up	up	1		Tafa5	down	NS	down_NS	1
Lrrc4c	down	down	1		Slc45a4	up	NS	up_NS	1
Atp8b4	up	up	1		Acaca	up	NS	up_NS	1
Bnc2	down	down	1		Pacs1	up	NS	up_NS	1
Gimap8	up	up	1		Selenos	up	NS	up_NS	1
Rgma	down	down	1		Adam33	up	NS	up_NS	1
Tnfrsf26	up	up	1		Tshz1	down	NS	down_NS	1
Ppp1r3b	down	down	1		Chrna3	down	NS	down_NS	1
Disc1	up	up	1		Erc1	up	NS	up_NS	1
Oas3	up	up	1		Ankrd6	down	NS	down_NS	1
Adig	down	down	1		Zcchc14	up	NS	up_NS	1
Olfr541	down	down	1		Papln	up	NS	up_NS	1
Tmem229b	up	up	1		Zscan5b	down	NS	down_NS	1
Fbxo45	down	down	1		Khdrbs2	down	NS	down_NS	1
Slc28a2	up	up	1		Il17rd	up	NS	up_NS	1
Clec4a1	up	up	1		Pcdha9	down	NS	down_NS	1
Rubcnl	up	up	1		Pcdha3	down	NS	down_NS	1
C2cd4d	down	down	1		Slc25a36	up	NS	up_NS	1
Acsm5	down	down	1		Sun3	down	NS	down_NS	1
Slfn8	up	up	1		Hs3st2	down	NS	down_NS	1
Nynrin	up	up	1		Tmem132c	down	NS	down_NS	1
Prex1	up	up	1		Gtf2h3	up	NS	up_NS	1
Trp53i11	up	up	1		Erich3	down	NS	down_NS	1
Tlr13	up	up	1		Irgc1	down	NS	down_NS	1
Gimap5	up	up	1		Mkx	down	NS	down_NS	1
Gimap9	up	up	1		Marchf11	down	NS	down_NS	1
H4c12	up	up	1		Tifa	down	NS	down_NS	1
H4c18	up	up	1		Tifab	down	NS	down_NS	1
H2bc13	up	up	1		Slc45a3	up	NS	up_NS	1
Shfl	up	up	1		BC016579	down	NS	down_NS	1
C5ar2	up	up	1		Hhipl1	down	NS	down_NS	1
Nceh1	up	up	1		Myocd	down	NS	down_NS	1
Pik3r5	up	up	1		Brinp3	down	NS	down_NS	1
Ipcef1	up	up	1		Fcgbp	down	NS	down_NS	1
Cachd1	down	down	1		Rnpep	down	NS	down_NS	1
Cass4	up	up	1		Wdr18	up	NS	up_NS	1
Itgb8	up	up	1		Ccdc85a	down	NS	down_NS	1
Slfn5	up	up	1		Mmgt2	up	NS	up_NS	1
Syt14	down	down	1		Cntrob	up	NS	up_NS	1
Taok3	up	up	1		Gltpd2	down	NS	down_NS	1
Ceacam16	up	up	1		Wscd1	down	NS	down_NS	1
Ankdd1a	up	up	1		Gpr179	up	NS	up_NS	1
Rph3al	up	up	1		Abca5	up	NS	up_NS	1
Lbhd2	up	up	1		Dgkb	down	NS	down_NS	1
Cdkl4	up	up	1		Xkr6	down	NS	down_NS	1
Ifi211	up	up	1		Kcnk9	down	NS	down_NS	1
Cracr2a	up	up	1		Rmi2	up	NS	up_NS	1
Cd300ld3	up	up	1		H2-M10.4	down	NS	down_NS	1
Enthd1	up	up	1		Dlgap1	down	NS	down_NS	1
Aim2	up	up	1		Mppe1	down	NS	down_NS	1
Tmem204	up	up	1		Arhgap30	down	NS	down_NS	1
Tnip3	up	up	1		Cbln4	down	NS	down_NS	1
Itprip	up	up	1		Helz2	up	NS	up_NS	1
Specc1	up	up	1		Prdm13	down	NS	down_NS	1
Fam169b	up	up	1		Ddx58	down	NS	down_NS	1
Lrrc32	up	up	1		Ifne	down	NS	down_NS	1
Sp140	up	up	1		Slc5a9	down	NS	down_NS	1
Apcdd1	down	down	1		Igsf21	down	NS	down_NS	1
Zdhhc18	up	up	1		Cytl1	down	NS	down_NS	1
Zfp872	down	down	1		B3gnt4	up	NS	up_NS	1
H2bc23	up	up	1		Lmtk2	up	NS	up_NS	1
Trabd2b	down	down	1		A2m	down	NS	down_NS	1
Cldn24	down	down	1		Arhgef10	up	NS	up_NS	1
Mndal	up	up	1		Gldn	down	NS	down_NS	1
Gvin2	up	up	1		Cplx3	up	NS	up_NS	1
Morrbid	up	up	1		Lctl	up	NS	up_NS	1
AI662270	up	up	1		Rbm10	up	NS	up_NS	1
AI847159	up	up	1		L3mbtl3	down	NS	down_NS	1
Abca4	up	NS	1		Trhde	down	NS	down_NS	1
Ada	up	NS	1		Csmd3	down	NS	down_NS	1
Adam19	up	NS	1		Dip2b	down	NS	down_NS	1
Adora2b	up	NS	1		Loxhd1	down	NS	down_NS	1
Adrb1	down	NS	1		Fam124b	down	NS	down_NS	1
Aebp1	up	NS	1		Zfp804a	down	NS	down_NS	1
Angpt1	down	NS	1		Pm20d2	up	NS	up_NS	1
Alcam	down	NS	1		Lrrc38	down	NS	down_NS	1
Apobec1	up	NS	1		Ankrd65	up	NS	up_NS	1
Arc	up	NS	1		Lrrtm4	down	NS	down_NS	1
Bche	down	NS	1		Iqsec3	down	NS	down_NS	1
Bcl3	up	NS	1		Plxna4	down	NS	down_NS	1
Bnip3	down	NS	1		Zfp536	down	NS	down_NS	1
Cacna2d3	down	NS	1		Myo16	down	NS	down_NS	1
Capza2	up	NS	1		Disc1	down	NS	down_NS	1
Capzb	up	NS	1		Col6a6	down	NS	down_NS	1
Car4	up	NS	1		Pcdh11x	down	NS	down_NS	1
Runx1	up	NS	1		Fam199x	up	NS	up_NS	1
Cdk1	up	NS	1		Defb35	down	NS	down_NS	1
Cdo1	down	NS	1		Oas2	down	NS	down_NS	1
Socs3	up	NS	1		Olfr1337	down	NS	down_NS	1
Cit	up	NS	1		Olfr474	down	NS	down_NS	1
Cxcr4	up	NS	1		Olfr716	down	NS	down_NS	1
Col3a1	down	NS	1		Olfr1342	down	NS	down_NS	1
Col1a1	up	NS	1		Olfr516	down	NS	down_NS	1
Csf1r	up	NS	1		Olfr101	down	NS	down_NS	1
Csf2rb	up	NS	1		Olfr1339	down	NS	down_NS	1
Csk	up	NS	1		Olfr1336	down	NS	down_NS	1
Ctla2b	up	NS	1		Olfr808	down	NS	down_NS	1
Cyba	up	NS	1		Rbfox1	down	NS	down_NS	1
Dab2	up	NS	1		Abhd18	up	NS	up_NS	1
Dapk2	up	NS	1		Ephb1	down	NS	down_NS	1
Dgcr6	down	NS	1		Spin4	up	NS	up_NS	1
Diaph1	up	NS	1		Plppr1	down	NS	down_NS	1
Dnm1	up	NS	1		Nynrin	down	NS	down_NS	1
Ebf2	down	NS	1		Kctd19	up	NS	up_NS	1
Sparcl1	up	NS	1		Klk15	down	NS	down_NS	1
Ednrb	up	NS	1		H4c6	down	NS	down_NS	1
Eln	up	NS	1		H2ac12	down	NS	down_NS	1
Adgre1	up	NS	1		H2bc9	down	NS	down_NS	1
Ephx1	up	NS	1		Hs3st5	down	NS	down_NS	1
Nr2f1	down	NS	1		Pld5	down	NS	down_NS	1
Mecom	up	NS	1		Wdr59	up	NS	up_NS	1
F2rl2	up	NS	1		Zmat4	down	NS	down_NS	1
Fscn1	up	NS	1		Tafa1	down	NS	down_NS	1
Fat1	down	NS	1		Sox2ot	down	NS	down_NS	1
Fgf9	up	NS	1		Tmem215	down	NS	down_NS	1
Foxs1	up	NS	1		Arl4c	down	NS	down_NS	1
Foxb2	up	NS	1		Tnfsf15	up	NS	up_NS	1
Fmo1	down	NS	1		Ubash3a	down	NS	down_NS	1
Fut4	up	NS	1		Treml2	down	NS	down_NS	1
Gch1	up	NS	1		Csmd2	down	NS	down_NS	1
Gna15	up	NS	1		Spata21	up	NS	up_NS	1
Adgrg1	up	NS	1		Adgrl1	up	NS	up_NS	1
H2-K1	up	NS	1		AI593442	down	NS	down_NS	1
Nr4a1	up	NS	1		Tgm4	down	NS	down_NS	1
Hs3st1	up	NS	1		Ttc16	up	NS	up_NS	1
Hsd11b1	down	NS	1		Clec18a	up	NS	up_NS	1
Hspg2	up	NS	1		Zfp703	down	NS	down_NS	1
Ifit3	up	NS	1		Pcsk2os1	down	NS	down_NS	1
Ccn1	up	NS	1		Heca	down	NS	down_NS	1
Igfbp5	down	NS	1		Cfap54	down	NS	down_NS	1
Il10rb	up	NS	1		Marchf4	down	NS	down_NS	1
Il4ra	up	NS	1		Armh1	up	NS	up_NS	1
Irs1	down	NS	1		Tsen2	up	NS	up_NS	1
Itga5	up	NS	1		Prmt8	down	NS	down_NS	1
Itgam	up	NS	1		Plpp4	down	NS	down_NS	1
Kdr	up	NS	1		Kcnf1	down	NS	down_NS	1
Lama5	up	NS	1		Pramel5	down	NS	down_NS	1
Lif	up	NS	1		Slitrk3	down	NS	down_NS	1
Lmo2	up	NS	1		Krt40	down	NS	down_NS	1
Mycl	down	NS	1		BC048507	down	NS	down_NS	1
Lrrfip1	up	NS	1		Zfp950	up	NS	up_NS	1
Lyz2	up	NS	1		Adcy1	down	NS	down_NS	1
Mafk	up	NS	1		Ly6g6f	up	NS	up_NS	1
Meox2	up	NS	1		Kprp	down	NS	down_NS	1
Mpeg1	up	NS	1		Mn1	down	NS	down_NS	1
Irag1	up	NS	1		Sox1ot	down	NS	down_NS	1
Myh9	up	NS	1		Psg20	down	NS	down_NS	1
Nedd9	up	NS	1		Erich6	up	NS	up_NS	1
Nos2	up	NS	1		Tmem233	down	NS	down_NS	1
Nrp2	up	NS	1		Parp14	down	NS	down_NS	1
Ntf3	up	NS	1		Psg26	down	NS	down_NS	1
P2rx1	up	NS	1		Klk13	down	NS	down_NS	1
P2ry2	up	NS	1		Hs3st4	down	NS	down_NS	1
Pak1	up	NS	1		CK137956	down	NS	down_NS	1
Pappa	down	NS	1		Defb33	down	NS	down_NS	1
Pde1a	down	NS	1		Skor2	down	NS	down_NS	1
Pde4a	up	NS	1		Vmn2r99	down	NS	down_NS	1
Pdgfra	up	NS	1		Bod1l	up	NS	up_NS	1
Prkacb	up	NS	1		Sprr2a3	down	NS	down_NS	1
Plat	up	NS	1		Scgb2b3	down	NS	down_NS	1
Plscr2	up	NS	1		Nkx2-2os	down	NS	down_NS	1
Pola2	up	NS	1		Krtap16-1	down	NS	down_NS	1
Cyth3	up	NS	1		Mptx2	down	NS	down_NS	1
Ptgs1	up	NS	1		Dchs2	down	NS	down_NS	1
Ptprd	down	NS	1		BB218582	down	NS	down_NS	1
Ptpre	up	NS	1		Acta1	NS	up	NS_up	1
Ptprj	up	NS	1		Acvr1	NS	up	NS_up	1
Pxn	up	NS	1		Adam7	NS	down	NS_down	1
Uri1	down	NS	1		Adm	NS	up	NS_up	1
Rps6ka1	up	NS	1		Adra1a	NS	up	NS_up	1
Trim30a	up	NS	1		Adra1d	NS	up	NS_up	1
Ccl3	up	NS	1		Adrb1	NS	up	NS_up	1
Ccl6	up	NS	1		Ang2	NS	down	NS_down	1
Cxcl12	up	NS	1		Apoa1	NS	up	NS_up	1
Serpinf1	up	NS	1		Ar	NS	up	NS_up	1
Sgce	down	NS	1		Ass1	NS	down	NS_down	1
Slc1a5	down	NS	1		Atp6v0a1	NS	up	NS_up	1
Slc7a7	up	NS	1		Bfsp1	NS	up	NS_up	1
Snai1	up	NS	1		Bglap3	NS	up	NS_up	1
Syn2	down	NS	1		Bgn	NS	up	NS_up	1
Sdc3	up	NS	1		Bub1	NS	up	NS_up	1
Tgfb2	up	NS	1		Serping1	NS	up	NS_up	1
Tgfbi	up	NS	1		Cav1	NS	up	NS_up	1
Tgif1	up	NS	1		Cav2	NS	up	NS_up	1
Tie1	up	NS	1		Runx2	NS	down	NS_down	1
Tmod1	up	NS	1		Runx1t1	NS	down	NS_down	1
Tnfrsf1b	up	NS	1		Cckar	NS	down	NS_down	1
Tpm1	up	NS	1		Cckbr	NS	up	NS_up	1
Tpst1	up	NS	1		Ccna2	NS	down	NS_down	1
Traf5	up	NS	1		Cd1d2	NS	up	NS_up	1
Traip	up	NS	1		Entpd2	NS	up	NS_up	1
Dpysl3	up	NS	1		Cd59a	NS	up	NS_up	1
Sh3bp2	up	NS	1		Cd84	NS	down	NS_down	1
Sh3bp5	up	NS	1		Cdh8	NS	down	NS_down	1
Spry1	up	NS	1		Cdkn1c	NS	up	NS_up	1
Tlr2	up	NS	1		Cit	NS	down	NS_down	1
Ubd	up	NS	1		Clcn4	NS	down	NS_down	1
Adgre5	up	NS	1		Cldn5	NS	up	NS_up	1
Pclo	down	NS	1		Cxcr2	NS	up	NS_up	1
Plek2	up	NS	1		Cxcr3	NS	down	NS_down	1
Dok3	up	NS	1		Cxcr4	NS	down	NS_down	1
Fam3c	up	NS	1		Abcc2	NS	up	NS_up	1
Zfp385a	up	NS	1		Col11a1	NS	down	NS_down	1
Smtn	up	NS	1		Col5a1	NS	up	NS_up	1
Bin1	up	NS	1		Col6a1	NS	up	NS_up	1
Schip1	up	NS	1		Col9a3	NS	down	NS_down	1
Echdc2	down	NS	1		Cpeb1	NS	up	NS_up	1
Cd300lg	up	NS	1		Ctbp2	NS	up	NS_up	1
Stx7	up	NS	1		Cyp17a1	NS	up	NS_up	1
Pcdh12	up	NS	1		Cyp1a1	NS	up	NS_up	1
Septin9	up	NS	1		Cyp2c29	NS	down	NS_down	1
Cdkl2	down	NS	1		Cyp2e1	NS	up	NS_up	1
Pdlim1	up	NS	1		Dck	NS	down	NS_down	1
Rasa4	up	NS	1		Defb1	NS	down	NS_down	1
Slc23a2	up	NS	1		Twist2	NS	up	NS_up	1
Hdac7	up	NS	1		Dio2	NS	up	NS_up	1
Gltp	up	NS	1		Mpp3	NS	up	NS_up	1
Arpc3	up	NS	1		Dll1	NS	up	NS_up	1
Ikbke	up	NS	1		Dok2	NS	down	NS_down	1
Slc37a2	up	NS	1		Dpp6	NS	down	NS_down	1
Zbp1	up	NS	1		Drd1	NS	up	NS_up	1
Shank3	up	NS	1		Ebf1	NS	up	NS_up	1
Chst11	up	NS	1		Ebf2	NS	up	NS_up	1
Fam13a	down	NS	1		Edil3	NS	down	NS_down	1
Rrs1	down	NS	1		Efna5	NS	up	NS_up	1
Slc29a1	up	NS	1		Emb	NS	down	NS_down	1
Smoc1	down	NS	1		Epas1	NS	up	NS_up	1
Ctsz	up	NS	1		Epb41l1	NS	up	NS_up	1
Tmem176b	up	NS	1		Epb41l3	NS	down	NS_down	1
Gng11	up	NS	1		Epha6	NS	down	NS_down	1
Ifitm3	up	NS	1		Epha7	NS	down	NS_down	1
Tspan1	up	NS	1		Evi5	NS	up	NS_up	1
Clec14a	up	NS	1		Eya4	NS	down	NS_down	1
Shisa5	up	NS	1		Akr1b8	NS	up	NS_up	1
Ctnnbip1	up	NS	1		Fgl2	NS	down	NS_down	1
Nrarp	up	NS	1		Fmn1	NS	down	NS_down	1
Zfp422	up	NS	1		Fst	NS	up	NS_up	1
Mxra7	up	NS	1		Fzd3	NS	up	NS_up	1
Cmtm3	up	NS	1		Gabra1	NS	down	NS_down	1
Agpat4	up	NS	1		Gabra3	NS	down	NS_down	1
Mto1	up	NS	1		Gabrb2	NS	down	NS_down	1
Gpihbp1	up	NS	1		Gabrb3	NS	down	NS_down	1
Ppfia4	up	NS	1		Gabre	NS	up	NS_up	1
Ecscr	up	NS	1		Gabrg2	NS	down	NS_down	1
Myct1	up	NS	1		Slc6a13	NS	up	NS_up	1
Gask1b	up	NS	1		Gast	NS	up	NS_up	1
Tmcc2	up	NS	1		Gcnt2	NS	up	NS_up	1
Efcab9	up	NS	1		Gdf5	NS	up	NS_up	1
Esam	up	NS	1		Ggta1	NS	down	NS_down	1
Trnp1	up	NS	1		Gja1	NS	up	NS_up	1
Smap2	up	NS	1		Gjb4	NS	down	NS_down	1
Tspan15	up	NS	1		Gli3	NS	down	NS_down	1
Dclk2	up	NS	1		Glra1	NS	down	NS_down	1
Scara5	down	NS	1		Gnai1	NS	up	NS_up	1
Katnal2	down	NS	1		Cmklr1	NS	up	NS_up	1
Mamdc2	up	NS	1		Gpr27	NS	up	NS_up	1
Fam83d	up	NS	1		Gria1	NS	down	NS_down	1
Dennd2d	down	NS	1		Gria2	NS	down	NS_down	1
Cnfn	down	NS	1		Grik1	NS	down	NS_down	1
Ier5l	up	NS	1		Gsta3	NS	up	NS_up	1
Ccdc12	up	NS	1		Gsta4	NS	up	NS_up	1
Nfatc4	up	NS	1		Cfb	NS	up	NS_up	1
Bmper	down	NS	1		Hdc	NS	down	NS_down	1
Arhgap18	up	NS	1		Hs3st3a1	NS	down	NS_down	1
Nuak2	up	NS	1		Hsd3b4	NS	up	NS_up	1
Fblim1	up	NS	1		Htr2c	NS	down	NS_down	1
Klrg2	up	NS	1		Id1	NS	up	NS_up	1
Osbp2	down	NS	1		Ifi47	NS	down	NS_down	1
Specc1l	up	NS	1		Ifnb1	NS	up	NS_up	1
Cfap53	up	NS	1		Igf1	NS	up	NS_up	1
Stx11	up	NS	1		Igfbp3	NS	down	NS_down	1
Slc10a6	up	NS	1		Igfbp4	NS	up	NS_up	1
Prr30	down	NS	1		Igfbp5	NS	up	NS_up	1
Ssbp4	up	NS	1		Il11ra2	NS	up	NS_up	1
Mctp1	up	NS	1		Il1rap	NS	down	NS_down	1
Zc3hav1	up	NS	1		Itga6	NS	up	NS_up	1
Cttnbp2nl	up	NS	1		Kcnb1	NS	up	NS_up	1
Igsf6	up	NS	1		Kcns2	NS	down	NS_down	1
Slc19a3	down	NS	1		Kif5c	NS	down	NS_down	1
Rhoj	up	NS	1		Klk1b16	NS	down	NS_down	1
Trim2	up	NS	1		Klk1b21	NS	down	NS_down	1
Erap1	down	NS	1		Serpina3c	NS	up	NS_up	1
Arl4d	up	NS	1		Lama4	NS	up	NS_up	1
Pi15	up	NS	1		Lect2	NS	up	NS_up	1
Tinagl1	up	NS	1		Lep	NS	up	NS_up	1
Lbr	up	NS	1		Loxl1	NS	up	NS_up	1
Ehd4	up	NS	1		Lrp8	NS	down	NS_down	1
Ldlrap1	up	NS	1		Lrrn1	NS	down	NS_down	1
AI839979	up	NS	1		Lst1	NS	down	NS_down	1
Cd276	up	NS	1		Mab21l1	NS	up	NS_up	1
Ces1d	down	NS	1		Marcks	NS	up	NS_up	1
Col16a1	up	NS	1		Smad6	NS	up	NS_up	1
Rapgef1	up	NS	1		Matn2	NS	up	NS_up	1
Xrcc4	down	NS	1		Mertk	NS	up	NS_up	1
Art3	up	NS	1		Mest	NS	up	NS_up	1
M1ap	up	NS	1		Mgp	NS	down	NS_down	1
Erc1	down	NS	1		Me1	NS	up	NS_up	1
Foxp2	down	NS	1		Msh5	NS	down	NS_down	1
Pawr	up	NS	1		Mt2	NS	up	NS_up	1
Plxnb2	up	NS	1		Mmut	NS	down	NS_down	1
Elovl6	up	NS	1		Mycs	NS	down	NS_down	1
Stard5	up	NS	1		Myf6	NS	down	NS_down	1
Parvb	up	NS	1		Myh11	NS	up	NS_up	1
Tlr7	up	NS	1		Myl4	NS	up	NS_up	1
Tlr8	up	NS	1		Myl3	NS	up	NS_up	1
Adgrl4	up	NS	1		Naip2	NS	down	NS_down	1
Myoz3	up	NS	1		Nfe2l3	NS	up	NS_up	1
Bmf	up	NS	1		Npas2	NS	up	NS_up	1
Rspo1	up	NS	1		Nr1i2	NS	up	NS_up	1
Lrrc75a	up	NS	1		Nrxn3	NS	down	NS_down	1
Gm45837	up	NS	1		Ntsr2	NS	up	NS_up	1
Pde2a	up	NS	1		Odf1	NS	up	NS_up	1
Zfp710	up	NS	1		Olfr45	NS	up	NS_up	1
Frmd4a	up	NS	1		Olfr65	NS	down	NS_down	1
Metrnl	up	NS	1		Omp	NS	down	NS_down	1
Tifa	up	NS	1		Oprk1	NS	down	NS_down	1
Sh3bgrl2	up	NS	1		Osmr	NS	up	NS_up	1
Hhipl1	up	NS	1		P4ha2	NS	up	NS_up	1
Rassf2	up	NS	1		Pcsk5	NS	up	NS_up	1
Nav1	up	NS	1		Pdgfa	NS	up	NS_up	1
Nlrp3	up	NS	1		Pfn2	NS	up	NS_up	1
Chd3	up	NS	1		Cdk14	NS	up	NS_up	1
Spns2	up	NS	1		Pgr	NS	down	NS_down	1
Kcnk13	up	NS	1		Slc25a3	NS	down	NS_down	1
Mylip	up	NS	1		Pigr	NS	up	NS_up	1
Pxk	up	NS	1		Pik3r3	NS	up	NS_up	1
Rarb	up	NS	1		Pip4k2a	NS	down	NS_down	1
Pcdh17	up	NS	1		Lilra6	NS	down	NS_down	1
Tbc1d22a	up	NS	1		Plg	NS	up	NS_up	1
Clic5	up	NS	1		Lcp1	NS	down	NS_down	1
Fez2	up	NS	1		Pon1	NS	up	NS_up	1
Ttc7	up	NS	1		Pou2af1	NS	up	NS_up	1
Sh3tc2	up	NS	1		Pou3f4	NS	down	NS_down	1
Tmem252	up	NS	1		Ppara	NS	up	NS_up	1
Ubtd1	up	NS	1		Pparg	NS	up	NS_up	1
Ablim1	up	NS	1		Ppargc1a	NS	up	NS_up	1
Rab29	up	NS	1		Ppef2	NS	up	NS_up	1
Plekhb2	up	NS	1		Prkar2b	NS	up	NS_up	1
Camk1d	up	NS	1		Prlr	NS	up	NS_up	1
Niban2	up	NS	1		Tmsb10	NS	down	NS_down	1
Helz2	up	NS	1		Ptn	NS	down	NS_down	1
Clca2	up	NS	1		Rab4a	NS	up	NS_up	1
Tmeff1	down	NS	1		Rapsn	NS	up	NS_up	1
Tmem119	up	NS	1		Rasgrf2	NS	up	NS_up	1
Micall2	up	NS	1		Rbp4	NS	up	NS_up	1
Frmd4b	up	NS	1		Reg1	NS	down	NS_down	1
Wdr62	down	NS	1		Rln1	NS	up	NS_up	1
Lrrk1	up	NS	1		Ryk	NS	up	NS_up	1
P2ry6	up	NS	1		S100a8	NS	up	NS_up	1
Xylt1	up	NS	1		Sema3a	NS	down	NS_down	1
Inpp4b	up	NS	1		Sema7a	NS	down	NS_down	1
Ntm	down	NS	1		St6galnac1	NS	up	NS_up	1
Kcns3	down	NS	1		St8sia2	NS	down	NS_down	1
Neurl1b	up	NS	1		Six4	NS	up	NS_up	1
Zbtb6	down	NS	1		Slc13a2	NS	up	NS_up	1
Fbxl5	up	NS	1		Slc22a3	NS	up	NS_up	1
Prickle2	up	NS	1		Slit2	NS	down	NS_down	1
Prag1	up	NS	1		Slit3	NS	up	NS_up	1
Layn	up	NS	1		Snai2	NS	up	NS_up	1
Kcnc2	up	NS	1		Sstr1	NS	down	NS_down	1
Sh3pxd2b	up	NS	1		Siglec1	NS	up	NS_up	1
Rnf31	up	NS	1		Sox3	NS	down	NS_down	1
Orai2	up	NS	1		Sox4	NS	up	NS_up	1
Tspan12	down	NS	1		Sp4	NS	down	NS_down	1
Tmem255b	up	NS	1		Serpina3m	NS	up	NS_up	1
Armc7	up	NS	1		Serpine2	NS	up	NS_up	1
Flnb	up	NS	1		Srpk2	NS	up	NS_up	1
H2ac8	up	NS	1		Stc2	NS	up	NS_up	1
Itpripl2	up	NS	1		Aurka	NS	down	NS_down	1
Ablim3	up	NS	1		Sdc4	NS	up	NS_up	1
Plxna4os1	up	NS	1		Tcn2	NS	up	NS_up	1
Relt	up	NS	1		Tead1	NS	up	NS_up	1
Lypd6	down	NS	1		Tead4	NS	up	NS_up	1
Soga1	up	NS	1		Tekt1	NS	up	NS_up	1
Ccbe1	down	NS	1		Thbs3	NS	down	NS_down	1
Arl4c	up	NS	1		Thpo	NS	up	NS_up	1
Xaf1	up	NS	1		Fabp9	NS	up	NS_up	1
Bex6	up	NS	1		Tle2	NS	down	NS_down	1
Hecw2	up	NS	1		Trp63	NS	up	NS_up	1
Nostrin	up	NS	1		Trpc1	NS	up	NS_up	1
Vps37b	up	NS	1		Tshr	NS	up	NS_up	1
Prune2	up	NS	1		Tsks	NS	up	NS_up	1
Myo18a	up	NS	1		Tyrobp	NS	down	NS_down	1
Trim46	up	NS	1		Ucp1	NS	up	NS_up	1
Lmo7	up	NS	1		Umod	NS	down	NS_down	1
Batf3	up	NS	1		Upk2	NS	down	NS_down	1
Glipr2	up	NS	1		Ezr	NS	down	NS_down	1
Nova2	up	NS	1		Vldlr	NS	up	NS_up	1
Flrt2	up	NS	1		Fmnl3	NS	down	NS_down	1
Mn1	up	NS	1		Ccn5	NS	up	NS_up	1
Arhgef15	up	NS	1		Wnt2	NS	down	NS_down	1
Susd1	up	NS	1		Wnt5a	NS	up	NS_up	1
Tmem51os1	up	NS	1		Wnt5b	NS	up	NS_up	1
Alkal2	down	NS	1		Rnf103	NS	up	NS_up	1
Smim43	up	NS	1		Zfp185	NS	up	NS_up	1
Pzp	NS	up	1		Zfp51	NS	down	NS_down	1
Aco1	NS	down	1		Zfp9	NS	up	NS_up	1
Acta1	NS	down	1		Slc30a4	NS	up	NS_up	1
Adamts1	NS	down	1		Agr2	NS	down	NS_down	1
Adra2b	NS	up	1		Akt3	NS	down	NS_down	1
Angpt4	NS	down	1		Def6	NS	down	NS_down	1
Crybg1	NS	up	1		Fbln5	NS	up	NS_up	1
Ak2	NS	down	1		Gpc6	NS	down	NS_down	1
Akt2	NS	down	1		Rai2	NS	up	NS_up	1
Alx3	NS	up	1		Mapk8	NS	up	NS_up	1
Atg5	NS	down	1		Psg19	NS	down	NS_down	1
Arnt2	NS	up	1		Rbbp9	NS	up	NS_up	1
Art2b	NS	up	1		Cenph	NS	down	NS_down	1
Arvcf	NS	down	1		Mecr	NS	up	NS_up	1
Ass1	NS	up	1		Vsnl1	NS	down	NS_down	1
Astn1	NS	up	1		Olfr159	NS	up	NS_up	1
Atp2b2	NS	up	1		Smtn	NS	down	NS_down	1
Atp9a	NS	down	1		Hdgfl3	NS	up	NS_up	1
Axin2	NS	down	1		Meltf	NS	down	NS_down	1
Bcat1	NS	up	1		Pdlim4	NS	up	NS_up	1
Prdm1	NS	up	1		Slc22a4	NS	up	NS_up	1
Blk	NS	up	1		Hacd1	NS	up	NS_up	1
Smyd1	NS	up	1		Fbxo16	NS	up	NS_up	1
C1qb	NS	up	1		Hs6st2	NS	down	NS_down	1
Cacna1s	NS	up	1		Klrg1	NS	up	NS_up	1
Ddr1	NS	down	1		Reep1	NS	up	NS_up	1
Camk2b	NS	up	1		Stbd1	NS	up	NS_up	1
Capn5	NS	up	1		Echdc2	NS	up	NS_up	1
Car1	NS	down	1		Ldlrad4	NS	up	NS_up	1
Casp1	NS	up	1		Rgs7bp	NS	up	NS_up	1
Casp4	NS	up	1		Ppp1r3c	NS	up	NS_up	1
Cav1	NS	down	1		Pcdh12	NS	up	NS_up	1
Cav2	NS	down	1		Gipc2	NS	up	NS_up	1
Runx3	NS	up	1		Nap1l3	NS	down	NS_down	1
Serpinh1	NS	down	1		Pde3a	NS	down	NS_down	1
Ccr6	NS	up	1		St3gal6	NS	up	NS_up	1
Ctla4	NS	up	1		Pdgfc	NS	up	NS_up	1
Ms4a1	NS	up	1		Smad9	NS	up	NS_up	1
Cd28	NS	up	1		Olfr71	NS	up	NS_up	1
Cd38	NS	up	1		Cxcl11	NS	up	NS_up	1
Cd3e	NS	up	1		Il17b	NS	up	NS_up	1
Cd4	NS	up	1		Tcerg1	NS	down	NS_down	1
Cd5	NS	up	1		Fkbpl	NS	up	NS_up	1
Cd69	NS	up	1		B4galt6	NS	up	NS_up	1
Cd86	NS	up	1		Elf4	NS	down	NS_down	1
Cdh17	NS	up	1		Defb4	NS	down	NS_down	1
Cdh9	NS	down	1		Slc15a1	NS	up	NS_up	1
Cebpa	NS	down	1		Plag1	NS	down	NS_down	1
Celsr1	NS	up	1		Ube2l6	NS	up	NS_up	1
Chat	NS	up	1		Psg23	NS	down	NS_down	1
Chil1	NS	down	1		Retn	NS	up	NS_up	1
Chml	NS	down	1		Piwil1	NS	down	NS_down	1
Clcn1	NS	up	1		Fmnl1	NS	down	NS_down	1
Clcn2	NS	down	1		Il17re	NS	up	NS_up	1
Clcn3	NS	down	1		Klrc3	NS	down	NS_down	1
Cxcr3	NS	up	1		Mmp19	NS	up	NS_up	1
Ccr9	NS	up	1		Pmaip1	NS	down	NS_down	1
Ccr2	NS	up	1		Cables1	NS	up	NS_up	1
Col11a2	NS	up	1		Smoc1	NS	up	NS_up	1
Col12a1	NS	down	1		Gpr88	NS	up	NS_up	1
Cpa3	NS	up	1		Svep1	NS	up	NS_up	1
Bcar1	NS	down	1		Clstn1	NS	up	NS_up	1
Cry2	NS	down	1		Cubn	NS	up	NS_up	1
Csf3r	NS	up	1		Snupn	NS	down	NS_down	1
Cst7	NS	up	1		Klf15	NS	up	NS_up	1
Ctse	NS	up	1		Rwdd3	NS	down	NS_down	1
Ctss	NS	up	1		Nkapl	NS	up	NS_up	1
Cybb	NS	up	1		Trim59	NS	down	NS_down	1
Cycs	NS	down	1		Serpinb11	NS	down	NS_down	1
Cyp11a1	NS	up	1		Fbxo5	NS	down	NS_down	1
Cyp19a1	NS	up	1		Nkain1	NS	up	NS_up	1
Cyp8b1	NS	up	1		Mboat2	NS	down	NS_down	1
Dbx1	NS	up	1		Qprt	NS	down	NS_down	1
Ddb1	NS	up	1		Armh4	NS	down	NS_down	1
Twist2	NS	down	1		Nudcd1	NS	down	NS_down	1
Ackr1	NS	up	1		Ssr3	NS	up	NS_up	1
Dlk1	NS	up	1		Calcoco1	NS	up	NS_up	1
Dlx1	NS	up	1		Potefam1	NS	down	NS_down	1
Cdk2ap1	NS	down	1		Zfp788	NS	down	NS_down	1
Dpp4	NS	up	1		Aasdhppt	NS	down	NS_down	1
Slc26a3	NS	up	1		Lce1h	NS	down	NS_down	1
Dscam	NS	up	1		N6amt1	NS	up	NS_up	1
Dtna	NS	down	1		Rtp4	NS	up	NS_up	1
Egfr	NS	down	1		Plpp3	NS	up	NS_up	1
Emp1	NS	down	1		Cgnl1	NS	up	NS_up	1
Emx1	NS	up	1		Fam135a	NS	up	NS_up	1
Enah	NS	up	1		Rpa3	NS	down	NS_down	1
Eno2	NS	up	1		Dnaaf1	NS	up	NS_up	1
Eomes	NS	up	1		Mogat1	NS	up	NS_up	1
Dmtn	NS	down	1		Synpo2l	NS	up	NS_up	1
Ereg	NS	up	1		Atp6v1c2	NS	up	NS_up	1
Esr1	NS	down	1		Eci3	NS	up	NS_up	1
Mpzl2	NS	down	1		Fam25c	NS	up	NS_up	1
Evl	NS	up	1		Erp27	NS	down	NS_down	1
F2rl1	NS	up	1		Snx24	NS	up	NS_up	1
F3	NS	down	1		Ctdspl	NS	up	NS_up	1
F7	NS	up	1		Pxt1	NS	up	NS_up	1
F9	NS	up	1		Lce3f	NS	down	NS_down	1
Fah	NS	down	1		Rhou	NS	up	NS_up	1
Fasl	NS	up	1		Hjv	NS	up	NS_up	1
Fdft1	NS	down	1		Arhgef12	NS	up	NS_up	1
Fgf10	NS	down	1		Upk3bl	NS	up	NS_up	1
Fgf3	NS	up	1		Fyttd1	NS	up	NS_up	1
Fzd8	NS	down	1		Cmtm8	NS	down	NS_down	1
G6pc	NS	down	1		Spata3	NS	up	NS_up	1
Slc6a13	NS	down	1		Sash1	NS	up	NS_up	1
Gad1	NS	up	1		Ogfrl1	NS	down	NS_down	1
Gapdh	NS	down	1		Plscr3	NS	up	NS_up	1
Gata4	NS	up	1		Qpct	NS	up	NS_up	1
Gcsam	NS	up	1		Tspan2	NS	down	NS_down	1
Gpd1	NS	down	1		Mgat4e	NS	up	NS_up	1
Gna14	NS	up	1		Otud1	NS	down	NS_down	1
Gnb5	NS	down	1		Rassf8	NS	up	NS_up	1
Pdpn	NS	up	1		Tchhl1	NS	up	NS_up	1
Cmklr1	NS	down	1		Pdss2	NS	down	NS_down	1
Grb7	NS	up	1		Fmnl2	NS	up	NS_up	1
Gsx1	NS	up	1		Clmp	NS	up	NS_up	1
Gsx2	NS	up	1		Nectin4	NS	down	NS_down	1
Guca1a	NS	up	1		Pdgfd	NS	down	NS_down	1
Guca2b	NS	down	1		Slc25a18	NS	up	NS_up	1
H2-Ob	NS	up	1		Zbtb43	NS	up	NS_up	1
H2-Q2	NS	up	1		Cfap45	NS	down	NS_down	1
Hdgfl2	NS	down	1		Nanog	NS	up	NS_up	1
Hebp1	NS	down	1		Ist1	NS	up	NS_up	1
Foxd1	NS	up	1		Rbpms2	NS	up	NS_up	1
Hk2	NS	down	1		Cnn3	NS	down	NS_down	1
Foxa2	NS	up	1		Sulf2	NS	up	NS_up	1
Hoxc13	NS	down	1		Pygo1	NS	up	NS_up	1
Hrh1	NS	up	1		Zbtb46	NS	up	NS_up	1
Hrh2	NS	up	1		Tdrp	NS	up	NS_up	1
Hsd3b4	NS	up	1		Fam186a	NS	up	NS_up	1
Hsf1	NS	down	1		Ripk4	NS	up	NS_up	1
Id1	NS	down	1		Lypd3	NS	down	NS_down	1
Ifna1	NS	up	1		Slc16a10	NS	up	NS_up	1
Ifng	NS	up	1		Tmem87b	NS	up	NS_up	1
Igf1	NS	down	1		Spock3	NS	down	NS_down	1
Jchain	NS	down	1		Slc22a23	NS	up	NS_up	1
Il12rb2	NS	up	1		Mir100hg	NS	up	NS_up	1
Il17ra	NS	up	1		Bmper	NS	up	NS_up	1
Il18rap	NS	up	1		Prl8a1	NS	down	NS_down	1
Il18r1	NS	up	1		Mrgbp	NS	up	NS_up	1
Il2	NS	up	1		Pebp4	NS	up	NS_up	1
Il2rb	NS	up	1		Speer4b	NS	down	NS_down	1
Il4	NS	up	1		Capn9	NS	up	NS_up	1
Il7r	NS	up	1		Dppa2	NS	down	NS_down	1
Il9r	NS	up	1		Irak3	NS	up	NS_up	1
Ins1	NS	up	1		Slc36a1os	NS	up	NS_up	1
Acod1	NS	up	1		Nmnat3	NS	up	NS_up	1
Itga7	NS	down	1		Npl	NS	up	NS_up	1
Itgal	NS	up	1		Zfp263	NS	down	NS_down	1
Itgb3	NS	up	1		Ccdc3	NS	up	NS_up	1
Itk	NS	up	1		Rnd3	NS	up	NS_up	1
Itpr3	NS	up	1		Kbtbd12	NS	up	NS_up	1
Kcna3	NS	up	1		Cpa5	NS	up	NS_up	1
Kcnab2	NS	up	1		Glt8d2	NS	up	NS_up	1
Kcnd1	NS	up	1		Paqr9	NS	up	NS_up	1
Kcnh3	NS	up	1		Rai14	NS	up	NS_up	1
Kcnj15	NS	down	1		Egfem1	NS	down	NS_down	1
Kcnj2	NS	down	1		Zdhhc20	NS	down	NS_down	1
Kif5c	NS	up	1		Arxes1	NS	up	NS_up	1
Kif7	NS	down	1		Ttc8	NS	up	NS_up	1
Serpina3c	NS	down	1		Tex45	NS	up	NS_up	1
Klrd1	NS	up	1		Daam2	NS	down	NS_down	1
Krt1	NS	up	1		Tmem101	NS	up	NS_up	1
Krt86	NS	up	1		Lce1i	NS	down	NS_down	1
Ky	NS	up	1		Unc5cl	NS	down	NS_down	1
Lad1	NS	up	1		Got1l1	NS	up	NS_up	1
Lalba	NS	up	1		Fbxw27	NS	up	NS_up	1
Lat	NS	up	1		Tanc2	NS	up	NS_up	1
Lbp	NS	down	1		Esrp2	NS	up	NS_up	1
Lbx1	NS	up	1		Kidins220	NS	down	NS_down	1
Lbx2	NS	up	1		Prss36	NS	up	NS_up	1
Lcn4	NS	up	1		Shisal2b	NS	up	NS_up	1
Lef1	NS	up	1		Ascc3	NS	down	NS_down	1
Lep	NS	down	1		Mir99ahg	NS	up	NS_up	1
Lhx4	NS	up	1		Srd5a1	NS	down	NS_down	1
Lhx5	NS	up	1		Pigt	NS	up	NS_up	1
Loxl1	NS	down	1		Pacsin3	NS	up	NS_up	1
Lpl	NS	down	1		Tnxb	NS	up	NS_up	1
Lrpap1	NS	down	1		Gsdmc	NS	up	NS_up	1
Ltbp3	NS	down	1		Nlrp4c	NS	down	NS_down	1
Ltf	NS	up	1		Crispld1	NS	down	NS_down	1
Klrb1a	NS	up	1		Gpr87	NS	up	NS_up	1
Klrb1c	NS	up	1		Cox4i2	NS	up	NS_up	1
Ly9	NS	up	1		Nat8f3	NS	up	NS_up	1
Mab21l1	NS	up	1		Rbfox2	NS	up	NS_up	1
Matn1	NS	up	1		Pcdhgb5	NS	up	NS_up	1
Mc1r	NS	up	1		Pard6g	NS	up	NS_up	1
Cma1	NS	up	1		Pard3	NS	up	NS_up	1
Met	NS	down	1		Pnck	NS	up	NS_up	1
Kitl	NS	down	1		Pcdhb4	NS	down	NS_down	1
Mki67	NS	up	1		Pcdhb11	NS	down	NS_down	1
Mme	NS	down	1		Ophn1	NS	up	NS_up	1
Mmp9	NS	up	1		Wwtr1	NS	up	NS_up	1
Me1	NS	down	1		Pramel29	NS	down	NS_down	1
Clec4d	NS	up	1		C87198	NS	down	NS_down	1
Msx3	NS	up	1		Tmem132a	NS	up	NS_up	1
Mttp	NS	down	1		Lbr	NS	down	NS_down	1
Mx1	NS	up	1		Chst10	NS	down	NS_down	1
Myb	NS	up	1		Lpcat4	NS	down	NS_down	1
Myl3	NS	down	1		Taf13	NS	up	NS_up	1
Myo7a	NS	up	1		Tlcd4	NS	down	NS_down	1
Myod1	NS	up	1		Slc44a1	NS	up	NS_up	1
Myt1	NS	up	1		AI314278	NS	up	NS_up	1
Naip5	NS	up	1		AI467606	NS	down	NS_down	1
Naip6	NS	up	1		Cmtm7	NS	down	NS_down	1
Ncam2	NS	down	1		AU023762	NS	down	NS_down	1
Ngf	NS	up	1		Calhm5	NS	up	NS_up	1
Ngfr	NS	up	1		Synpo	NS	down	NS_down	1
Nkx2-3	NS	up	1		Cyp27a1	NS	up	NS_up	1
Nkx2-5	NS	up	1		Blmh	NS	up	NS_up	1
Cd244a	NS	up	1		Meig1	NS	down	NS_down	1
Nmt2	NS	down	1		Pik3r6	NS	down	NS_down	1
Nnmt	NS	down	1		Fam110c	NS	up	NS_up	1
Nog	NS	down	1		Nhlrc1	NS	up	NS_up	1
Nos3	NS	down	1		Epdr1	NS	up	NS_up	1
Nrap	NS	up	1		Zfp957	NS	up	NS_up	1
Ntsr2	NS	down	1		Slc38a1	NS	down	NS_down	1
Nxn	NS	up	1		Nsun3	NS	down	NS_down	1
Osm	NS	up	1		Kank1	NS	up	NS_up	1
Oxtr	NS	down	1		Pom121	NS	up	NS_up	1
P4ha1	NS	down	1		Cdc20	NS	down	NS_down	1
Pax5	NS	up	1		Ap1s2	NS	down	NS_down	1
Pcx	NS	down	1		Slc14a1	NS	down	NS_down	1
Pdcd1	NS	up	1		Grm5	NS	down	NS_down	1
Pdha1	NS	down	1		Prkaa2	NS	up	NS_up	1
Enpp2	NS	down	1		Mtrf1l	NS	down	NS_down	1
Pdx1	NS	up	1		Sephs1	NS	up	NS_up	1
Pdyn	NS	up	1		C1qtnf7	NS	down	NS_down	1
Per2	NS	down	1		Tbx10	NS	up	NS_up	1
Pfkl	NS	down	1		Cpa1	NS	up	NS_up	1
Phxr4	NS	up	1		Art3	NS	up	NS_up	1
Pik3r1	NS	down	1		Pygl	NS	up	NS_up	1
Pou1f1	NS	up	1		Scgb2b26	NS	down	NS_down	1
Prkaca	NS	down	1		Rmst	NS	down	NS_down	1
Prkcg	NS	down	1		Adarb1	NS	up	NS_up	1
Prkcq	NS	up	1		Chaf1b	NS	down	NS_down	1
Prkcz	NS	up	1		Pde6c	NS	up	NS_up	1
Pkib	NS	up	1		Pecr	NS	up	NS_up	1
Pla2g4a	NS	up	1		Egln3	NS	up	NS_up	1
Serpine1	NS	down	1		Vmn1r42	NS	down	NS_down	1
Plcb1	NS	down	1		Vmn1r44	NS	down	NS_down	1
Plxna2	NS	down	1		Laptm4b	NS	up	NS_up	1
Pmp22	NS	down	1		Brdt	NS	up	NS_up	1
Por	NS	down	1		Selenom	NS	down	NS_down	1
Pou2af1	NS	up	1		Psg25	NS	down	NS_down	1
Pou4f1	NS	up	1		Psg29	NS	down	NS_down	1
Ppard	NS	down	1		Necab2	NS	up	NS_up	1
Pparg	NS	down	1		Srgap1	NS	up	NS_up	1
Ppp2cb	NS	up	1		Colec12	NS	up	NS_up	1
Ppp3cc	NS	up	1		Stard4	NS	down	NS_down	1
Procr	NS	up	1		Myoz3	NS	down	NS_down	1
St14	NS	up	1		Il17rc	NS	up	NS_up	1
Ptger3	NS	down	1		Syt12	NS	up	NS_up	1
Ptpro	NS	up	1		Vmn1r212	NS	down	NS_down	1
Cavin1	NS	down	1		Acot3	NS	up	NS_up	1
Aldh1a2	NS	up	1		Nlgn1	NS	down	NS_down	1
Rasal1	NS	up	1		Trpv1	NS	up	NS_up	1
Rbp1	NS	up	1		Ripor2	NS	down	NS_down	1
Rbp4	NS	down	1		Nlrp1a	NS	down	NS_down	1
Mst1r	NS	down	1		Zbtb7c	NS	up	NS_up	1
Rps29	NS	down	1		Fam20a	NS	up	NS_up	1
Rtn3	NS	down	1		Mtrr	NS	down	NS_down	1
Ruvbl2	NS	down	1		Ppp1r36	NS	up	NS_up	1
Rxrg	NS	down	1		Unc5d	NS	down	NS_down	1
Ryr1	NS	up	1		Adgrb3	NS	down	NS_down	1
Prrx2	NS	up	1		Cpne9	NS	up	NS_up	1
Sag	NS	up	1		Ptchd1	NS	down	NS_down	1
Acsm3	NS	down	1		Gsap	NS	down	NS_down	1
Scn10a	NS	up	1		Slc66a1	NS	up	NS_up	1
Scn8a	NS	up	1		Dse	NS	up	NS_up	1
Zc3h7b	NS	down	1		Pm20d1	NS	up	NS_up	1
Msr1	NS	up	1		Rassf4	NS	down	NS_down	1
Ccl4	NS	up	1		Arhgef11	NS	up	NS_up	1
Selenbp1	NS	down	1		Plekhh2	NS	up	NS_up	1
Selp	NS	up	1		Casd1	NS	up	NS_up	1
Sema3c	NS	down	1		Fnbp1l	NS	up	NS_up	1
Sema4f	NS	up	1		Cped1	NS	up	NS_up	1
Frzb	NS	up	1		Cgas	NS	down	NS_down	1
Sh2d1a	NS	up	1		Sertad4	NS	up	NS_up	1
Shox2	NS	up	1		Syde2	NS	up	NS_up	1
Ptk6	NS	up	1		Neurl3	NS	down	NS_down	1
Sim2	NS	up	1		Rab11fip3	NS	up	NS_up	1
Six2	NS	up	1		Mfsd6l	NS	down	NS_down	1
Six3	NS	up	1		Mfsd4b1	NS	up	NS_up	1
Slc12a1	NS	up	1		Plekhh3	NS	up	NS_up	1
Slc16a7	NS	down	1		Tmc6	NS	down	NS_down	1
Slc22a3	NS	down	1		Uts2r	NS	up	NS_up	1
Slc23a1	NS	up	1		Mbip	NS	down	NS_down	1
Smpd1	NS	down	1		Acot5	NS	up	NS_up	1
Sncg	NS	down	1		Rin3	NS	down	NS_down	1
Snta1	NS	down	1		Ifi27l2b	NS	up	NS_up	1
Soat1	NS	up	1		Rasa1	NS	down	NS_down	1
Sort1	NS	down	1		Serinc5	NS	down	NS_down	1
Sox6	NS	down	1		Zfp503	NS	up	NS_up	1
Sox7	NS	down	1		Fermt2	NS	up	NS_up	1
Sox8	NS	up	1		Pcdh17	NS	down	NS_down	1
Serpina3g	NS	up	1		Cldnd1	NS	down	NS_down	1
Serpina3n	NS	down	1		Tbc1d24	NS	up	NS_up	1
Sephs2	NS	down	1		Lemd2	NS	up	NS_up	1
Srm	NS	down	1		Pcare	NS	down	NS_down	1
Ssrp1	NS	down	1		Rprd1a	NS	down	NS_down	1
Stat4	NS	up	1		Sh3tc2	NS	up	NS_up	1
Bhlhe40	NS	down	1		Snx32	NS	down	NS_down	1
Eif1	NS	down	1		Cfap221	NS	up	NS_up	1
T2	NS	up	1		Ano3	NS	down	NS_down	1
T	NS	up	1		Mall	NS	up	NS_up	1
Hnf1b	NS	up	1		Zfp334	NS	up	NS_up	1
Tcf21	NS	up	1		Arhgef16	NS	down	NS_down	1
Tcf7	NS	up	1		Tnfrsf14	NS	up	NS_up	1
Tcte1	NS	up	1		Samd11	NS	down	NS_down	1
Dntt	NS	up	1		Cc2d2a	NS	up	NS_up	1
Tead4	NS	down	1		Plac8	NS	down	NS_down	1
Tek	NS	up	1		Arhgap24	NS	up	NS_up	1
Terc	NS	up	1		Arhgap25	NS	down	NS_down	1
Tex9	NS	up	1		Txnrd3	NS	up	NS_up	1
Tgfb1	NS	up	1		Cpa2	NS	up	NS_up	1
Thy1	NS	up	1		Pla2g4c	NS	down	NS_down	1
Klf10	NS	down	1		Phldb3	NS	down	NS_down	1
Nr2e1	NS	up	1		Nlrp9a	NS	down	NS_down	1
Pglyrp1	NS	up	1		Ffar3	NS	up	NS_up	1
Tnfsf8	NS	up	1		Kctd15	NS	up	NS_up	1
Tpmt	NS	down	1		Nipa1	NS	up	NS_up	1
Trf	NS	down	1		Synm	NS	down	NS_down	1
Tob1	NS	down	1		Mogat2	NS	up	NS_up	1
Trp63	NS	down	1		Thumpd1	NS	up	NS_up	1
Trpc4	NS	up	1		Dkk4	NS	down	NS_down	1
Tshr	NS	down	1		Fgl1	NS	up	NS_up	1
Tsks	NS	down	1		Ces4a	NS	up	NS_up	1
Tnfrsf4	NS	up	1		Plppr2	NS	up	NS_up	1
Tnfsf4	NS	up	1		Scn3b	NS	up	NS_up	1
Txk	NS	up	1		Dmxl2	NS	up	NS_up	1
Unc119	NS	down	1		Lancl3	NS	down	NS_down	1
Upk1b	NS	up	1		Slc9a7	NS	down	NS_down	1
Usp9x	NS	down	1		Klhl15	NS	down	NS_down	1
Vax1	NS	up	1		Adgrg2	NS	up	NS_up	1
Vcam1	NS	up	1		Adamts14	NS	up	NS_up	1
Vdr	NS	up	1		Fbll1	NS	up	NS_up	1
Vipr1	NS	up	1		Col23a1	NS	up	NS_up	1
Vwf	NS	up	1		Zfp867	NS	up	NS_up	1
Was	NS	up	1		Dock4	NS	up	NS_up	1
Wnt10b	NS	up	1		Serpina3f	NS	up	NS_up	1
Slc6a20b	NS	up	1		Mylk4	NS	up	NS_up	1
Ywhag	NS	down	1		Cntnap3	NS	down	NS_down	1
Zap70	NS	up	1		Tlr11	NS	down	NS_down	1
Ikzf1	NS	up	1		C1qtnf9	NS	down	NS_down	1
Ikzf3	NS	up	1		Pced1b	NS	up	NS_up	1
Xcr1	NS	up	1		Rtp1	NS	up	NS_up	1
Fyb	NS	up	1		Gpr156	NS	up	NS_up	1
Gpr34	NS	up	1		Slc16a12	NS	up	NS_up	1
Sh2b2	NS	down	1		Dusp5	NS	down	NS_down	1
Tenm4	NS	down	1		Cdh7	NS	down	NS_down	1
Prkra	NS	down	1		Gpr158	NS	down	NS_down	1
Scn11a	NS	up	1		Fsip2	NS	down	NS_down	1
Sgcd	NS	down	1		Ypel4	NS	up	NS_up	1
Spry4	NS	down	1		Tgm6	NS	up	NS_up	1
Sufu	NS	down	1		Rims4	NS	up	NS_up	1
Tll2	NS	up	1		Ccdc144b	NS	up	NS_up	1
Usp18	NS	up	1		Zfp697	NS	up	NS_up	1
Uts2	NS	up	1		Grin3a	NS	down	NS_down	1
Angptl2	NS	down	1		Dmrta1	NS	down	NS_down	1
Mapk13	NS	up	1		Raver2	NS	up	NS_up	1
Prl2c3	NS	up	1		Actr3b	NS	up	NS_up	1
Ncdn	NS	down	1		Mfsd7a	NS	up	NS_up	1
Abcd2	NS	down	1		Hcar1	NS	up	NS_up	1
Sh2d1b1	NS	up	1		Stard13	NS	up	NS_up	1
Racgap1	NS	up	1		Mrgprx2	NS	down	NS_down	1
Pla2g2e	NS	down	1		Rgma	NS	up	NS_up	1
Spo11	NS	up	1		Sgcz	NS	down	NS_down	1
Ermap	NS	up	1		Cntn5	NS	down	NS_down	1
Xlr4b	NS	up	1		Arhgap20	NS	up	NS_up	1
Slamf1	NS	up	1		Sh2d7	NS	up	NS_up	1
Phlda3	NS	down	1		Dclk3	NS	up	NS_up	1
Sh2d2a	NS	up	1		Slitrk4	NS	down	NS_down	1
Pdhx	NS	down	1		Slc36a2	NS	up	NS_up	1
Abcg3	NS	up	1		Defb11	NS	down	NS_down	1
Igfbp7	NS	down	1		Defb15	NS	down	NS_down	1
Pmm1	NS	down	1		Olfr225	NS	up	NS_up	1
Foxe3	NS	down	1		Olfr1162	NS	down	NS_down	1
Slamf6	NS	up	1		Olfr517	NS	down	NS_down	1
Glrx3	NS	down	1		Olfr538	NS	up	NS_up	1
Abt1	NS	down	1		Olfr281	NS	up	NS_up	1
Mfap5	NS	up	1		Olfr1366	NS	up	NS_up	1
Mapk6	NS	down	1		Olfr642	NS	down	NS_down	1
Rgs1	NS	up	1		Olfr1396	NS	down	NS_down	1
Stag3	NS	up	1		Olfr90	NS	down	NS_down	1
Hmgn5	NS	down	1		Olfr148	NS	down	NS_down	1
Olig2	NS	up	1		Olfr99	NS	down	NS_down	1
Tnfsf14	NS	up	1		Olfr161	NS	down	NS_down	1
Tnk2	NS	down	1		Olfr796	NS	down	NS_down	1
Rgs14	NS	up	1		Olfr520	NS	up	NS_up	1
Adgra1	NS	up	1		Olfr571	NS	down	NS_down	1
Tet1	NS	up	1		Olfr559	NS	up	NS_up	1
Sgta	NS	down	1		Fam107a	NS	up	NS_up	1
Echdc1	NS	down	1		Xxylt1	NS	down	NS_down	1
Ldhd	NS	down	1		Dpp10	NS	down	NS_down	1
Sgsm1	NS	up	1		Lhfpl4	NS	up	NS_up	1
Rbfox3	NS	up	1		Olfr1349	NS	down	NS_down	1
Gosr1	NS	down	1		Rubcnl	NS	down	NS_down	1
Chst3	NS	up	1		Galnt13	NS	down	NS_down	1
Usp2	NS	down	1		Flnb	NS	down	NS_down	1
Syt5	NS	up	1		H4c11	NS	down	NS_down	1
Tsnax	NS	down	1		Gpr4	NS	up	NS_up	1
Timm23	NS	down	1		Nol4	NS	down	NS_down	1
Tlr5	NS	down	1		Cxxc4	NS	down	NS_down	1
Pkd2l2	NS	down	1		Trmt9b	NS	up	NS_up	1
Ccrl2	NS	up	1		Fsd1l	NS	up	NS_up	1
Sult2b1	NS	up	1		Frmd6	NS	down	NS_down	1
Cd320	NS	down	1		Smo	NS	up	NS_up	1
Ctnnal1	NS	down	1		Vwc2	NS	down	NS_down	1
Sit1	NS	up	1		Fbxw21	NS	up	NS_up	1
Ncapg	NS	up	1		Vwc2l	NS	down	NS_down	1
Pdgfc	NS	down	1		Cdh10	NS	down	NS_down	1
Crtam	NS	up	1		Mettl24	NS	up	NS_up	1
Syt8	NS	up	1		Mast4	NS	up	NS_up	1
Gbp3	NS	up	1		Arhgef37	NS	up	NS_up	1
Mpc1	NS	down	1		Syt14	NS	up	NS_up	1
Panx1	NS	up	1		Gal3st4	NS	up	NS_up	1
Pgam2	NS	up	1		Zfp78	NS	down	NS_down	1
Cyp39a1	NS	up	1		Rnf150	NS	up	NS_up	1
Extl1	NS	up	1		Krt78	NS	up	NS_up	1
Mrpl12	NS	down	1		Frmpd4	NS	down	NS_down	1
Higd1a	NS	down	1		Cyp3a44	NS	down	NS_down	1
Nupr1	NS	down	1		Pramel6	NS	down	NS_down	1
Acpp	NS	up	1		Pcdhac1	NS	down	NS_down	1
Kcnj1	NS	up	1		Trim46	NS	down	NS_down	1
Syncrip	NS	down	1		Ccdc58	NS	down	NS_down	1
Mtch2	NS	down	1		Atp2b4	NS	up	NS_up	1
Kcnip3	NS	up	1		Accsl	NS	up	NS_up	1
Txn2	NS	down	1		Odaph	NS	down	NS_down	1
Mocs1	NS	down	1		Lrcol1	NS	up	NS_up	1
Tacstd2	NS	up	1		Gipr	NS	up	NS_up	1
Stap1	NS	up	1		Slc6a16	NS	up	NS_up	1
Cacna2d2	NS	up	1		Cnep1r1	NS	up	NS_up	1
Aldh1a3	NS	up	1		Tas2r120	NS	down	NS_down	1
Pdxp	NS	down	1		Map4k5	NS	up	NS_up	1
Akip1	NS	up	1		Tdpoz3	NS	down	NS_down	1
Zfp112	NS	down	1		Itprip	NS	down	NS_down	1
Pglyrp2	NS	up	1		Plcxd2	NS	down	NS_down	1
Tbx21	NS	up	1		Pnpla1	NS	up	NS_up	1
Il17re	NS	down	1		Teddm1b	NS	up	NS_up	1
Tnfrsf13b	NS	up	1		AA467197	NS	down	NS_down	1
Cldn10	NS	up	1		Syndig1	NS	down	NS_down	1
Pdcd1lg2	NS	up	1		Maml3	NS	up	NS_up	1
Bcl11b	NS	up	1		Zfp268	NS	down	NS_down	1
Efcc1	NS	up	1		Tmem178b	NS	up	NS_up	1
Elp2	NS	down	1		Fam169b	NS	down	NS_down	1
Rnase4	NS	down	1		Scgb1b19	NS	down	NS_down	1
F12	NS	up	1		Vmn1r151	NS	down	NS_down	1
Slc4a8	NS	up	1		Lrp3	NS	up	NS_up	1
Ncstn	NS	down	1		Lncbate10	NS	up	NS_up	1
Myl10	NS	up	1		Apcdd1	NS	up	NS_up	1
Fign	NS	down	1		Ccl26	NS	up	NS_up	1
Ms4a4b	NS	up	1		Tbc1d32	NS	down	NS_down	1
Rgs18	NS	up	1		Lce3a	NS	down	NS_down	1
Ms4a4c	NS	up	1		Ptpn3	NS	up	NS_up	1
Ms4a8a	NS	up	1		Psg27	NS	down	NS_down	1
Sirt2	NS	up	1		Defb46	NS	down	NS_down	1
Lpin2	NS	up	1		Zfp872	NS	up	NS_up	1
Izumo1r	NS	up	1		Vmn1r240	NS	down	NS_down	1
Cldn12	NS	down	1		Vmn1r160	NS	down	NS_down	1
Pmepa1	NS	down	1		Prlh	NS	down	NS_down	1
Mrps36	NS	down	1		Pramel30	NS	down	NS_down	1
Serpinb1a	NS	up	1		Fam124a	NS	up	NS_up	1
Nemf	NS	down	1		Vmn2r56	NS	down	NS_down	1
Aig1	NS	up	1		Lce3d	NS	down	NS_down	1
Mrps21	NS	down	1		Skint8	NS	down	NS_down	1
Dnajc5b	NS	down	1		Sptbn5	NS	down	NS_down	1
Dhrs7	NS	down	1		Vmn2r54	NS	down	NS_down	1
Nosip	NS	up	1		Vmn1r142	NS	down	NS_down	1
Arrdc4	NS	down	1		Vmn1r157	NS	down	NS_down	1
Atp5md	NS	down	1		Fignl2	NS	up	NS_up	1
Timm50	NS	down	1		Zfp936	NS	down	NS_down	1
Smim5	NS	down	1		Vmn1r159	NS	down	NS_down	1
Fam107b	NS	up	1		Topaz1	NS	up	NS_up	1
Ormdl3	NS	down	1		Wfdc17	NS	up	NS_up	1
Rpe	NS	down	1		Spink13	NS	up	NS_up	1
Spryd7	NS	down	1		Pira12	NS	down	NS_down	1
Bcl2l14	NS	up	1		Sirpb1c	NS	down	NS_down	1
Slc16a9	NS	down	1		Ccl27b	NS	up	NS_up	1
Pcyox1	NS	down	1		Ccl27a	NS	up	NS_up	1
Ndufb7	NS	down	1		Vmn1r256	NS	down	NS_down	1
Trim59	NS	up	1		Srcap	NS	up	NS_up	1
Ly6m	NS	up	1		AI662270	NS	down	NS_down	1
Rnaseh2b	NS	up	1		Scgb2b1	NS	down	NS_down	1
Yipf5	NS	down	1		Defa2	NS	down	NS_down	1
Pdzk1ip1	NS	up	1		Nuggc	NS	up	NS_up	1
Smc6	NS	up	1		Arhgap33os	NS	down	NS_down	1
Rab3c	NS	down	1		Nat8f6	NS	up	NS_up	1
Bag4	NS	down	1		Mir155hg	NS	down	NS_down	1
Pkp2	NS	down	1		Hbb-bt	NS	down	NS_down	1
Eepd1	NS	down	1		Parvaos	NS	up	NS_up	1
Tespa1	NS	up	1		Hotairm1	NS	up	NS_up	1
Rab39b	NS	up	1
Pllp	NS	down	1
Derl1	NS	down	1
Atp5g2	NS	down	1
Bambi	NS	down	1
Rpl22l1	NS	down	1
Mid1ip1	NS	down	1
Serpina12	NS	down	1
Nop53	NS	down	1
Pdhb	NS	down	1
Rbm28	NS	down	1
Nrn1	NS	up	1
Mrps18a	NS	down	1
Letmd1	NS	down	1
Svop	NS	up	1
Trp53inp2	NS	down	1
Ms4a6d	NS	up	1
Gucd1	NS	down	1
Disp1	NS	up	1
Zg16	NS	up	1
Atp2c2	NS	up	1
Fcmr	NS	up	1
Stimate	NS	down	1
Ctdspl	NS	down	1
Tmigd3	NS	up	1
H4c8	NS	down	1
Efcab15	NS	up	1
Hemk1	NS	down	1
Mrln	NS	up	1
Cmbl	NS	down	1
Clybl	NS	down	1
Slc52a3	NS	up	1
Mfsd11	NS	up	1
Dnah17	NS	up	1
Chn2	NS	up	1
Rsc1a1	NS	up	1
Cysltr2	NS	up	1
Zfp619	NS	down	1
Gprc5c	NS	down	1
St13	NS	down	1
Asb12	NS	down	1
Cenpl	NS	up	1
Eef2kmt	NS	down	1
Prxl2a	NS	down	1
Cpm	NS	up	1
Prdm16	NS	up	1
Kynu	NS	up	1
Vwa3b	NS	up	1
Slain1os	NS	up	1
Spats1	NS	up	1
Golga7b	NS	down	1
Gpr15	NS	up	1
Ccdc57	NS	down	1
Mfap3l	NS	down	1
Prr16	NS	down	1
Tasl	NS	up	1
Get1	NS	down	1
Ggt6	NS	down	1
Myo1e	NS	up	1
Mettl7b	NS	down	1
Rgs12	NS	up	1
Kif23	NS	up	1
Lypd6b	NS	down	1
Apol9b	NS	up	1
Bdh1	NS	up	1
Tmem79	NS	down	1
Dus4l	NS	down	1
Ephx3	NS	up	1
Car13	NS	down	1
Slc39a5	NS	up	1
Slc39a4	NS	up	1
Sulf2	NS	down	1
Cracdl	NS	up	1
Ddhd2	NS	down	1
Cep89	NS	up	1
Tdrp	NS	down	1
Tmem163	NS	up	1
Chchd4	NS	down	1
Tbc1d5	NS	down	1
Lsm11	NS	down	1
Slc43a1	NS	down	1
Spink5	NS	down	1
Rab38	NS	down	1
Tspyl4	NS	up	1
Aldh1b1	NS	up	1
Tagap	NS	up	1
Reep4	NS	down	1
Angptl1	NS	down	1
Sass6	NS	up	1
Scn2b	NS	up	1
Kctd17	NS	down	1
Xlr4c	NS	up	1
Macrod2	NS	down	1
Prr36	NS	up	1
Sgip1	NS	up	1
Pear1	NS	up	1
Iws1	NS	down	1
Vgll3	NS	down	1
Sult6b1	NS	up	1
Rbm20	NS	up	1
Dnm1l	NS	down	1
Rftn2	NS	up	1
Fcho1	NS	up	1
Pop7	NS	down	1
Dcaf6	NS	down	1
Cyp2s1	NS	up	1
Cluh	NS	down	1
Slc35f5	NS	down	1
Unkl	NS	up	1
Gbe1	NS	down	1
P2ry13	NS	up	1
Dtx2	NS	down	1
Ankrd9	NS	down	1
Fhip1b	NS	down	1
Mei1	NS	up	1
Myo18b	NS	up	1
Odad4	NS	down	1
Zswim5	NS	up	1
Batf2	NS	up	1
Lrrc71	NS	up	1
Ocstamp	NS	down	1
Spdye4a	NS	up	1
Slamf8	NS	up	1
Rab3il1	NS	down	1
Morn3	NS	up	1
Iqca	NS	up	1
Tmbim7	NS	up	1
Asxl2	NS	up	1
Arhgap36	NS	down	1
Fabp12	NS	down	1
Paqr9	NS	down	1
Vwa5b1	NS	up	1
Svip	NS	down	1
Atxn7l1os2	NS	up	1
Dock11	NS	up	1
Jakmip1	NS	up	1
Gbp8	NS	up	1
Arhgap15	NS	up	1
Fads1	NS	down	1
Pbp2	NS	down	1
Kndc1	NS	up	1
Plet1	NS	up	1
Snx7	NS	down	1
Mfsd2a	NS	up	1
Unc5cl	NS	up	1
Pkd1l2	NS	up	1
Slc10a7	NS	up	1
Mtfr1l	NS	down	1
Cers2	NS	down	1
Arxes2	NS	down	1
Mrap	NS	down	1
Il33	NS	up	1
Apex2	NS	down	1
Efcab6	NS	up	1
Sla2	NS	up	1
Rdh12	NS	up	1
Mccc2	NS	down	1
H2bu2	NS	up	1
Ccdc88b	NS	up	1
Skap1	NS	up	1
Htra3	NS	down	1
Adgra2	NS	up	1
Pde6h	NS	up	1
Uvrag	NS	down	1
Ly6g6g	NS	up	1
P2ry10	NS	up	1
Sfi1	NS	up	1
Chsy3	NS	down	1
Pacsin3	NS	down	1
BC004004	NS	up	1
Fam20c	NS	down	1
Hcar2	NS	down	1
Hspb8	NS	down	1
Cxcr6	NS	up	1
Syt13	NS	up	1
Slc26a5	NS	up	1
Klb	NS	down	1
Gimap3	NS	up	1
Rsph6a	NS	down	1
Mcam	NS	down	1
Cd96	NS	up	1
Tnfrsf25	NS	up	1
Cd163	NS	up	1
Rbfox2	NS	down	1
Cpn1	NS	up	1
Smarca5	NS	down	1
Pcdhb9	NS	up	1
B3galt5	NS	up	1
Clmn	NS	down	1
P2rx5	NS	down	1
Zfp423	NS	down	1
Maged1	NS	down	1
Hmgn3	NS	down	1
Slc9b2	NS	down	1
C77080	NS	up	1
Lrrc59	NS	down	1
Stk17b	NS	up	1
Fibcd1	NS	up	1
Pomt1	NS	down	1
Stard7	NS	down	1
Tlcd4	NS	up	1
H6pd	NS	down	1
Psph	NS	down	1
Gbp6	NS	up	1
Dhx32	NS	down	1
Hsd3b7	NS	down	1
Klk9	NS	up	1
Nlrp6	NS	up	1
Trim68	NS	down	1
Phldb1	NS	down	1
Upb1	NS	up	1
Ifngas1	NS	up	1
Mgat4b	NS	down	1
Slc35e4	NS	down	1
Inca1	NS	down	1
Itga9	NS	up	1
Acly	NS	down	1
Etv5	NS	down	1
Barhl2	NS	up	1
Rcor2	NS	down	1
Cdc42ep1	NS	down	1
Slc25a47	NS	down	1
Fam110c	NS	down	1
Akr1c14	NS	up	1
Fam149b	NS	up	1
Slain1	NS	up	1
Nckap1l	NS	up	1
Ildr1	NS	up	1
Ift140	NS	up	1
Afap1l1	NS	up	1
Smim3	NS	up	1
Gramd3	NS	up	1
Guca1b	NS	up	1
Lgr4	NS	down	1
Osr2	NS	up	1
Aldh1l1	NS	down	1
Haao	NS	up	1
Bmyc	NS	down	1
Chd4	NS	down	1
Slc14a1	NS	up	1
B3gnt5	NS	up	1
Galnt7	NS	up	1
Epsti1	NS	up	1
Gpt2	NS	down	1
Atad3a	NS	down	1
Zfta	NS	down	1
Apol7c	NS	up	1
Nabp1	NS	down	1
Sp110	NS	up	1
Lncbate1	NS	down	1
Cdcp1	NS	up	1
Dsp	NS	up	1
Txlna	NS	down	1
Ampd2	NS	down	1
Rap1a	NS	up	1
Abr	NS	up	1
Syt17	NS	up	1
Pygb	NS	down	1
Pgd	NS	down	1
Acat2	NS	down	1
Nr3c2	NS	down	1
Adgrv1	NS	up	1
Foxe1	NS	up	1
Chrna5	NS	up	1
Zfp979	NS	up	1
Hsd17b11	NS	up	1
Fgfrl1	NS	down	1
Muc4	NS	up	1
Pofut1	NS	up	1
Bhlhe23	NS	up	1
Rem2	NS	up	1
Caln1	NS	up	1
Cntnap4	NS	up	1
Pilrb1	NS	up	1
Glcci1	NS	up	1
Syt12	NS	down	1
Havcr2	NS	up	1
Sardh	NS	down	1
Vps37d	NS	down	1
Zzef1	NS	up	1
Ggt7	NS	down	1
Elfn2	NS	up	1
Ccdc40	NS	up	1
Rnf43	NS	up	1
Galnt6	NS	up	1
Btla	NS	up	1
Klhl29	NS	down	1
Eif4g1	NS	down	1
Triqk	NS	down	1
Irgc1	NS	up	1
Shank2	NS	up	1
Themis	NS	up	1
Pank3	NS	down	1
Fancd2	NS	up	1
Spsb4	NS	up	1
Hk3	NS	up	1
Nepro	NS	down	1
BC016579	NS	up	1
Mfsd4a	NS	up	1
P2ry10b	NS	up	1
Gpr174	NS	up	1
Plekhg6	NS	down	1
Slc44a3	NS	down	1
Fam83f	NS	up	1
Slc18a2	NS	up	1
Disp2	NS	down	1
She	NS	up	1
Prmt7	NS	up	1
Slc25a29	NS	down	1
Mageb18	NS	down	1
Ginm1	NS	down	1
Cdc34	NS	down	1
Ckap4	NS	up	1
Agap2	NS	up	1
Kdm6b	NS	down	1
Stac2	NS	up	1
BC006965	NS	down	1
Cd300ld	NS	up	1
Slc16a5	NS	up	1
Tmc8	NS	up	1
L2hgdh	NS	down	1
Gphb5	NS	up	1
Rapgef5	NS	up	1
Mboat1	NS	up	1
Phf11a	NS	up	1
Timm8a2	NS	up	1
Map3k7cl	NS	down	1
Uhrf1bp1	NS	down	1
Anks1	NS	down	1
Vps52	NS	up	1
Trerf1	NS	up	1
Usp49	NS	down	1
Cd226	NS	up	1
Plaat3	NS	down	1
Rorb	NS	down	1
Pgm5	NS	up	1
Lzts2	NS	down	1
Dpcd	NS	up	1
Dars	NS	down	1
Gpr55	NS	up	1
Trub2	NS	down	1
Slc25a25	NS	down	1
Pkp4	NS	up	1
Madd	NS	up	1
Slc17a9	NS	up	1
Gpr171	NS	up	1
Smg5	NS	down	1
Bcl2l15	NS	up	1
Slc6a17	NS	up	1
Gpr61	NS	up	1
Car9	NS	up	1
Zyg11a	NS	down	1
Oscp1	NS	down	1
Ncmap	NS	up	1
Sh2d5	NS	up	1
Agbl5	NS	down	1
Sh3tc1	NS	down	1
Cytl1	NS	up	1
Chrna9	NS	up	1
Uba6	NS	down	1
Parm1	NS	down	1
Plac8	NS	up	1
Gpat3	NS	down	1
Myo1h	NS	up	1
Oasl1	NS	up	1
Oas1e	NS	up	1
Elmod3	NS	down	1
Slc4a5	NS	up	1
Hdac11	NS	up	1
Slc6a1	NS	up	1
Clec2e	NS	up	1
Clec12a	NS	up	1
Tcaf2	NS	down	1
Ap2s1	NS	down	1
Lrfn3	NS	up	1
Mrgprb1	NS	up	1
Mogat2	NS	down	1
Zfp768	NS	down	1
Cib3	NS	up	1
Spire2	NS	up	1
Kank2	NS	down	1
Sc5d	NS	down	1
Dlat	NS	down	1
Rab8b	NS	up	1
Plxnb1	NS	up	1
Phf11b	NS	up	1
Klhl4	NS	up	1
Rassf9	NS	up	1
Trhde	NS	down	1
Btnl9	NS	up	1
Dnah9	NS	up	1
Sarm1	NS	up	1
Aoc2	NS	down	1
Otop2	NS	up	1
Akap6	NS	up	1
Gpr68	NS	up	1
Serpina3f	NS	up	1
Lrp12	NS	down	1
Cd200r4	NS	up	1
Zfp811	NS	up	1
Adamts19	NS	down	1
Dmrt3	NS	up	1
Lax1	NS	up	1
Mgat4f	NS	up	1
Dusp27	NS	up	1
Catip	NS	up	1
Prkag3	NS	down	1
Ralgapa2	NS	down	1
Tspyl3	NS	up	1
Frem2	NS	down	1
Zfp697	NS	down	1
Dmrta2	NS	up	1
Rundc3b	NS	down	1
Adgrd1	NS	up	1
Cfap100	NS	down	1
Slc13a4	NS	down	1
Gp6	NS	up	1
Siglecg	NS	up	1
Olfml1	NS	down	1
Scart2	NS	up	1
Lonrf1	NS	down	1
Nanos3	NS	up	1
Hephl1	NS	down	1
Glb1l2	NS	down	1
Bsx	NS	up	1
Tnfaip8l3	NS	up	1
Col6a6	NS	up	1
Dclk3	NS	down	1
Tmem255a	NS	up	1
Dcaf12l1	NS	down	1
Pcdh11x	NS	down	1
Pwwp3b	NS	down	1
Slc36a2	NS	down	1
Vwa1	NS	down	1
Oas1a	NS	up	1
Cd300lf	NS	up	1
Adam34	NS	up	1
Ap1s3	NS	up	1
Olfr1513	NS	up	1
Olfr524	NS	up	1
Olfr1359	NS	up	1
Olfr699	NS	up	1
Olfr521	NS	up	1
Olfr148	NS	up	1
Olfr530	NS	up	1
Olfr1368	NS	up	1
Olfr1362	NS	down	1
Olfr38	NS	up	1
Olfr532	NS	up	1
Olfr711	NS	up	1
Olfr1416	NS	up	1
Nav3	NS	down	1
Scml4	NS	up	1
Greb1	NS	up	1
Nlrc3	NS	up	1
Grm4	NS	up	1
Mgat4a	NS	up	1
Tox2	NS	up	1
Nat8l	NS	down	1
Jaml	NS	up	1
Serpina3b	NS	down	1
Rp1l1	NS	up	1
Adcy10	NS	down	1
Cdk15	NS	up	1
Smtnl2	NS	down	1
Gm28040	NS	up	1
Kiss1	NS	up	1
Adam1b	NS	up	1
H4c11	NS	up	1
Snhg11	NS	down	1
Pianp	NS	up	1
Dusp4	NS	down	1
Zfp750	NS	up	1
Trmt9b	NS	down	1
Cacna2d4	NS	up	1
Dock6	NS	down	1
Ism1	NS	down	1
Sidt1	NS	up	1
BC049715	NS	up	1
Lrrc58	NS	down	1
Sycp2	NS	down	1
Strip2	NS	down	1
Tmem154	NS	up	1
Cdh10	NS	up	1
H4c1	NS	down	1
Ppip5k1	NS	down	1
Mettl24	NS	down	1
Scimp	NS	up	1
Slc25a48	NS	down	1
Vwa5b2	NS	up	1
Ubash3a	NS	up	1
Arhgef37	NS	down	1
Il19	NS	down	1
Myo3b	NS	up	1
Med12l	NS	down	1
Aknad1	NS	up	1
Acot11	NS	up	1
Csmd2	NS	up	1
Fhad1	NS	up	1
Slc5a6	NS	down	1
Adamts3	NS	down	1
Ccdc63	NS	up	1
Tmem120b	NS	down	1
Gal3st4	NS	up	1
B4galnt4	NS	up	1
Dixdc1	NS	down	1
Slc9a9	NS	up	1
Bend3	NS	down	1
Kcp	NS	up	1
Cndp1	NS	up	1
Fa2h	NS	up	1
Egfl7	NS	down	1
Sfmbt2	NS	up	1
Pram1	NS	up	1
Lrrc24	NS	down	1
Tmem171	NS	up	1
H2-Eb2	NS	up	1
Garem1	NS	down	1
Spata6l	NS	down	1
Cfap58	NS	up	1
Atp2b4	NS	down	1
Tmem182	NS	down	1
Trim55	NS	up	1
Armh1	NS	down	1
Tsen2	NS	down	1
Pdp2	NS	down	1
AB124611	NS	up	1
Odf3l1	NS	down	1
Ccdc33	NS	up	1
Tvp23a	NS	up	1
Tlr12	NS	up	1
Cdsn	NS	down	1
Olfr285	NS	up	1
BC051142	NS	up	1
Zfp456	NS	up	1
Spink7	NS	up	1
Zscan26	NS	up	1
Zfp992	NS	up	1
Zfp268	NS	up	1
Slc28a1	NS	down	1
Rexo5	NS	up	1
Fcrlb	NS	up	1
Clec2f	NS	up	1
Fbxl7	NS	down	1
Wdfy4	NS	up	1
Kalrn	NS	up	1
Ifi214	NS	up	1
Pilrb2	NS	up	1
Crxos	NS	up	1
Klhl33	NS	down	1
Calhm1	NS	up	1
Insyn2b	NS	down	1
Smok3b	NS	up	1
BC147527	NS	up	1
Syndig1l	NS	up	1
Zfp970	NS	down	1
Phf11c	NS	up	1
Cd101	NS	up	1
Sycp2l	NS	up	1
Defb43	NS	up	1
Gcnt7	NS	down	1
Hmcn2	NS	up	1
Muc3	NS	up	1
Zfp991	NS	up	1
Zfp600	NS	up	1
Trim5	NS	up	1
Bin2	NS	up	1
Zfp936	NS	up	1
Ifi208	NS	up	1
Btnl1	NS	up	1
Pira12	NS	up	1
Pramel42	NS	up	1
Zfp980	NS	up	1
Ly6c2	NS	up	1
Zfp984	NS	up	1
Gsta5	NS	up	1
Nhsl2	NS	down	1
Rex2	NS	up	1
Inafm2	NS	down	1
Tigit	NS	up	1
Srcap	NS	down	1
Colca2	NS	down	1
Klhl3	NS	up	1
Pifo	NS	up	1
Zfp534	NS	up	1
Platr30	NS	up	1
Mir155hg	NS	up	1
Paupar	NS	up	1
Hotairm1	NS	down	1

## Sheet: h
DEGs were filtered against this table of known and conserved epigenetic modifiers (not capitalized for mouse)
Lysine demethylation	Lysine methylation	Lysine deacetylation	Lysine acetylation	PRC1	PRC2	DNAme
PHF8	EZH1	HDAC1	OGA	CBX2	EZH1	DNMT1
KDM2A	EZH2	HDAC10	CDYL	CBX4	EZH2	DNMT3A
KDM2B	KMT2A	HDAC11	CLOCK	CBX6	EED	DNMT3B
KDM3A	KMT2D	HDAC2	CREBBP	CBX7	RBBP4	TET1
KDM3B	KMT2C	HDAC3	ELP3	CBX8	RBBP7	QSER1
KDM4A	KMT2E	HDAC4	GTF3C4	PHC1	SUZ12	TET2
KDM4B	NSD3	HDAC5	KAT2A	PHC2	JARID2
KDM4C	PRDM9	HDAC6	KAT2B	PHC3
KDM4D	SETD1A	HDAC7	KAT5	PGCF1
KDM5A	SETD1B	HDAC8	KAT7	PGCF2
KDM5B	SETD2	HDAC9	KAT6A	PGCF3
KDM5C	SETD7	SIRT1	KAT6B	PGCF4
KDM5D	KMT5A	SIRT2	EP300	PGCF5
KDM6A	SETDB1	SIRT3	HAT1	PGCF6
KDM6B	SETDB2	SIRT6	NAT10	RING1A
KDM8	SETMAR		NCOA1	RING1B
KDM1A	SUV39H1		NCOA3
KDM1B	SUV39H2		KAT8
	KMT5B
	KMT5C
	NSD1
	DOT1L
	EHMT2
	EHMT1
	SMYD2
	PRDM2
	ASH1L
	NSD2
	SMYD3
