# Supplementary material for: Adipose tissue retains an epigenetic memory of obesity after weight loss
Source: Nature. 2024 Nov 18;636(8042):457–65. doi: 10.1038/s41586-024-08165-7 (PMC11634781; doi:10.1038/s41586-024-08165-7)
Supplement: Supplementary file 3 — Source Data Figs. 1–5 and Source Data Extended Data Figs. 1–10. [file 41586_2024_8165_MOESM3_ESM.zip › 2023-01-01106D-f1-5;sf1-10/ExtendedData_Fig9.xlsx]

## Sheet: i
Pathway terms (GO cellular component) for genes linked to newly emerged acetylated enhancers found in H and HC adipocytes
Term	Overlap	P.value	Adjusted.P.value	Old.P.value	Old.Adjusted.P.value	Odds.Ratio	Combined.Score	Genes
actin-based cell projection	6/83	2.93835e-05	0.026132	0	0	7.24271	58.9013	RIPOR2;TEK;SCIMP;CD44;MYO1F;JAM3
endolysosome lumen	2/5	0.00115734	0.0380433	0	0	61.0463	412.773	CTSS;LGMN
cell-cell contact zone	4/47	0.0016969	0.0388043	0	0	8.58031	54.7334	TIAM1;PKP4;JAM3;TJP2
actin cytoskeleton	10/316	0.00254155	0.0403565	0	0	3.05995	18.2832	SH3PXD2A;WIPF1;PALLD;SH3PXD2B;MYADM;TEK;SYNPO;SEPTIN9;MYO1F;CTTNBP2NL
cell-cell junction	9/271	0.0030003	0.0403565	0	0	3.2083	18.6371	TIAM1;CDH5;MYADM;PECAM1;RAPGEF2;PKP4;TEK;JAM3;TJP2
microvillus	4/57	0.00345311	0.0403565	0	0	6.95786	39.4405	TEK;CD44;MYO1F;JAM3
tertiary granule membrane	4/73	0.0083156	0.0485787	0	0	5.34011	25.5771	PTPRB;ITGAM;CD300A;LAIR1
podosome	2/13	0.00852304	0.138579	0	0	16.6423	79.3	SH3PXD2A;SH3PXD2B
membrane raft	6/163	0.00903161	0.138579	0	0	3.53774	16.6522	LYN;ITGAM;ASAH2;MYADM;FYN;TEK
tertiary granule	6/164	0.00929178	0.138579	0	0	3.51517	16.4461	PTPRB;ITGAM;CD300A;TIMP2;CTSS;LAIR1
Pathway terms (GO cellular component) for genes linked to newly emerged acetylated enhancers found in HH and HHC adipocytes
Term	Overlap	P.value	Adjusted.P.value	Old.P.value	Old.Adjusted.P.value	Odds.Ratio	Combined.Score	Genes
membrane raft (GO:0045121)	7/163	8.26862e-05	0.0095916	0	0	7.37281	69.3078	LYN;ITGAM;CBLB;LCP2;FYN;MS4A1;CARD11
focal adhesion (GO:0005925)	9/387	0.000825864	0.0231419	0	0	3.93362	27.9251	ADGRE5;ITGA2;GDI2;XIRP1;PTK2B;ITGA6;LCP1;ARHGAP24;LIMS1
cell-substrate junction (GO:0030055)	9/394	0.000936775	0.0231419	0	0	3.86071	26.921	ADGRE5;ITGA2;GDI2;XIRP1;PTK2B;ITGA6;LCP1;ARHGAP24;LIMS1
actin filament (GO:0005884)	4/72	0.00114283	0.0231419	0	0	9.47154	64.1626	WIPF1;MYO5A;LCP1;GAS7
secretory granule membrane (GO:0030667)	6/274	0.00814819	0.039038	0	0	3.62742	17.4477	ATP8B4;ITGAM;ADGRE5;CD300A;ICA1;ITPR2
tertiary granule membrane (GO:0070821)	3/73	0.0112584	0.0417662	0	0	6.84435	30.7082	ATP8B4;ITGAM;CD300A
cytoskeleton (GO:0005856)	9/600	0.0144025	0.0430929	0	0	2.48843	10.5518	RIPOR2;EPB41L4B;ABLIM1;WIPF1;MYO5A;PKP4;NAV1;LCP1;JAKMIP1
plasma membrane raft (GO:0044853)	3/82	0.0153857	0.0430929	0	0	6.06186	25.3041	ITGAM;LCP2;MS4A1
