# Supplementary material for: Adipose tissue retains an epigenetic memory of obesity after weight loss
Source: Nature. 2024 Nov 18;636(8042):457–65. doi: 10.1038/s41586-024-08165-7 (PMC11634781; doi:10.1038/s41586-024-08165-7)
Supplement: Supplementary file 3 — Source Data Figs. 1–5 and Source Data Extended Data Figs. 1–10. [file 41586_2024_8165_MOESM3_ESM.zip › 2023-01-01106D-f1-5;sf1-10/Fig1.xlsx]

## Sheet: 1c+e
nuclei after QC	Condition	Cohort	Tissue		Nuclei after QC	Donor	Study	Tissue		Nuclei after QC	Donor	Study	Tissue
7316	Lean	LTSS	omAT		323	Lean_D0	LTSS	omAT		672	Lean_D0	LTSS	scAT
7978	T0	LTSS	omAT		1912	Lean_D1	LTSS	omAT		1783	Lean_D1	LTSS	scAT
7448	T1	LTSS	omAT		874	Lean_D2	LTSS	omAT		714	Lean_D2	LTSS	scAT
4402	Lean	LTSS	scAT		2545	Lean_D3	LTSS	omAT		357	Lean_D3	LTSS	scAT
3628	T0	LTSS	scAT		1662	Lean_D4	LTSS	omAT		1056	Lean_D4	LTSS	scAT
7317	T1	LTSS	scAT		1155	T0_D0	LTSS	omAT		772	T0_D0	LTSS	scAT
					1743	T0_D1	LTSS	omAT		1036	T0_D1	LTSS	scAT
					1951	T0_D2	LTSS	omAT		602	T0_D2	LTSS	scAT
					1483	T0_D3	LTSS	omAT		776	T0_D3	LTSS	scAT
					1636	T0_D4	LTSS	omAT		434	T0_D4	LTSS	scAT
					1502	T1_D0	LTSS	omAT		768	T1_D0	LTSS	scAT
					3343	T1_D1	LTSS	omAT		2650	T1_D1	LTSS	scAT
					1352	T1_D2	LTSS	omAT		2397	T1_D2	LTSS	scAT
					468	T1_D3	LTSS	omAT		1256	T1_D3	LTSS	scAT
					783	T1_D4	LTSS	omAT		245	T1_D4	LTSS	scAT

## Sheet: 1d 
state	Adipo	Macro	MesoCs	Peri	SMCs	EndoCs	APCs
recov.up (n)	371	14	962	4	65	108	281
recov.down (n)	104	76	213	15	48	69	256
non.recov.down (n)	150	36	95	28	89	146	190
recov.up (n)	81	0	50	0	20	5	14
up_restored (%)	0.820796	1	0.950593	1	0.764706	0.955752	0.952542
up_not_restored (%)	0.179204	0	0.0494071	0	0.235294	0.0442478	0.0474576
down_restored (%)	0.409449	0.678571	0.691558	0.348837	0.350365	0.32093	0.573991
down_not_restored (%)	0.590551	0.321429	0.308442	0.651163	0.649635	0.67907	0.426009
sum_up (n)	452	14	1012	4	85	113	295
sum_down (n)	254	112	308	43	137	215	446

## Sheet: 1f
state	Adipo	Macro	MastCs	Peri	SMCs	APCs	EndoCs
recov.up (n)	119	41	0	71	47	409	1101
recov.down (n)	73	16	1	2	0	21	42
non.recov.down (n)	195	16	1	27	26	101	278
recov.up (n)	99	5	1	5	14	106	292
up_restored (%)	0.545872	0.891304	0	0.934211	0.770492	0.794175	0.79038
up_not_restored (%)	0.454128	0.108696	1	0.0657895	0.229508	0.205825	0.20962
down_restored (%)	0.272388	0.5	0.5	0.0689655	0	0.172131	0.13125
down_not_restored (%)	0.727612	0.5	0.5	0.931034	1	0.868852	0.86875
sum_up (n)	218	46	1	76	61	515	1393
sum_down (n)	268	32	2	29	26	122	320

## Sheet: 1g
State	Adipo
recov.up	751
recov.down	78
non.recov.down	133
non.recov.up	35
up_restored (%)	0.96
up_not_restored (%)	0.04
down_restored (%)	0.37
down_not_restored (%)	0.63
Sum_up	786
Sum_down	211

## Sheet: 1i
State	Adipo
recov.up	727
recov.down	186
non.recov.down	88
non.recov.up	130
up_restored (%)	0.85
up_not_restored (%)	0.15
down_restored (%)	0.68
down_not_restored (%)	0.32
Sum_up	857
Sum_down	274
