# Supplementary material for: Adipose tissue retains an epigenetic memory of obesity after weight loss
Source: Nature. 2024 Nov 18;636(8042):457–65. doi: 10.1038/s41586-024-08165-7 (PMC11634781; doi:10.1038/s41586-024-08165-7)
Supplement: Supplementary file 3 — Source Data Figs. 1–5 and Source Data Extended Data Figs. 1–10. [file 41586_2024_8165_MOESM3_ESM.zip › 2023-01-01106D-f1-5;sf1-10/Fig2.xlsx]

## Sheet: 2b
Weeks	CC_s																																HC
W0	32.5	30.8	30.5	29.7	33.5	30.6	29.2	31.3	37.3	30.7	31.8	31.5	28.5	31.3	32.3	32.8	32.8	32.8	29.1	28.5	30.7	25.6	28.1	27.5	28.5	29.3	26	29.4	26.8	25.6	28	27.8	40.8	39.7	42.8	41.1	37.2	37.5	35	40.6	43.4	49.4	37.7	39	40	34	38.8	44.5	40
W1	31.46	30.84	29.62	28.7	34.82	30.56	27.95	31.74	36.36	30.4	31.92	30.92	28.7	30.5	31	32.9	32.8	32.8	29.1	28.5	30.7	25.6	27.8	28.4	28.4	29.6	26.7	29.4	26.8	25.6	28	27.8	33.18	31.91	33.07	37.32	32.26	35.12	33.31	36.16	37.29	43.53	33.25	33.03	41.4	35.2	39.5	45.1	40.2
W2	33.23	31.48	30.89	29.01	33.56	30.89	28.63	31.89	30.89	35.63	31.84	31.27	29.6	30	29.3	33.2	32.8	30.4	29.4	28.4	30.5	25.9	27.9	29.2	29.2	30.8	27.8	29.1	26.9	25.9	28.4	28.6	30.61	33.66	32.22	35.32	31.54	32.61	29.92	34.71	35.42	40.26	31.71	31.57	34.2	33.7	32.3	36	38.2
W3	34.07	31.61	31.99	29.26	31.72	35.03	36.45	31.23	29.28	30.85	31.59	32.45	29	29.8	32.2	32	33.1	29.2	29.7	28.7	30.6	26.1	28.5	29.2	29.2	30	27.4	28.1	27.5	26.1	29.2	29.9	32.85	29.6	31.76	34.39	30.27	30.02	28.79	34.56	34.17	38.12	29.56	30.51	31.8	31.5	31.6	33	33.4
W4	33.25	31.17	30.91	29.01	33.69	30.06	28.7	34.81	31.54	31.84	32.15	37.75	28.8	32	30	31.6	33	29.4	29.9	28.2	31.2	26.3	28.3	29.8	29.8	30.6	27.6	27.8	27	26.3	29	28.1	29.64	32.15	30.72	33.91	31.28	29.81	28.52	33.01	33.74	37.41	30.24	30.79	31.3	30.2	30.7	31.4	33.5
W5	33.2	30.53	30.55	28.85	33.2	30.4	28.5	32	36	30.4	32.1	31.39	29.3	30.5	32.2	32	32.9	29.6	30	27.7	31.9	26	29.5	30.2	29.6	31.2	27.7	29.4	28	26	27.6	29.1	28.48	32.52	30	33.5	31.2	28.9	28.8	32.99	32.6	36.7	29.1	30.9	31.1	30.3	30	30.4	33.1
W6	31.69	33.23	30.5	30.45	28.8	33.2	30.96	30.34	28.47	37.1	36.2	32.09	28.6	31.1	32.5	32.5	32.4	29.9	30.6	29.3	32.9	26.3	29.5	30.1	25.8	30.8	28.4	30.4	29.1	26.3	29.1	30.1	34.3	26.3	32.5	30.09	30.03	33.5	28.7	32.97	31.69	36.2	29.18	31.3	32.2	30.4	29.8	30.7	32
W7	32.26	30.1	30.8	30.02	33.62	30.07	28.6	34.3	31.5	31.8	37.3	33.4	28.4	31.2	31.6	32.1	32.8	29.8	29.7	28.8	30.7	25.8	30.6	30.6	25.8	29.4	27.1	28.3	28.7	25.8	28.9	28.9	30.5	26.29	32.49	30.1	30.04	33.51	28.7	32.98	30.69	38.28	30.7	30.3	31.9	31	27.7	29.8	30.5
W8	33.25	31.1	30.2	29.8	34.2	30.9	29.1	32	37.9	31.3	32.3	31.9	29	31.6	31.6	32.8	33.4	29.3	30.5	28.8	32.1	25.8	31	30	25.9	29.1	28	28.3	28.7	25.8	29.8	29.2	27.5	30.2	29.1	34.7	30.9	28.8	28.9	31.9	31.4	33.4	29.5	31.2	30.8	30.7	28.8	29.9	30.7
[truncated: 20 more columns]

## Sheet: 2c
Weeks	CCC																						HHC																							multiple unpaired t-tests		Disovery	P value
W0	35.2	32	40.5	33.3	37.1	34	33	33.3	37.6	35.5	31.3	37.4	30.1	31.5	31.3	32.3	29.6	30.8	32.2	30	29.7	32.1	48.5	49.5	40.8	53	50.5	50	49.5	57	55.6	48	51.2	51.4	49.1	50.1	53.3	50.8	52.2	53.1	57	51.7	50.1				W0	Yes	<0.000000000000001
W1	35.73	32.66	38.48	33.11	35.49	31.79	35.35	35.91	41.61	34.61	30.56	36.21	30.7	30.5	30	32.7	28.3	28.8	28.9	28.5	28.2	31.2	40.83	42.61	35.81	46.96	44.18	41.63	43.25	50.04	44.32	38.17	40.12	42.8	40.6	41.1	46.9	43.1	41.9	44.5	46.7	44.6	42.8				W1	Yes	1.965e-12
W2	34.96	32.08	37.68	33.29	35.02	31.82	31.73	32.28	37.37	34.65	30.29	33.7	30.7	30.6	30.4	32.5	29.9	30.9	30.4	30.5	29.1	31.77	39.08	40.48	35.75	45.02	41.58	37.5	39.44	45.55	42.79	36.09	39.09	40.5	39.5	37.7	43.9	40.4	39	38.8	43.1	42.4	41				W2	Yes	3.63e-13
W3	34.67	32.41	37.36	33.23	36.01	31.87	31.31	30.64	37.58	33.78	30.74	34.56	30.6	29.9	30.3	32.5	28.9	30.5	30.4	30.3	28.9	31.6	36.41	37.67	34.57	44.07	38.42	36.27	36.48	41.43	37.83	33.5	35.3	37.7	37.5	33.9	40.8	38.2	36.5	33.4	39.7	39	39.3				W3	Yes	4.38087e-08
W4	33.41	31.51	31.67	32.98	35.31	31.31	31.39	31.67	36.83	34.11	30.75	33.73	30.7	29.9	30.3	32.9	28.9	29	29.7	30	28.6	31.2	36.6	37.66	33.74	43.32	38.64	34.76	34.15	39.46	36.41	33.08	34.58	36.1	35.6	32.1	38	36.4	33.7	30.8	38.4	36.7	36.5				W4	Yes	6.98427e-07
W5	34.1	32	37.7	33.1	34.9	30.5	31.4	30.5	37	33.5	30.4	34.5	30.5	29.8	30.3	33.2	29.4	29.3	29.7	30	28.6	31.5	36.1	36.2	33.3	42.5	36	34	32.8	38.3	33.9	32.2	32.6	34.8	34.6	32.5	36.9	35	32	29.9	36.7	35	34.8				W5	Yes	0.000796317
W6	35.62	31.79	37.92	33.97	35.68	31.63	31.54	30.46	31.76	36.3	33.4	30.3	30.9	30.4	30.3	33.2	29.4	30.8	29.7	30.5	28.6	31.5	35.81	35.9	32.87	41.84	36.17	33.79	32.72	38.2	33.8	32.1	31.27	34.1	32.9	31.3	34.7	33.1	30.9	29.4	35.6	34	33.9				W6	Yes	0.0183406
W7	31.2	32.9	35.31	31.32	32.6	31.6	31.5	32.41	31.7	39.32	33.38	30.28	31.2	30.8	30.9	33.2	30.1	31.1	30.8	30	29.7	32.7	35.78	35.8	32.8	40.83	36.12	32.6	33.7	39.01	34.7	30.7	30.6	31.6	31.7	30.8	33.2	32.2	30	28.6	34.6	33.7	33				W7	No	0.0734583
W8	34.5	32	36.8	33.5	36.5	30.7	31.3	30.6	38.1	34	30.4	33.5	31.2	31.8	30.9	33.2	30.8	31.5	31.3	30.5	30.3	33	33.1	34.3	31	39.2	36.2	33.2	31.9	34.4	32.7	31	29.73	31	31.1	30.2	32.6	32	30	28.5	33.9	33.1	33				W8	No	0.90903
[truncated: 7 more columns]

## Sheet: 2d
No. of nuclei after QC	Condition
9491	C
3416	CC
3464	CCC
8499	H
4672	HC
11433	HH
7089	HHC
6711	CCH
8954	HCH

## Sheet: 2e
	C	CC	CCC	H	HC	HH	HHC
APCs	0.145296	0.174473	0.132794	0.162372	0.235873	0.213155	0.244181
Macrophages	0.167106	0.151639	0.128753	0.562537	0.253425	0.455698	0.400903
Adipocytes	0.217996	0.216042	0.242494	0.0192964	0.171661	0.0330622	0.0407674
MesoCs	0.0936677	0.0916276	0.0721709	0.0434169	0.0588613	0.0711099	0.0506418
FIPs	0.0767042	0.0758197	0.0499423	0.047535	0.0509418	0.0543165	0.0571308
EpiCs	0.0814456	0.160714	0.117206	0.0305918	0.0498716	0.00865914	0.0139653
EndoCs	0.109051	0.0465457	0.123845	0.0423579	0.0517979	0.039972	0.0524757
Monocytes	0.0324518	0.0257611	0.0132794	0.0392987	0.0188356	0.0342867	0.022147
Tcells	0.0198082	0.0207845	0.0251155	0.0130604	0.020762	0.0242281	0.0361123
Bcells	0.00421452	0.00117096	0.0210739	0.00776562	0.0201199	0.0237033	0.0344195
LECs	0.0233906	0.0184426	0.0121247	0.0125897	0.0166952	0.0106709	0.0150938
SMCs	0.0222316	0.00848946	0.0141455	0.00329451	0.041738	0.00533543	0.00677105
Adipocytes_2	0.00305553	0.00351288	0.0421478	0.000470644	0.00235445	0.00271145	0.0119904
DCs	0.00273944	0.00351288	0.00288684	0.0121191	0.00684932	0.00804688	0.00578361
MastCs	0.000842904	0.0014637	0.00202079	0.00329451	0.000214041	0.0150442	0.00761744

## Sheet: 2f
	C	CC	CCC	H	HC	HH	HHC
NPVMs	0.5	0.469112	0.383408	0.333403	0.314189	0.462764	0.302604
LAMs	0.0699874	0.0637066	0.186099	0.518929	0.478885	0.414587	0.583744
PVMs	0.404161	0.447876	0.376682	0.0983058	0.168074	0.0802303	0.0918367
P-LAMs	0.0258512	0.019305	0.0538117	0.0493621	0.0388514	0.0424184	0.0218156

## Sheet: 2g,h
In HC
	Adipocytes	APCs	EndoCs	EpiCs	FIPS	LAMs	MesoCs	Monocytes	NPVMs	P-LAMs	PVMs
up_restored	544	342	333	300	324	288	352	325	414	91	387
down_restored	401	287	166	192	155	184	70	302	320	137	231
down_not_restored	34	83	43	45	54	70	47	38	194	0	65
up_not_restored	32	43	8	13	17	38	6	15	154	0	33
up.recov	0.944444	0.888312	0.97654	0.958466	0.950147	0.883436	0.98324	0.955882	0.728873	1	0.921429
up.non.recov	0.0555556	0.111688	0.0234604	0.0415335	0.0498534	0.116564	0.0167598	0.0441176	0.271127	0	0.0785714
down.recov	0.921839	0.775676	0.794258	0.810127	0.741627	0.724409	0.598291	0.888235	0.622568	1	0.780405
down.non.recov	0.0781609	0.224324	0.205742	0.189873	0.258373	0.275591	0.401709	0.111765	0.377432	0	0.219595
SUM(up)	576	385	341	313	341	326	358	340	568	91	420
SUM(down)	435	370	209	237	209	254	117	340	514	137	296
In HHC
	Adipocytes	APCs	EndoCs	EpiCs	FIPS	LAMs	MesoCs	Monocytes	NPVMs	P-LAMs	PVMs
up_restored	562	377	32	231	201	62	346	101	224	2	307
down_restored	428	371	243	199	424	406	347	617	687	279	550
down_not_restored	42	70	139	5	6	166	44	6	109	36	7
up_not_restored	84	91	42	47	56	23	81	18	189	0	100
up.recov	0.869969	0.805556	0.432432	0.830935	0.782101	0.729412	0.810304	0.848739	0.542373	1	0.7543
up.non.recov	0.130031	0.194444	0.567568	0.169065	0.217899	0.270588	0.189696	0.151261	0.457627	0	0.2457
down.recov	0.910638	0.84127	0.636126	0.97549	0.986047	0.70979	0.887468	0.990369	0.863065	0.885714	0.987433
down.non.recov	0.0893617	0.15873	0.363874	0.0245098	0.0139535	0.29021	0.112532	0.00963082	0.136935	0.114286	0.0125673
SUM(up)	646	468	74	278	257	85	427	119	413	2	407
SUM(down)	470	441	382	204	430	572	391	623	796	315	557
