# Supplementary material for: Adipose tissue retains an epigenetic memory of obesity after weight loss
Source: Nature. 2024 Nov 18;636(8042):457–65. doi: 10.1038/s41586-024-08165-7 (PMC11634781; doi:10.1038/s41586-024-08165-7)
Supplement: Supplementary file 3 — Source Data Figs. 1–5 and Source Data Extended Data Figs. 1–10. [file 41586_2024_8165_MOESM3_ESM.zip › 2023-01-01106D-f1-5;sf1-10/Fig3.xlsx]

## Sheet: 4f
external_gene_name associated to promoter	score_HvC	score_HCvCC_s	combined_score	count
Abcg1	up	up	up_up	1
Adam19	up	up	up_up	1
Adcy7	up	up	up_up	1
Adrb1	down	down	down_down	1
Adrb3	down	down	down_down	1
Alcam	down	down	down_down	1
Aqp1	up	up	up_up	1
Ar	down	down	down_down	1
Arx	down	down	down_down	1
Atoh1	down	down	down_down	1
Neurog2	up	up	up_up	1
Bcat1	up	up	up_up	1
Bckdha	down	down	down_down	1
Bcl2a1b	up	up	up_up	1
Bcl2a1d	up	up	up_up	1
Camk2b	up	up	up_up	1
Car3	down	down	down_down	1
Cav1	down	down	down_down	1
Cav2	down	down	down_down	1
Runx2	up	up	up_up	1
Cbfa2t3	up	up	up_up	1
Cd33	up	up	up_up	1
Cd34	up	up	up_up	1
Entpd1	up	up	up_up	1
Cd44	up	up	up_up	1
Cd84	up	up	up_up	1
Cd9	up	up	up_up	1
Cdk1	up	up	up_up	1
Cdh5	up	up	up_up	1
Cdkn1a	up	up	up_up	1
Cdo1	down	down	down_down	1
Celsr1	up	up	up_up	1
Cxcr4	up	up	up_up	1
Col3a1	down	down	down_down	1
Col1a1	up	up	up_up	1
Csf1r	up	up	up_up	1
Cux2	up	up	up_up	1
Cyp2e1	down	down	down_down	1
Dab2	up	up	up_up	1
Dpp4	up	up	up_up	1
Dusp2	up	up	up_up	1
Ebf2	down	down	down_down	1
S1pr1	up	up	up_up	1
Ednra	down	down	down_down	1
Nr2f1	down	down	down_down	1
Erg	up	up	up_up	1
Evl	up	up	up_up	1
Eya2	up	up	up_up	1
F3	down	down	down_down	1
Acsl1	down	down	down_down	1
Fscn1	up	up	up_up	1
Fgf10	down	down	down_down	1
Lpin1	down	down	down_down	1
Fli1	up	up	up_up	1
Flt4	up	up	up_up	1
Fmn1	up	up	up_up	1
Ncs1	up	up	up_up	1
Fyn	up	up	up_up	1
Slc37a4	down	down	down_down	1
B4galnt1	up	up	up_up	1
Gapdh	down	down	down_down	1
Gas7	up	up	up_up	1
Gcnt1	up	up	up_up	1
Gpd1	down	down	down_down	1
Ggta1	up	up	up_up	1
Gpam	down	down	down_down	1
S1pr2	up	up	up_up	1
Adgrg1	up	up	up_up	1
Rhpn1	up	up	up_up	1
Gsta3	down	down	down_down	1
H2-Aa	up	up	up_up	1
H2-Ab1	up	up	up_up	1
Hdc	up	up	up_up	1
Hdgfl2	down	down	down_down	1
Hk2	down	down	down_down	1
Hoxc13	down	down	down_down	1
Hoxd3	up	up	up_up	1
Hp	down	down	down_down	1
Hs3st1	up	up	up_up	1
Hsd11b1	down	down	down_down	1
Htr2a	up	up	up_up	1
Icam1	up	up	up_up	1
Icam2	up	up	up_up	1
Irf8	up	up	up_up	1
Ifi203	up	up	up_up	1
Ifi204	up	up	up_up	1
Ifi47	up	up	up_up	1
Igf1	down	down	down_down	1
Cd74	up	up	up_up	1
Inpp5d	up	up	up_up	1
Irs1	down	down	down_down	1
Itga4	up	up	up_up	1
Kcna5	up	up	up_up	1
Kcnb1	down	down	down_down	1
Kcnh3	up	up	up_up	1
Kcnn4	up	up	up_up	1
Kif7	down	down	down_down	1
Klf4	up	up	up_up	1
Serpina3c	down	down	down_down	1
Lama1	down	down	down_down	1
Lama5	up	up	up_up	1
Anpep	up	up	up_up	1
Lep	down	down	down_down	1
Lnx1	up	up	up_up	1
Lpl	down	down	down_down	1
Lrp8	up	up	up_up	1
Lst1	up	up	up_up	1
Ltbp2	down	down	down_down	1
Cd180	up	up	up_up	1
Tm4sf1	up	up	up_up	1
Mecp2	down	down	down_down	1
Mef2c	up	up	up_up	1
Meis1	down	down	down_down	1
Meox2	up	up	up_up	1
Mmp2	up	up	up_up	1
Me1	down	down	down_down	1
Mrc2	up	up	up_up	1
Msh5	up	up	up_up	1
Msx3	up	up	up_up	1
Myl3	down	down	down_down	1
Myo7a	up	up	up_up	1
Naip5	up	up	up_up	1
Ncf1	up	up	up_up	1
Ncf4	up	up	up_up	1
Nfatc2	up	up	up_up	1
Nrxn2	up	up	up_up	1
Nxn	up	up	up_up	1
Osm	up	up	up_up	1
P2rx1	up	up	up_up	1
P2rx7	up	up	up_up	1
Pcx	down	down	down_down	1
Pde1a	down	down	down_down	1
Pde4b	up	up	up_up	1
Pde9a	up	up	up_up	1
Prkch	up	up	up_up	1
Prkd1	down	down	down_down	1
Lcp1	up	up	up_up	1
Por	down	down	down_down	1
Pou2f2	up	up	up_up	1
Pparg	down	down	down_down	1
Srgn	up	up	up_up	1
Prkar2b	down	down	down_down	1
Prkg1	up	up	up_up	1
St14	up	up	up_up	1
Pstpip1	up	up	up_up	1
Ptger4	up	up	up_up	1
Tmsb10	up	up	up_up	1
Tmsb4x	up	up	up_up	1
Ptprb	up	up	up_up	1
Ptpre	up	up	up_up	1
Cavin1	down	down	down_down	1
Pex19	down	down	down_down	1
Rasal1	up	up	up_up	1
Rbp4	down	down	down_down	1
Mst1r	down	down	down_down	1
Rps19	down	down	down_down	1
Rps5	down	down	down_down	1
Rxrg	down	down	down_down	1
Scd1	down	down	down_down	1
Scn7a	down	down	down_down	1
Scp2	down	down	down_down	1
Cxcl12	up	up	up_up	1
Sema4d	up	up	up_up	1
Slc1a3	down	down	down_down	1
Slc1a5	down	down	down_down	1
Slc7a7	up	up	up_up	1
Smpd1	down	down	down_down	1
Snai1	up	up	up_up	1
Sntb1	down	down	down_down	1
Sox17	up	up	up_up	1
Serpina1c	down	down	down_down	1
Spint2	up	up	up_up	1
Stc2	down	down	down_down	1
Bhlhe40	down	down	down_down	1
Stx3	up	up	up_up	1
Sdc3	up	up	up_up	1
Tal1	up	up	up_up	1
Tec	up	up	up_up	1
Terc	up	up	up_up	1
Tgfbi	up	up	up_up	1
Thrsp	down	down	down_down	1
Tkt	down	down	down_down	1
Fabp9	down	down	down_down	1
Tnfaip2	up	up	up_up	1
Tpd52	up	up	up_up	1
Tpm1	up	up	up_up	1
Tnfsf10	up	up	up_up	1
Trf	down	down	down_down	1
Tshr	down	down	down_down	1
Tst	down	down	down_down	1
Tyrobp	up	up	up_up	1
Vegfa	down	down	down_down	1
Ezr	up	up	up_up	1
Fmnl3	up	up	up_up	1
Zfpm2	down	down	down_down	1
Fyb	up	up	up_up	1
Sh2b2	down	down	down_down	1
Sgcd	down	down	down_down	1
Angptl2	down	down	down_down	1
Map2k7	down	down	down_down	1
Abcd2	down	down	down_down	1
Irf5	up	up	up_up	1
Phlda3	down	down	down_down	1
Fgd3	up	up	up_up	1
Bin1	up	up	up_up	1
Dlc1	down	down	down_down	1
St6galnac6	up	up	up_up	1
Cd300lg	up	up	up_up	1
Ybx2	down	down	down_down	1
Septin9	up	up	up_up	1
Slc7a10	down	down	down_down	1
Arhgef5	up	up	up_up	1
Syt7	up	up	up_up	1
Abhd2	up	up	up_up	1
Srcin1	up	up	up_up	1
B4galt5	up	up	up_up	1
Elf4	up	up	up_up	1
Mgst1	down	down	down_down	1
Gpr132	up	up	up_up	1
Lat2	up	up	up_up	1
Retn	down	down	down_down	1
Fmnl1	up	up	up_up	1
Cd200r1	up	up	up_up	1
Shank3	up	up	up_up	1
Cep295nl	up	up	up_up	1
Mlxipl	down	down	down_down	1
Fam13a	down	down	down_down	1
Fign	down	down	down_down	1
Niban1	up	up	up_up	1
Slc5a7	up	up	up_up	1
Ptges	down	down	down_down	1
Irak1bp1	down	down	down_down	1
Tmem176b	up	up	up_up	1
Gng11	up	up	up_up	1
Tspan13	up	up	up_up	1
Ifitm3	up	up	up_up	1
Rgcc	down	down	down_down	1
Susd3	up	up	up_up	1
Tspan1	up	up	up_up	1
Clec14a	up	up	up_up	1
Trit1	down	down	down_down	1
Nrarp	up	up	up_up	1
Plekho1	up	up	up_up	1
Ankrd33b	up	up	up_up	1
Abhd5	down	down	down_down	1
Eepd1	down	down	down_down	1
Rgs10	up	up	up_up	1
Coa6	down	down	down_down	1
Ccdc80	down	down	down_down	1
Ccdc88c	up	up	up_up	1
Gpihbp1	up	up	up_up	1
Adipor2	down	down	down_down	1
Myct1	up	up	up_up	1
Gask1b	up	up	up_up	1
Ubac2	up	up	up_up	1
Chac1	down	down	down_down	1
Efcab9	up	up	up_up	1
Lyzl6	down	down	down_down	1
Hemk1	down	down	down_down	1
Arap1	up	up	up_up	1
Chn2	up	up	up_up	1
Filip1	up	up	up_up	1
Prdm16	up	up	up_up	1
Gulp1	down	down	down_down	1
P2ry12	up	up	up_up	1
Snx20	up	up	up_up	1
Shtn1	up	up	up_up	1
Osbpl3	up	up	up_up	1
Kif23	up	up	up_up	1
Cfap45	up	up	up_up	1
Tmem79	down	down	down_down	1
Cnn3	up	up	up_up	1
Cotl1	up	up	up_up	1
Dennd2d	down	down	down_down	1
Cnfn	down	down	down_down	1
Ripk4	down	down	down_down	1
Zfp655	down	down	down_down	1
Arhgef10l	up	up	up_up	1
Tmem135	down	down	down_down	1
Scn2b	up	up	up_up	1
Ubash3b	up	up	up_up	1
Glipr1	up	up	up_up	1
Rbm20	up	up	up_up	1
Nfam1	up	up	up_up	1
Steap2	down	down	down_down	1
Cyp2s1	up	up	up_up	1
Robo4	up	up	up_up	1
Cluh	down	down	down_down	1
Ctcflos	down	down	down_down	1
Lrrc71	up	up	up_up	1
Pcdh1	up	up	up_up	1
Eif4b	down	down	down_down	1
Dock8	up	up	up_up	1
Fads1	down	down	down_down	1
Rftn1	up	up	up_up	1
Got1l1	down	down	down_down	1
Mrap	down	down	down_down	1
Tcaf1	down	down	down_down	1
Apex2	down	down	down_down	1
Ulbp1	up	up	up_up	1
Mir99ahg	down	down	down_down	1
Uvrag	down	down	down_down	1
Galnt15	up	up	up_up	1
Aacs	down	down	down_down	1
Apobec3	up	up	up_up	1
N4bp1	up	up	up_up	1
Rhoj	up	up	up_up	1
Hcar2	down	down	down_down	1
Hspb8	down	down	down_down	1
Nrg4	down	down	down_down	1
Dock2	up	up	up_up	1
Slamf9	up	up	up_up	1
Lrrc8c	up	up	up_up	1
Rpusd3	down	down	down_down	1
Cmtm7	up	up	up_up	1
Mapkapk3	down	down	down_down	1
Synpo	up	up	up_up	1
Itga9	up	up	up_up	1
Adcy4	up	up	up_up	1
Acly	down	down	down_down	1
Ces1d	down	down	down_down	1
AU021063	up	up	up_up	1
Afap1l1	up	up	up_up	1
Arap3	up	up	up_up	1
Ffar4	down	down	down_down	1
Col16a1	up	up	up_up	1
Tm6sf1	up	up	up_up	1
Fermt3	up	up	up_up	1
Mthfd1	down	down	down_down	1
Nabp1	down	down	down_down	1
Maob	down	down	down_down	1
Pygl	down	down	down_down	1
Acat2	down	down	down_down	1
Foxp2	down	down	down_down	1
Steap4	down	down	down_down	1
Kcnn2	down	down	down_down	1
Elmo1	up	up	up_up	1
Stard5	up	up	up_up	1
Nme7	down	down	down_down	1
Gm45837	up	up	up_up	1
Pde2a	up	up	up_up	1
Fam83b	up	up	up_up	1
Irgc1	up	up	up_up	1
Pank3	down	down	down_down	1
Spsb4	up	up	up_up	1
Sh3bgrl2	up	up	up_up	1
Tifab	up	up	up_up	1
Rassf4	up	up	up_up	1
Sidt2	down	down	down_down	1
Syde2	down	down	down_down	1
Neurl3	up	up	up_up	1
Wipf1	up	up	up_up	1
Ginm1	down	down	down_down	1
Cd300a	up	up	up_up	1
Tmc6	up	up	up_up	1
Rin3	up	up	up_up	1
Zfp322a	down	down	down_down	1
Rnf144b	down	down	down_down	1
Rarb	up	up	up_up	1
Shisa2	down	down	down_down	1
Timm8a2	up	up	up_up	1
Fam43a	up	up	up_up	1
Adgrf5	up	up	up_up	1
Plaat3	down	down	down_down	1
Tmem252	up	up	up_up	1
Myof	up	up	up_up	1
Rab7b	up	up	up_up	1
Rcsd1	up	up	up_up	1
Arhgap30	up	up	up_up	1
Ifi205	up	up	up_up	1
Hibch	down	down	down_down	1
Tor4a	up	up	up_up	1
Slc2a6	up	up	up_up	1
Cytip	up	up	up_up	1
Zmynd8	up	up	up_up	1
Clca2	up	up	up_up	1
Themis2	up	up	up_up	1
Parm1	down	down	down_down	1
Gpat3	down	down	down_down	1
Micall2	up	up	up_up	1
Cyp26b1	up	up	up_up	1
Arhgap25	up	up	up_up	1
Hdac11	up	up	up_up	1
Frmd4b	up	up	up_up	1
Tspan33	up	up	up_up	1
Ap2s1	down	down	down_down	1
Phldb3	up	up	up_up	1
Galnt18	up	up	up_up	1
Plcg2	up	up	up_up	1
Sik2	down	down	down_down	1
Prtg	up	up	up_up	1
Gbp9	up	up	up_up	1
Phospho1	up	up	up_up	1
Aoc2	down	down	down_down	1
Gpr68	up	up	up_up	1
Zfp366	up	up	up_up	1
Atp8b4	up	up	up_up	1
Bnc2	down	down	down_down	1
Rgma	down	down	down_down	1
Olfml1	down	down	down_down	1
Kcnc2	up	up	up_up	1
Fbxo45	down	down	down_down	1
Nynrin	up	up	up_up	1
Prex1	up	up	up_up	1
Trp53i11	up	up	up_up	1
Gimap9	up	up	up_up	1
H4c18	up	up	up_up	1
Ankef1	down	down	down_down	1
Zfp672	down	down	down_down	1
Ablim3	up	up	up_up	1
Nceh1	up	up	up_up	1
Pik3r5	up	up	up_up	1
Cachd1	down	down	down_down	1
Bhlha9	down	down	down_down	1
Itgb8	up	up	up_up	1
Pitpnm3	up	up	up_up	1
Slfn5	up	up	up_up	1
Zscan30	down	down	down_down	1
Panct2	up	up	up_up	1
Ppp1r12b	down	down	down_down	1
Tmem120b	down	down	down_down	1
Ceacam16	up	up	up_up	1
Ankdd1a	up	up	up_up	1
Lrrc24	down	down	down_down	1
Lbhd2	up	up	up_up	1
Cdkl4	up	up	up_up	1
Tvp23a	up	up	up_up	1
Flrt2	up	up	up_up	1
Tmem204	up	up	up_up	1
Tnip3	up	up	up_up	1
Itprip	up	up	up_up	1
Arhgef15	up	up	up_up	1
Apcdd1	down	down	down_down	1
Zfp970	down	down	down_down	1
Gbp11	down	down	down_down	1
Susd1	up	up	up_up	1
H2bc23	up	up	up_up	1
Tmem51os1	up	up	up_up	1
Cldn24	down	down	down_down	1
Mndal	up	up	up_up	1
Alkal2	down	down	down_down	1
Acta2	up	NS	up_NS	1
Aspa	down	NS	down_NS	1
Ada	up	NS	up_NS	1
Adam22	up	NS	up_NS	1
Adamts1	down	NS	down_NS	1
Adh1	down	NS	down_NS	1
Gpr182	up	NS	up_NS	1
Adora2b	up	NS	up_NS	1
Adora3	up	NS	up_NS	1
Adra2b	up	NS	up_NS	1
Angpt1	down	NS	down_NS	1
Ak1	up	NS	up_NS	1
Akt2	down	NS	down_NS	1
Alox5	up	NS	up_NS	1
Alox5ap	up	NS	up_NS	1
Slc25a4	down	NS	down_NS	1
Anxa11	up	NS	up_NS	1
Anxa3	up	NS	up_NS	1
Prdx6	down	NS	down_NS	1
Aox1	down	NS	down_NS	1
Speg	up	NS	up_NS	1
Apobec1	up	NS	up_NS	1
Apoc1	down	NS	down_NS	1
Nr2f2	down	NS	down_NS	1
Arf4	down	NS	down_NS	1
Arhgdib	up	NS	up_NS	1
Ass1	up	NS	up_NS	1
Ate1	down	NS	down_NS	1
Atp1a1	up	NS	up_NS	1
Fxyd2	up	NS	up_NS	1
Atp5a1	down	NS	down_NS	1
Atp5c1	down	NS	down_NS	1
Atp5pb	down	NS	down_NS	1
Atp5j	down	NS	down_NS	1
Atp5k	down	NS	down_NS	1
Axin2	down	NS	down_NS	1
Bche	down	NS	down_NS	1
Bcl3	up	NS	up_NS	1
Bcl6	down	NS	down_NS	1
Serping1	up	NS	up_NS	1
C1qb	up	NS	up_NS	1
Ciita	up	NS	up_NS	1
Cacnb1	down	NS	down_NS	1
Capza2	up	NS	up_NS	1
Cat	down	NS	down_NS	1
Casp8	up	NS	up_NS	1
Casq1	up	NS	up_NS	1
Runx1	up	NS	up_NS	1
Ccnk	up	NS	up_NS	1
Cd5	up	NS	up_NS	1
Cd6	up	NS	up_NS	1
Cdh1	up	NS	up_NS	1
Cdkn2c	down	NS	down_NS	1
Cit	up	NS	up_NS	1
Clcn1	up	NS	up_NS	1
Cmah	up	NS	up_NS	1
Ccr2	up	NS	up_NS	1
Ccr5	up	NS	up_NS	1
Col14a1	up	NS	up_NS	1
Col6a1	up	NS	up_NS	1
Cox6c	down	NS	down_NS	1
Crabp2	up	NS	up_NS	1
Csf2ra	up	NS	up_NS	1
Csk	up	NS	up_NS	1
Vcan	down	NS	down_NS	1
Csrp1	up	NS	up_NS	1
Ctla2b	up	NS	up_NS	1
Ctsc	down	NS	down_NS	1
Ctsl	down	NS	down_NS	1
Cyb561	up	NS	up_NS	1
Cybb	up	NS	up_NS	1
Cycs	down	NS	down_NS	1
Dbi	down	NS	down_NS	1
Twist2	down	NS	down_NS	1
Dgcr6	down	NS	down_NS	1
Dll1	down	NS	down_NS	1
Dnase2a	up	NS	up_NS	1
Dok2	up	NS	up_NS	1
E2f1	up	NS	up_NS	1
E2f3	down	NS	down_NS	1
Ebf1	down	NS	down_NS	1
Sparcl1	up	NS	up_NS	1
Efna5	down	NS	down_NS	1
Eif2b4	down	NS	down_NS	1
Elf1	up	NS	up_NS	1
Aimp1	down	NS	down_NS	1
Adgre1	up	NS	up_NS	1
Enpep	down	NS	down_NS	1
Erbb4	down	NS	down_NS	1
Esr1	down	NS	down_NS	1
Sfxn1	down	NS	down_NS	1
F2rl3	up	NS	up_NS	1
Fanca	up	NS	up_NS	1
Fasn	down	NS	down_NS	1
Fat1	down	NS	down_NS	1
Fbn1	up	NS	up_NS	1
Fcgr1	up	NS	up_NS	1
Fcgr2b	up	NS	up_NS	1
Fcgr3	up	NS	up_NS	1
Fdft1	down	NS	down_NS	1
Fgf14	down	NS	down_NS	1
Foxs1	up	NS	up_NS	1
Foxb2	up	NS	up_NS	1
Fmo1	down	NS	down_NS	1
Gata2	up	NS	up_NS	1
Gpd2	down	NS	down_NS	1
Ghr	down	NS	down_NS	1
Gna12	up	NS	up_NS	1
Rack1	down	NS	down_NS	1
Pdpn	up	NS	up_NS	1
Lilrb4a	up	NS	up_NS	1
Gpr65	up	NS	up_NS	1
Cmklr1	down	NS	down_NS	1
Nr3c1	down	NS	down_NS	1
Haspin	up	NS	up_NS	1
Gstp1	down	NS	down_NS	1
Gstt1	down	NS	down_NS	1
Gsto1	up	NS	up_NS	1
Guca1a	up	NS	up_NS	1
H2-Q2	up	NS	up_NS	1
Hcfc1	down	NS	down_NS	1
Hebp1	down	NS	down_NS	1
Hhex	up	NS	up_NS	1
Hpn	up	NS	up_NS	1
Hspa9	down	NS	down_NS	1
Sdc2	down	NS	down_NS	1
Elavl3	up	NS	up_NS	1
Id1	down	NS	down_NS	1
Ido1	up	NS	up_NS	1
Ifit2	up	NS	up_NS	1
Ifit3	up	NS	up_NS	1
Ifrd1	down	NS	down_NS	1
Ccn1	up	NS	up_NS	1
Igfbp6	up	NS	up_NS	1
Il4ra	up	NS	up_NS	1
Il6	up	NS	up_NS	1
Il7r	up	NS	up_NS	1
Irf2	up	NS	up_NS	1
Itga2	up	NS	up_NS	1
Itga5	up	NS	up_NS	1
Itgax	up	NS	up_NS	1
Itgb2	up	NS	up_NS	1
Stt3a	down	NS	down_NS	1
Kcna3	up	NS	up_NS	1
Kcnh2	up	NS	up_NS	1
Kif21b	up	NS	up_NS	1
Kng1	down	NS	down_NS	1
Sspn	down	NS	down_NS	1
Krt27	up	NS	up_NS	1
Stmn1	up	NS	up_NS	1
Lama4	down	NS	down_NS	1
Arhgef2	up	NS	up_NS	1
Lcp2	up	NS	up_NS	1
Lif	up	NS	up_NS	1
Mycl	down	NS	down_NS	1
Lox	down	NS	down_NS	1
Ltbp3	down	NS	down_NS	1
Ltk	up	NS	up_NS	1
Klrb1c	up	NS	up_NS	1
Cd93	up	NS	up_NS	1
Ly6c1	up	NS	up_NS	1
Ly86	up	NS	up_NS	1
Lyn	up	NS	up_NS	1
Lyz2	up	NS	up_NS	1
Marcks	down	NS	down_NS	1
Maf	down	NS	down_NS	1
Ascl1	down	NS	down_NS	1
Met	down	NS	down_NS	1
Clec10a	up	NS	up_NS	1
Mid1	up	NS	up_NS	1
Cxcl9	down	NS	down_NS	1
Mknk1	up	NS	up_NS	1
Afdn	up	NS	up_NS	1
Trpm1	up	NS	up_NS	1
Mme	down	NS	down_NS	1
Mmp12	up	NS	up_NS	1
Grap2	up	NS	up_NS	1
Cd200	up	NS	up_NS	1
Mpeg1	up	NS	up_NS	1
Mrc1	up	NS	up_NS	1
Meis2	down	NS	down_NS	1
Map1a	up	NS	up_NS	1
Tesmin	up	NS	up_NS	1
Mttp	down	NS	down_NS	1
Mx1	up	NS	up_NS	1
Mybl2	up	NS	up_NS	1
Myo1f	up	NS	up_NS	1
Naip2	up	NS	up_NS	1
Nap1l4	down	NS	down_NS	1
Napb	down	NS	down_NS	1
Ncam1	down	NS	down_NS	1
Ncf2	up	NS	up_NS	1
Ndufa4	down	NS	down_NS	1
Neo1	down	NS	down_NS	1
Nfib	down	NS	down_NS	1
Nos2	up	NS	up_NS	1
Notch3	up	NS	up_NS	1
Npr3	down	NS	down_NS	1
Sqstm1	down	NS	down_NS	1
Pappa	down	NS	down_NS	1
Pbx1	down	NS	down_NS	1
Pde7a	up	NS	up_NS	1
Pdha1	down	NS	down_NS	1
Pecam1	up	NS	up_NS	1
Peg3	down	NS	down_NS	1
Per2	down	NS	down_NS	1
Cfp	up	NS	up_NS	1
Pfkfb2	down	NS	down_NS	1
Pik3cd	up	NS	up_NS	1
Pik3r1	down	NS	down_NS	1
Prkcq	up	NS	up_NS	1
Pkib	up	NS	up_NS	1
Pkig	up	NS	up_NS	1
Pkp1	up	NS	up_NS	1
Plec	up	NS	up_NS	1
Plod1	up	NS	up_NS	1
Pmp22	down	NS	down_NS	1
Ppargc1a	down	NS	down_NS	1
Prlr	down	NS	down_NS	1
Lgmn	up	NS	up_NS	1
Cyth3	up	NS	up_NS	1
Psmb1	down	NS	down_NS	1
Ptafr	up	NS	up_NS	1
Ptch2	down	NS	down_NS	1
Pten	down	NS	down_NS	1
Ptger1	up	NS	up_NS	1
Ptgir	up	NS	up_NS	1
Sirpa	up	NS	up_NS	1
Ptprc	up	NS	up_NS	1
Ptprd	down	NS	down_NS	1
Ptprj	up	NS	up_NS	1
Ptpro	up	NS	up_NS	1
Ptx3	down	NS	down_NS	1
Pxn	up	NS	up_NS	1
Rad52	down	NS	down_NS	1
Rasd1	down	NS	down_NS	1
Rbbp4	down	NS	down_NS	1
Rora	down	NS	down_NS	1
Rpl9	down	NS	down_NS	1
Rsu1	down	NS	down_NS	1
Rtn2	up	NS	up_NS	1
Ruvbl2	down	NS	down_NS	1
S100a3	up	NS	up_NS	1
Sag	up	NS	up_NS	1
Sap18	down	NS	down_NS	1
Zc3h7b	down	NS	down_NS	1
Ccl6	up	NS	up_NS	1
Ccl9	up	NS	up_NS	1
Serpinf1	up	NS	up_NS	1
Frrs1	up	NS	up_NS	1
Cavin2	down	NS	down_NS	1
Selenbp1	down	NS	down_NS	1
Sema3c	down	NS	down_NS	1
Sema6b	up	NS	up_NS	1
Sema7a	up	NS	up_NS	1
Septin8	up	NS	up_NS	1
Spi1	up	NS	up_NS	1
Itsn2	up	NS	up_NS	1
Shd	up	NS	up_NS	1
St8sia4	up	NS	up_NS	1
Slc22a3	down	NS	down_NS	1
Slc9a1	up	NS	up_NS	1
Slfn2	up	NS	up_NS	1
Slit3	down	NS	down_NS	1
Smarca4	down	NS	down_NS	1
Sstr4	down	NS	down_NS	1
Plk2	up	NS	up_NS	1
Sos1	down	NS	down_NS	1
Sox5	down	NS	down_NS	1
Sox6	down	NS	down_NS	1
Sox7	down	NS	down_NS	1
Serpinb6b	up	NS	up_NS	1
Spp1	up	NS	up_NS	1
Sephs2	down	NS	down_NS	1
Ssrp1	down	NS	down_NS	1
Syk	up	NS	up_NS	1
Taldo1	down	NS	down_NS	1
Tbx3	down	NS	down_NS	1
Zfp354a	down	NS	down_NS	1
Dynlt1b	up	NS	up_NS	1
Tex9	up	NS	up_NS	1
Tgfb3	down	NS	down_NS	1
Tg	up	NS	up_NS	1
Tjp2	up	NS	up_NS	1
Tlr6	up	NS	up_NS	1
Otop1	up	NS	up_NS	1
Tnfrsf1b	up	NS	up_NS	1
Cd40	up	NS	up_NS	1
Cd70	up	NS	up_NS	1
Tpst2	up	NS	up_NS	1
Traf4	down	NS	down_NS	1
Ctr9	down	NS	down_NS	1
Tubb2a	up	NS	up_NS	1
Zrsr1	down	NS	down_NS	1
Ubb	down	NS	down_NS	1
Usp5	down	NS	down_NS	1
Ucp2	up	NS	up_NS	1
Unc5c	down	NS	down_NS	1
Uros	down	NS	down_NS	1
Usp9x	down	NS	down_NS	1
Vim	down	NS	down_NS	1
Vipr1	up	NS	up_NS	1
Vps45	down	NS	down_NS	1
Vwf	up	NS	up_NS	1
Ccn4	up	NS	up_NS	1
Wnt5a	down	NS	down_NS	1
Zfp11	down	NS	down_NS	1
Zfp26	down	NS	down_NS	1
Zscan21	down	NS	down_NS	1
Zfp39	down	NS	down_NS	1
Zbtb7b	down	NS	down_NS	1
Zfp94	down	NS	down_NS	1
Zscan12	down	NS	down_NS	1
Coro1c	up	NS	up_NS	1
Adamts5	down	NS	down_NS	1
Aplnr	up	NS	up_NS	1
Cdc6	up	NS	up_NS	1
Farsb	down	NS	down_NS	1
Fbln5	up	NS	up_NS	1
Grem2	down	NS	down_NS	1
Hax1	down	NS	down_NS	1
Tenm4	down	NS	down_NS	1
Rai2	down	NS	down_NS	1
Sh3bp2	up	NS	up_NS	1
Spry1	up	NS	up_NS	1
Spry2	down	NS	down_NS	1
Ubd	up	NS	up_NS	1
Xrn2	down	NS	down_NS	1
Dapp1	up	NS	up_NS	1
Esrrg	down	NS	down_NS	1
Fgd2	up	NS	up_NS	1
Mapk3	up	NS	up_NS	1
Plod2	up	NS	up_NS	1
Psma5	down	NS	down_NS	1
Vnn3	down	NS	down_NS	1
Zfp146	down	NS	down_NS	1
Mmp23	up	NS	up_NS	1
Cops5	down	NS	down_NS	1
Clec4a2	up	NS	up_NS	1
Eif2s3x	down	NS	down_NS	1
Racgap1	up	NS	up_NS	1
St6galnac5	down	NS	down_NS	1
Micall1	down	NS	down_NS	1
Tspan32	up	NS	up_NS	1
Aoah	up	NS	up_NS	1
Pdk4	down	NS	down_NS	1
Plaat1	up	NS	up_NS	1
Mrpl39	down	NS	down_NS	1
Mrpl15	down	NS	down_NS	1
Pdhx	down	NS	down_NS	1
Abcg3	up	NS	up_NS	1
Lsm2	down	NS	down_NS	1
Efhd2	up	NS	up_NS	1
Mrpl50	down	NS	down_NS	1
Zfp385a	up	NS	up_NS	1
Smtn	up	NS	up_NS	1
Dpf1	up	NS	up_NS	1
Iqgap1	up	NS	up_NS	1
Pik3cg	up	NS	up_NS	1
Hspa14	down	NS	down_NS	1
Ttpa	down	NS	down_NS	1
Postn	up	NS	up_NS	1
H1f2	down	NS	down_NS	1
Tfr2	up	NS	up_NS	1
Crim1	up	NS	up_NS	1
Orc3	down	NS	down_NS	1
Mpp2	down	NS	down_NS	1
Ramp1	up	NS	up_NS	1
Pbk	up	NS	up_NS	1
Kcnk6	up	NS	up_NS	1
Klhl7	down	NS	down_NS	1
Cenpo	down	NS	down_NS	1
Sgta	down	NS	down_NS	1
E2f7	up	NS	up_NS	1
Zwint	down	NS	down_NS	1
Lair1	up	NS	up_NS	1
Rgs7bp	down	NS	down_NS	1
Atp2a3	up	NS	up_NS	1
Usp2	down	NS	down_NS	1
Pcdh12	up	NS	up_NS	1
Tslp	up	NS	up_NS	1
Blcap	down	NS	down_NS	1
Cnot4	down	NS	down_NS	1
Pdlim1	up	NS	up_NS	1
Rasa4	up	NS	up_NS	1
Rnase2b	up	NS	up_NS	1
Cpq	down	NS	down_NS	1
Mcm3ap	down	NS	down_NS	1
Nup210	up	NS	up_NS	1
Calcrl	up	NS	up_NS	1
Tbc1d8	up	NS	up_NS	1
Pqbp1	down	NS	down_NS	1
Pdgfc	down	NS	down_NS	1
Atp8b2	up	NS	up_NS	1
Syt8	up	NS	up_NS	1
Hes6	up	NS	up_NS	1
Mpc1	down	NS	down_NS	1
Pdzrn3	down	NS	down_NS	1
Panx1	up	NS	up_NS	1
Smad9	down	NS	down_NS	1
Rplp1	down	NS	down_NS	1
Samhd1	up	NS	up_NS	1
Car5b	down	NS	down_NS	1
Ftsj3	down	NS	down_NS	1
Bace2	up	NS	up_NS	1
Ddx21	down	NS	down_NS	1
Gde1	down	NS	down_NS	1
Extl1	up	NS	up_NS	1
Espn	up	NS	up_NS	1
Pex14	down	NS	down_NS	1
Mrpl37	down	NS	down_NS	1
Mrpl12	down	NS	down_NS	1
Metap2	down	NS	down_NS	1
Amotl2	down	NS	down_NS	1
Mettl3	down	NS	down_NS	1
Net1	down	NS	down_NS	1
Gltp	up	NS	up_NS	1
Apip	down	NS	down_NS	1
B4galt4	up	NS	up_NS	1
Arpc3	up	NS	up_NS	1
Aldh18a1	up	NS	up_NS	1
Rapgef4	up	NS	up_NS	1
Pex3	down	NS	down_NS	1
Txn2	down	NS	down_NS	1
Clec7a	up	NS	up_NS	1
Phax	down	NS	down_NS	1
Slc37a2	up	NS	up_NS	1
Xpo4	down	NS	down_NS	1
Ltb4r2	up	NS	up_NS	1
Bcam	up	NS	up_NS	1
Zfp112	down	NS	down_NS	1
Wdr12	down	NS	down_NS	1
Noc3l	down	NS	down_NS	1
Fxyd7	down	NS	down_NS	1
Angptl4	down	NS	down_NS	1
Crlf2	up	NS	up_NS	1
Sorcs1	up	NS	up_NS	1
Ppp1r1a	down	NS	down_NS	1
Elp2	down	NS	down_NS	1
Trpm7	down	NS	down_NS	1
Cdc42ep5	down	NS	down_NS	1
Cysltr1	up	NS	up_NS	1
F12	up	NS	up_NS	1
Rrs1	down	NS	down_NS	1
Wsb2	up	NS	up_NS	1
C1galt1c1	down	NS	down_NS	1
Nsa2	down	NS	down_NS	1
Emcn	up	NS	up_NS	1
Chst7	up	NS	up_NS	1
Fn3k	down	NS	down_NS	1
Rbp7	up	NS	up_NS	1
Gmfg	up	NS	up_NS	1
Smoc1	down	NS	down_NS	1
Gpr35	up	NS	up_NS	1
Ctsz	up	NS	up_NS	1
Osbpl1a	down	NS	down_NS	1
Fcamr	down	NS	down_NS	1
Vps35	down	NS	down_NS	1
Slc15a3	up	NS	up_NS	1
Wfdc21	up	NS	up_NS	1
Ndufa9	down	NS	down_NS	1
Polr1h	down	NS	down_NS	1
Uqcr10	down	NS	down_NS	1
Acer3	up	NS	up_NS	1
Cd302	down	NS	down_NS	1
Mrpl35	down	NS	down_NS	1
Pno1	down	NS	down_NS	1
Mrps21	down	NS	down_NS	1
Fam53c	down	NS	down_NS	1
Senp7	down	NS	down_NS	1
Ccdc90b	down	NS	down_NS	1
Ndufc1	down	NS	down_NS	1
Nosip	up	NS	up_NS	1
Commd5	down	NS	down_NS	1
Ndufa12	down	NS	down_NS	1
Uggt2	down	NS	down_NS	1
Chtop	down	NS	down_NS	1
Timm50	down	NS	down_NS	1
Smim5	down	NS	down_NS	1
Cmc2	down	NS	down_NS	1
Ms4a4d	up	NS	up_NS	1
Ribc1	down	NS	down_NS	1
Ormdl3	down	NS	down_NS	1
Cdip1	down	NS	down_NS	1
Acp6	down	NS	down_NS	1
Uba5	down	NS	down_NS	1
Tceal8	down	NS	down_NS	1
Uqcrfs1	down	NS	down_NS	1
Tab3	down	NS	down_NS	1
Alg14	down	NS	down_NS	1
Smim7	down	NS	down_NS	1
Baiap2l1	up	NS	up_NS	1
Ndufb7	down	NS	down_NS	1
Sdhd	down	NS	down_NS	1
Sdha	down	NS	down_NS	1
Khdc3	down	NS	down_NS	1
Med28	down	NS	down_NS	1
Ift27	down	NS	down_NS	1
Riok2	down	NS	down_NS	1
Gatm	up	NS	up_NS	1
Mastl	down	NS	down_NS	1
Herc6	up	NS	up_NS	1
Sft2d3	down	NS	down_NS	1
Cdt1	up	NS	up_NS	1
Rrp15	down	NS	down_NS	1
Ndufb8	down	NS	down_NS	1
Cwc27	down	NS	down_NS	1
Plxdc2	down	NS	down_NS	1
Slc39a8	down	NS	down_NS	1
Mxra7	up	NS	up_NS	1
Dnaaf4	down	NS	down_NS	1
Dnajc19	down	NS	down_NS	1
Mansc1	up	NS	up_NS	1
Echdc3	down	NS	down_NS	1
Mrrf	down	NS	down_NS	1
Dcxr	up	NS	up_NS	1
Tmem86a	up	NS	up_NS	1
Mtfp1	down	NS	down_NS	1
Plpp3	down	NS	down_NS	1
Eloc	down	NS	down_NS	1
Prorsd1	down	NS	down_NS	1
Tppp3	up	NS	up_NS	1
Mphosph10	down	NS	down_NS	1
Pclaf	up	NS	up_NS	1
Mid1ip1	down	NS	down_NS	1
Lurap1	down	NS	down_NS	1
Maip1	down	NS	down_NS	1
Cmtm3	up	NS	up_NS	1
Rpl24	down	NS	down_NS	1
Ndufa5	down	NS	down_NS	1
Mcoln2	up	NS	up_NS	1
Mogat1	down	NS	down_NS	1
Phf5a	down	NS	down_NS	1
Ndufaf4	down	NS	down_NS	1
Vps51	down	NS	down_NS	1
Ppfia4	up	NS	up_NS	1
Ecscr	up	NS	up_NS	1
Uckl1	up	NS	up_NS	1
Trpm4	up	NS	up_NS	1
Fitm1	down	NS	down_NS	1
Ms4a6d	up	NS	up_NS	1
Gucd1	down	NS	down_NS	1
Trmt61b	down	NS	down_NS	1
Tmcc2	up	NS	up_NS	1
Disp1	up	NS	up_NS	1
Ptcd2	down	NS	down_NS	1
Ngdn	down	NS	down_NS	1
Snrpa1	down	NS	down_NS	1
Mitd1	down	NS	down_NS	1
Oxa1l	down	NS	down_NS	1
Eci3	down	NS	down_NS	1
Vstm5	up	NS	up_NS	1
Bola1	down	NS	down_NS	1
C1qtnf2	up	NS	up_NS	1
Sat2	down	NS	down_NS	1
Ddah1	up	NS	up_NS	1
Gtpbp4	down	NS	down_NS	1
Polr2d	down	NS	down_NS	1
Kctd5	up	NS	up_NS	1
Adora3	up	NS	up_NS	1
Tmigd3	up	NS	up_NS	1
Esam	up	NS	up_NS	1
Trnp1	up	NS	up_NS	1
Mrln	up	NS	up_NS	1
Lnpk	down	NS	down_NS	1
Aarsd1	down	NS	down_NS	1
Tfpt	down	NS	down_NS	1
Timm29	down	NS	down_NS	1
Ms4a6b	up	NS	up_NS	1
Tmem147	down	NS	down_NS	1
Clec4b1	up	NS	up_NS	1
Ms4a10	up	NS	up_NS	1
Mfsd11	up	NS	up_NS	1
Polr2i	down	NS	down_NS	1
Dnah17	up	NS	up_NS	1
Ptcd3	down	NS	down_NS	1
Acot7	up	NS	up_NS	1
Mettl7a1	down	NS	down_NS	1
Psmd1	down	NS	down_NS	1
Cox10	down	NS	down_NS	1
Calml3	up	NS	up_NS	1
Ddo	down	NS	down_NS	1
Btf3l4	down	NS	down_NS	1
Ecd	down	NS	down_NS	1
Tmem230	down	NS	down_NS	1
Dclk2	up	NS	up_NS	1
Hars2	down	NS	down_NS	1
Pgrmc2	down	NS	down_NS	1
Eva1c	down	NS	down_NS	1
Tbc1d9	up	NS	up_NS	1
Prr16	down	NS	down_NS	1
Alpk1	down	NS	down_NS	1
Myo1e	up	NS	up_NS	1
Rnf215	up	NS	up_NS	1
Pnpt1	down	NS	down_NS	1
Slc16a14	up	NS	up_NS	1
Trnau1ap	down	NS	down_NS	1
Gm49336	down	NS	down_NS	1
Thegl	up	NS	up_NS	1
Fam83d	up	NS	up_NS	1
Apmap	down	NS	down_NS	1
Chit1	up	NS	up_NS	1
Cdadc1	down	NS	down_NS	1
Bdh1	up	NS	up_NS	1
Antxr2	down	NS	down_NS	1
Itfg1	down	NS	down_NS	1
Slc25a35	down	NS	down_NS	1
Poglut2	down	NS	down_NS	1
Ogfr	down	NS	down_NS	1
Sapcd2	up	NS	up_NS	1
Mzt2	down	NS	down_NS	1
Osgepl1	down	NS	down_NS	1
Tmem68	down	NS	down_NS	1
Ddhd2	down	NS	down_NS	1
Chst14	down	NS	down_NS	1
Pgm1	down	NS	down_NS	1
Supt7l	down	NS	down_NS	1
Elp6	down	NS	down_NS	1
Slc43a1	down	NS	down_NS	1
Ier5l	up	NS	up_NS	1
Sting1	up	NS	up_NS	1
Utp14a	down	NS	down_NS	1
Lypd1	down	NS	down_NS	1
Hoxaas3	down	NS	down_NS	1
Calhm2	up	NS	up_NS	1
C1qtnf6	up	NS	up_NS	1
Neil1	down	NS	down_NS	1
Sass6	up	NS	up_NS	1
Mon1a	down	NS	down_NS	1
Lrrc47	down	NS	down_NS	1
Ccnt2	up	NS	up_NS	1
Slc22a23	down	NS	down_NS	1
Mir100hg	down	NS	down_NS	1
Arhgap8	up	NS	up_NS	1
Pcdh18	down	NS	down_NS	1
Bmper	down	NS	down_NS	1
Rassf6	down	NS	down_NS	1
Calr3	down	NS	down_NS	1
Zfp763	down	NS	down_NS	1
Izumo1	up	NS	up_NS	1
Mipol1	up	NS	up_NS	1
Ms4a6c	up	NS	up_NS	1
Arhgap18	up	NS	up_NS	1
Nebl	up	NS	up_NS	1
Dcaf6	down	NS	down_NS	1
Krt80	up	NS	up_NS	1
Sash3	up	NS	up_NS	1
Rnf6	down	NS	down_NS	1
Nuak2	up	NS	up_NS	1
Opa1	down	NS	down_NS	1
Ehhadh	down	NS	down_NS	1
Slc35f5	down	NS	down_NS	1
Gtf2e1	down	NS	down_NS	1
Gpn1	down	NS	down_NS	1
Palm3	up	NS	up_NS	1
Zfp84	down	NS	down_NS	1
Specc1l	up	NS	up_NS	1
Zfp819	up	NS	up_NS	1
Odad4	down	NS	down_NS	1
Osbpl10	up	NS	up_NS	1
Fam234b	up	NS	up_NS	1
Wdr35	down	NS	down_NS	1
Slamf8	up	NS	up_NS	1
Naa60	up	NS	up_NS	1
Lyzl4os	up	NS	up_NS	1
Slitrk5	down	NS	down_NS	1
Prr29	up	NS	up_NS	1
Dcp1a	down	NS	down_NS	1
Fam184a	up	NS	up_NS	1
Depdc1a	up	NS	up_NS	1
Mib2	down	NS	down_NS	1
Stambpl1	up	NS	up_NS	1
Ssbp4	up	NS	up_NS	1
Tsacc	down	NS	down_NS	1
Arxes2	down	NS	down_NS	1
Kdm8	down	NS	down_NS	1
Zfp142	down	NS	down_NS	1
Zfp266	down	NS	down_NS	1
Lcn9	up	NS	up_NS	1
Elp4	down	NS	down_NS	1
Lcn8	up	NS	up_NS	1
Ccdc88b	up	NS	up_NS	1
Fam131a	up	NS	up_NS	1
Htra3	down	NS	down_NS	1
Adgra2	up	NS	up_NS	1
Filip1l	up	NS	up_NS	1
Bhlhe41	down	NS	down_NS	1
BC005537	down	NS	down_NS	1
Igsf6	up	NS	up_NS	1
Ntng1	down	NS	down_NS	1
Erap1	down	NS	down_NS	1
Klb	down	NS	down_NS	1
Trem2	up	NS	up_NS	1
Rsph6a	down	NS	down_NS	1
Chrdl1	down	NS	down_NS	1
Sytl3	up	NS	up_NS	1
Mcam	down	NS	down_NS	1
Tnfrsf25	up	NS	up_NS	1
Cd163	up	NS	up_NS	1
Clec2i	up	NS	up_NS	1
Chrac1	down	NS	down_NS	1
Pcdhgc3	down	NS	down_NS	1
Pard6g	down	NS	down_NS	1
Trim6	up	NS	up_NS	1
Trim16	down	NS	down_NS	1
Mcoln1	down	NS	down_NS	1
Ophn1	down	NS	down_NS	1
Tinagl1	up	NS	up_NS	1
Slc24a3	down	NS	down_NS	1
Maged1	down	NS	down_NS	1
Qars	down	NS	down_NS	1
Stk17b	up	NS	up_NS	1
Gorab	down	NS	down_NS	1
Pomt1	down	NS	down_NS	1
Golga2	down	NS	down_NS	1
Pafah2	up	NS	up_NS	1
H6pd	down	NS	down_NS	1
Smpdl3b	up	NS	up_NS	1
Plekha1	up	NS	up_NS	1
Mtus1	down	NS	down_NS	1
Cog4	down	NS	down_NS	1
Firre	down	NS	down_NS	1
Slc35e4	down	NS	down_NS	1
Snora69	down	NS	down_NS	1
Pld4	up	NS	up_NS	1
Aldh6a1	down	NS	down_NS	1
Vipas39	down	NS	down_NS	1
AW209491	down	NS	down_NS	1
Dph3	down	NS	down_NS	1
Nckap1l	up	NS	up_NS	1
Qtrt2	down	NS	down_NS	1
Abhd3	down	NS	down_NS	1
AW112010	up	NS	up_NS	1
Kank1	down	NS	down_NS	1
Exoc6	up	NS	up_NS	1
Fam111a	up	NS	up_NS	1
Haao	up	NS	up_NS	1
Jmjd6	down	NS	down_NS	1
Cdc20	up	NS	up_NS	1
Prkaa2	down	NS	down_NS	1
Eif4ebp3	down	NS	down_NS	1
Adamts6	down	NS	down_NS	1
Ubxn8	down	NS	down_NS	1
Zfta	down	NS	down_NS	1
Mmadhc	down	NS	down_NS	1
Trip11	down	NS	down_NS	1
Ms4a7	up	NS	up_NS	1
Cbr3	down	NS	down_NS	1
Art3	up	NS	up_NS	1
Kif22	up	NS	up_NS	1
Aldh7a1	down	NS	down_NS	1
Nr3c2	down	NS	down_NS	1
Srsf1	down	NS	down_NS	1
Aipl1	up	NS	up_NS	1
Slc13a3	up	NS	up_NS	1
Selenom	up	NS	up_NS	1
Fgfrl1	down	NS	down_NS	1
Pnpla3	down	NS	down_NS	1
Synpo2	up	NS	up_NS	1
Hnmt	down	NS	down_NS	1
Plxnb2	up	NS	up_NS	1
Sesn1	up	NS	up_NS	1
P2ry14	up	NS	up_NS	1
Wdr5	down	NS	down_NS	1
Tmem37	up	NS	up_NS	1
Capn8	up	NS	up_NS	1
Parvb	up	NS	up_NS	1
Tlr8	up	NS	up_NS	1
Adgrl4	up	NS	up_NS	1
Pfkfb3	down	NS	down_NS	1
Myoz3	up	NS	up_NS	1
Syt12	down	NS	down_NS	1
Acot4	down	NS	down_NS	1
Slc12a8	up	NS	up_NS	1
Rfpl4	up	NS	up_NS	1
Lrrc75a	up	NS	up_NS	1
Vps37d	down	NS	down_NS	1
Rbms3	down	NS	down_NS	1
Zfp976	down	NS	down_NS	1
Slc25a38	down	NS	down_NS	1
Akr1d1	up	NS	up_NS	1
Zfp710	up	NS	up_NS	1
Nudcd3	down	NS	down_NS	1
Frmd4a	up	NS	up_NS	1
Metrnl	up	NS	up_NS	1
Slc30a6	down	NS	down_NS	1
Zfp677	down	NS	down_NS	1
Marchf11	up	NS	up_NS	1
Tifa	up	NS	up_NS	1
Ptchd1	up	NS	up_NS	1
Hk3	up	NS	up_NS	1
Chpt1	down	NS	down_NS	1
Tent5a	down	NS	down_NS	1
BC016579	up	NS	up_NS	1
Ifitm6	up	NS	up_NS	1
Ankrd35	up	NS	up_NS	1
Il20rb	up	NS	up_NS	1
Prdm9	down	NS	down_NS	1
Armc2	up	NS	up_NS	1
P2ry10b	up	NS	up_NS	1
Plekhh2	up	NS	up_NS	1
Slc44a3	down	NS	down_NS	1
Prepl	down	NS	down_NS	1
Col28a1	up	NS	up_NS	1
Fam83f	up	NS	up_NS	1
Cdc73	down	NS	down_NS	1
Cped1	down	NS	down_NS	1
Slc25a29	down	NS	down_NS	1
L3mbtl2	down	NS	down_NS	1
Brinp3	down	NS	down_NS	1
Ncaph	up	NS	up_NS	1
Nav1	up	NS	up_NS	1
Adgrg6	up	NS	up_NS	1
Nhsl1	up	NS	up_NS	1
Plppr3	down	NS	down_NS	1
Slc17a8	up	NS	up_NS	1
Arhgap9	up	NS	up_NS	1
Nlrp3	up	NS	up_NS	1
Spns2	up	NS	up_NS	1
Evi2b	up	NS	up_NS	1
Ggnbp2	down	NS	down_NS	1
Hrob	up	NS	up_NS	1
Abca8a	down	NS	down_NS	1
Cd300lb	up	NS	up_NS	1
Cd300ld	up	NS	up_NS	1
Tmc8	up	NS	up_NS	1
Nol10	down	NS	down_NS	1
Stxbp6	up	NS	up_NS	1
Itpk1	up	NS	up_NS	1
Zfp503	down	NS	down_NS	1
Pcdh17	up	NS	up_NS	1
Otulinl	up	NS	up_NS	1
Ccdc166	up	NS	up_NS	1
Arhgap39	up	NS	up_NS	1
Cpped1	down	NS	down_NS	1
Lsg1	down	NS	down_NS	1
Golgb1	up	NS	up_NS	1
Cyyr1	up	NS	up_NS	1
Clic5	up	NS	up_NS	1
Usp49	down	NS	down_NS	1
Ttc7	up	NS	up_NS	1
Ammecr1l	down	NS	down_NS	1
Sh3tc2	up	NS	up_NS	1
Alpk2	up	NS	up_NS	1
Ubtd1	up	NS	up_NS	1
Lzts2	down	NS	down_NS	1
Fhip2a	up	NS	up_NS	1
Cfap221	down	NS	down_NS	1
Ifi207	up	NS	up_NS	1
Vash2	up	NS	up_NS	1
Ndufs1	down	NS	down_NS	1
Cxcr1	up	NS	up_NS	1
Rexo4	down	NS	down_NS	1
Phyhd1	down	NS	down_NS	1
Rabepk	down	NS	down_NS	1
Gsn	down	NS	down_NS	1
Sestd1	up	NS	up_NS	1
Cerkl	up	NS	up_NS	1
Smox	up	NS	up_NS	1
Mylk2	up	NS	up_NS	1
Ddx27	down	NS	down_NS	1
Tshz2	down	NS	down_NS	1
Slc17a9	up	NS	up_NS	1
Hnrnpa3	down	NS	down_NS	1
Man1c1	up	NS	up_NS	1
Zfyve28	up	NS	up_NS	1
Cc2d2a	down	NS	down_NS	1
Arhgap24	down	NS	down_NS	1
Oas1e	up	NS	up_NS	1
Thnsl2	down	NS	down_NS	1
Zscan18	up	NS	up_NS	1
Zscan22	down	NS	down_NS	1
Rasgrp4	up	NS	up_NS	1
Lrfn3	up	NS	up_NS	1
Arhgap33	up	NS	up_NS	1
P2ry6	up	NS	up_NS	1
Spon1	down	NS	down_NS	1
Fgl1	down	NS	down_NS	1
Ddx49	down	NS	down_NS	1
Ces1f	down	NS	down_NS	1
Phaf1	down	NS	down_NS	1
Spire2	up	NS	up_NS	1
Map3k21	down	NS	down_NS	1
Ppan	down	NS	down_NS	1
Rbm10	down	NS	down_NS	1
Arhgef9	down	NS	down_NS	1
Stard8	up	NS	up_NS	1
Adgrg2	down	NS	down_NS	1
Trhde	down	NS	down_NS	1
Nsrp1	down	NS	down_NS	1
Sdk2	up	NS	up_NS	1
Vash1	up	NS	up_NS	1
Gapt	up	NS	up_NS	1
Adamts12	down	NS	down_NS	1
Klhl6	up	NS	up_NS	1
Syngap1	up	NS	up_NS	1
Zfp952	down	NS	down_NS	1
Slc16a12	down	NS	down_NS	1
Dusp5	up	NS	up_NS	1
Fam78a	up	NS	up_NS	1
Gm16534	up	NS	up_NS	1
Zbtb6	down	NS	down_NS	1
Lrrc4c	down	NS	down_NS	1
Dzank1	down	NS	down_NS	1
Zfp462	down	NS	down_NS	1
Atg4c	down	NS	down_NS	1
Slc1a7	down	NS	down_NS	1
Fbxl5	up	NS	up_NS	1
Hcar1	down	NS	down_NS	1
Sbno1	down	NS	down_NS	1
Ntn5	up	NS	up_NS	1
Tsku	down	NS	down_NS	1
Mrgpre	up	NS	up_NS	1
Ppp1r3b	down	NS	down_NS	1
Prag1	up	NS	up_NS	1
Disc1	up	NS	up_NS	1
Layn	up	NS	up_NS	1
Snx14	down	NS	down_NS	1
Eda2r	up	NS	up_NS	1
Pcdh11x	down	NS	down_NS	1
Adig	down	NS	down_NS	1
Dusp15	up	NS	up_NS	1
Gin1	down	NS	down_NS	1
Olfr95	down	NS	down_NS	1
Olfr1033	down	NS	down_NS	1
Olfr1416	up	NS	up_NS	1
Sh3pxd2b	up	NS	up_NS	1
Krt222	up	NS	up_NS	1
Greb1	up	NS	up_NS	1
Mgat4a	up	NS	up_NS	1
Fam171a1	up	NS	up_NS	1
Acvr1c	down	NS	down_NS	1
Rtn4rl2	down	NS	down_NS	1
Clspn	up	NS	up_NS	1
Nat8l	down	NS	down_NS	1
Orai2	up	NS	up_NS	1
Pon3	down	NS	down_NS	1
Tspan12	down	NS	down_NS	1
Pfkfb4	up	NS	up_NS	1
Spin4	down	NS	down_NS	1
Mthfd1l	up	NS	up_NS	1
C2cd4d	down	NS	down_NS	1
Tlr13	up	NS	up_NS	1
Rhbdd3	down	NS	down_NS	1
Serpinb1b	up	NS	up_NS	1
Flnb	up	NS	up_NS	1
C1s2	up	NS	up_NS	1
H4c11	up	NS	up_NS	1
H2ac8	up	NS	up_NS	1
Sros1	up	NS	up_NS	1
C5ar2	up	NS	up_NS	1
Ppm1h	up	NS	up_NS	1
Lrtm1	down	NS	down_NS	1
Dusp4	down	NS	down_NS	1
Itpripl2	up	NS	up_NS	1
Plxna4os1	up	NS	up_NS	1
Oacyl	up	NS	up_NS	1
Dock6	down	NS	down_NS	1
Tns3	up	NS	up_NS	1
Relt	up	NS	up_NS	1
Lypd6	down	NS	down_NS	1
Cadps2	down	NS	down_NS	1
Zbtb26	down	NS	down_NS	1
Zfp629	down	NS	down_NS	1
Soga1	up	NS	up_NS	1
Abi3bp	down	NS	down_NS	1
Vstm4	up	NS	up_NS	1
Arl4c	up	NS	up_NS	1
H4c1	down	NS	down_NS	1
Scimp	up	NS	up_NS	1
Ctdspl2	down	NS	down_NS	1
Zfp335	down	NS	down_NS	1
Slc5a6	down	NS	down_NS	1
Taok3	up	NS	up_NS	1
Ccdc63	up	NS	up_NS	1
Mblac1	down	NS	down_NS	1
Wipf3	up	NS	up_NS	1
Fan1	down	NS	down_NS	1
Saxo2	down	NS	down_NS	1
B4galnt4	up	NS	up_NS	1
Dixdc1	down	NS	down_NS	1
Slc9a9	up	NS	up_NS	1
AW822252	up	NS	up_NS	1
Tigd3	up	NS	up_NS	1
Zfp780b	down	NS	down_NS	1
Map3k9	up	NS	up_NS	1
Ltv1	down	NS	down_NS	1
Cfap54	up	NS	up_NS	1
Acss3	down	NS	down_NS	1
Ccnjl	up	NS	up_NS	1
Stmnd1	up	NS	up_NS	1
Fam189a2	up	NS	up_NS	1
Atp2b4	down	NS	down_NS	1
Batf3	up	NS	up_NS	1
Fam178b	up	NS	up_NS	1
Armh1	down	NS	down_NS	1
Zfp882	down	NS	down_NS	1
AB124611	up	NS	up_NS	1
Odf3l2	up	NS	up_NS	1
Cd300ld3	up	NS	up_NS	1
Nova2	up	NS	up_NS	1
Map4k5	up	NS	up_NS	1
Gnptab	up	NS	up_NS	1
Specc1	up	NS	up_NS	1
Mn1	up	NS	up_NS	1
Tmem178b	down	NS	down_NS	1
Fcrlb	up	NS	up_NS	1
Zfp960	down	NS	down_NS	1
Zkscan4	down	NS	down_NS	1
Arsi	up	NS	up_NS	1
Hmcn1	up	NS	up_NS	1
Rfx8	up	NS	up_NS	1
BC147527	up	NS	up_NS	1
Zfp808	down	NS	down_NS	1
Fer1l6	up	NS	up_NS	1
Sdr39u1	down	NS	down_NS	1
Gm11635	up	NS	up_NS	1
Bend4	up	NS	up_NS	1
Sirpb1b	up	NS	up_NS	1
Stard9	up	NS	up_NS	1
Zfp442	down	NS	down_NS	1
Hrct1	up	NS	up_NS	1
Smim38	up	NS	up_NS	1
Amd2	down	NS	down_NS	1
Nrg2	up	NS	up_NS	1
Gvin2	up	NS	up_NS	1
Morrbid	up	NS	up_NS	1
AI662270	up	NS	up_NS	1
Ect2l	up	NS	up_NS	1
Snora21	down	NS	down_NS	1
Tomm6os	down	NS	down_NS	1
Platr30	up	NS	up_NS	1
Trp53cor1	up	NS	up_NS	1
Percc1	up	NS	up_NS	1
Abca4	NS	up	NS_up	1
Adam10	NS	down	NS_down	1
Aebp1	NS	up	NS_up	1
Agt	NS	down	NS_down	1
Ahr	NS	up	NS_up	1
Crybg1	NS	up	NS_up	1
Aldh1a1	NS	down	NS_down	1
Amy1	NS	down	NS_down	1
Aplp1	NS	up	NS_up	1
Arc	NS	up	NS_up	1
Arg1	NS	up	NS_up	1
Arhgap5	NS	down	NS_down	1
Arvcf	NS	down	NS_down	1
Atp1b1	NS	up	NS_up	1
Axin1	NS	down	NS_down	1
Prdm1	NS	up	NS_up	1
Blk	NS	up	NS_up	1
Bmp6	NS	up	NS_up	1
Bnip3	NS	down	NS_down	1
Cacnb3	NS	up	NS_up	1
Capg	NS	up	NS_up	1
Ccnd1	NS	up	NS_up	1
Ccr6	NS	up	NS_up	1
Ctla4	NS	up	NS_up	1
Cd2	NS	up	NS_up	1
Cd36	NS	down	NS_down	1
Cd247	NS	up	NS_up	1
Cd4	NS	up	NS_up	1
Cd53	NS	up	NS_up	1
Cd86	NS	up	NS_up	1
Cdh11	NS	up	NS_up	1
Cdh3	NS	up	NS_up	1
Cdk6	NS	up	NS_up	1
Chek1	NS	down	NS_down	1
Cnr2	NS	up	NS_up	1
Comp	NS	up	NS_up	1
Cplx2	NS	up	NS_up	1
Gm48623	NS	up	NS_up	1
Cs	NS	down	NS_down	1
Csf2rb2	NS	up	NS_up	1
Csf3r	NS	up	NS_up	1
Cyp4b1	NS	up	NS_up	1
Dach1	NS	up	NS_up	1
Dbt	NS	down	NS_down	1
Dio1	NS	up	NS_up	1
Dlx1	NS	up	NS_up	1
Dnah8	NS	up	NS_up	1
Dsc2	NS	up	NS_up	1
Ear2	NS	up	NS_up	1
Eda	NS	down	NS_down	1
Ednrb	NS	up	NS_up	1
Egr3	NS	up	NS_up	1
Elk1	NS	down	NS_down	1
Elk3	NS	up	NS_up	1
Emx1	NS	up	NS_up	1
En2	NS	up	NS_up	1
Eng	NS	up	NS_up	1
Eomes	NS	up	NS_up	1
Epb41l3	NS	up	NS_up	1
Esx1	NS	up	NS_up	1
Mecom	NS	up	NS_up	1
Bcl11a	NS	up	NS_up	1
F2r	NS	up	NS_up	1
Faah	NS	up	NS_up	1
Fbln1	NS	up	NS_up	1
Fgf12	NS	up	NS_up	1
Fgf3	NS	up	NS_up	1
Fgf9	NS	up	NS_up	1
Fgl2	NS	up	NS_up	1
Fgr	NS	up	NS_up	1
Fhit	NS	down	NS_down	1
Flt1	NS	up	NS_up	1
Fzd6	NS	up	NS_up	1
G6pc	NS	down	NS_down	1
Gad1	NS	up	NS_up	1
Gart	NS	down	NS_down	1
Gata3	NS	up	NS_up	1
Gfi1	NS	up	NS_up	1
Gja4	NS	up	NS_up	1
Gli3	NS	up	NS_up	1
Gna14	NS	up	NS_up	1
Gnal	NS	up	NS_up	1
Gnb5	NS	down	NS_down	1
Gp5	NS	up	NS_up	1
Grb7	NS	up	NS_up	1
Gria2	NS	up	NS_up	1
Grin2c	NS	up	NS_up	1
Gstz1	NS	down	NS_down	1
Nkx6-2	NS	up	NS_up	1
H2-Q5	NS	up	NS_up	1
Hck	NS	up	NS_up	1
Foxd3	NS	up	NS_up	1
Hmbs	NS	down	NS_down	1
Nr4a1	NS	up	NS_up	1
Foxa1	NS	up	NS_up	1
Hoxd11	NS	up	NS_up	1
Hpse	NS	up	NS_up	1
Hpgd	NS	down	NS_down	1
Hrh1	NS	up	NS_up	1
Dnaja1	NS	down	NS_down	1
Hsph1	NS	down	NS_down	1
Idh1	NS	down	NS_down	1
Igfbp3	NS	up	NS_up	1
Il12rb2	NS	up	NS_up	1
Il15ra	NS	down	NS_down	1
Il17ra	NS	up	NS_up	1
Il18r1	NS	up	NS_up	1
Itga7	NS	down	NS_down	1
Itgal	NS	up	NS_up	1
Itpr3	NS	up	NS_up	1
Kcnab2	NS	up	NS_up	1
Kdr	NS	up	NS_up	1
Kif5c	NS	up	NS_up	1
Krt31	NS	up	NS_up	1
Krt8	NS	up	NS_up	1
Lalba	NS	up	NS_up	1
Laptm5	NS	up	NS_up	1
Lbx1	NS	up	NS_up	1
Ldb2	NS	up	NS_up	1
Lhx6	NS	up	NS_up	1
Lhx9	NS	up	NS_up	1
Lmo2	NS	up	NS_up	1
Irag2	NS	up	NS_up	1
Lsp1	NS	up	NS_up	1
Alad	NS	down	NS_down	1
Blnk	NS	up	NS_up	1
Ly9	NS	up	NS_up	1
Smad1	NS	up	NS_up	1
Mal	NS	up	NS_up	1
Mdfi	NS	up	NS_up	1
Meox1	NS	up	NS_up	1
Mgat3	NS	up	NS_up	1
Marcksl1	NS	up	NS_up	1
Myl6	NS	down	NS_down	1
Myo5b	NS	up	NS_up	1
Ngfr	NS	up	NS_up	1
Nhlh2	NS	up	NS_up	1
Nkx2-3	NS	up	NS_up	1
Nkx2-5	NS	up	NS_up	1
Nnmt	NS	down	NS_down	1
Npy1r	NS	up	NS_up	1
Nrp2	NS	up	NS_up	1
Ntf3	NS	up	NS_up	1
Olfr9	NS	down	NS_down	1
Pax2	NS	up	NS_up	1
Pax8	NS	up	NS_up	1
Pcp2	NS	down	NS_down	1
Cdk16	NS	down	NS_down	1
Pdgfra	NS	up	NS_up	1
Per3	NS	down	NS_down	1
Phkg1	NS	down	NS_down	1
Pitx1	NS	up	NS_up	1
Pitx2	NS	up	NS_up	1
Prkcg	NS	down	NS_down	1
Plat	NS	up	NS_up	1
Plau	NS	up	NS_up	1
Plcb2	NS	up	NS_up	1
Plscr2	NS	up	NS_up	1
Pnn	NS	down	NS_down	1
Pou3f1	NS	up	NS_up	1
Pou3f2	NS	up	NS_up	1
Pou4f1	NS	up	NS_up	1
Proc	NS	down	NS_down	1
Ptf1a	NS	up	NS_up	1
Ptger2	NS	up	NS_up	1
Ptger3	NS	down	NS_down	1
Ptgfrn	NS	up	NS_up	1
Ptgs1	NS	up	NS_up	1
Ptpn18	NS	up	NS_up	1
Ptpn22	NS	up	NS_up	1
Igdcc3	NS	up	NS_up	1
Rab11b	NS	down	NS_down	1
Rab3d	NS	down	NS_down	1
Rasgrf1	NS	up	NS_up	1
Rasgrp1	NS	up	NS_up	1
Rbp1	NS	up	NS_up	1
Rgs4	NS	up	NS_up	1
Rnf4	NS	down	NS_down	1
Rpl29	NS	down	NS_down	1
Rps29	NS	down	NS_down	1
Rps6	NS	down	NS_down	1
Scn5a	NS	up	NS_up	1
Sfrp2	NS	up	NS_up	1
Selenbp2	NS	up	NS_up	1
Sell	NS	up	NS_up	1
Selplg	NS	up	NS_up	1
Sema5b	NS	up	NS_up	1
Sh3gl3	NS	up	NS_up	1
St6galnac2	NS	up	NS_up	1
St8sia1	NS	up	NS_up	1
Sim2	NS	up	NS_up	1
Six3	NS	up	NS_up	1
Slc12a3	NS	up	NS_up	1
Slit2	NS	up	NS_up	1
Sncg	NS	down	NS_down	1
Soat1	NS	up	NS_up	1
Sphk1	NS	up	NS_up	1
Spint1	NS	up	NS_up	1
Spn	NS	up	NS_up	1
Sprr2a1	NS	up	NS_up	1
Stat4	NS	up	NS_up	1
Tbx15	NS	up	NS_up	1
Tbx4	NS	up	NS_up	1
Tcf15	NS	up	NS_up	1
Hnf1b	NS	up	NS_up	1
Tcf7	NS	up	NS_up	1
Tfap2c	NS	up	NS_up	1
Tgif1	NS	up	NS_up	1
Tll1	NS	up	NS_up	1
Tnfrsf18	NS	down	NS_down	1
Dedd	NS	down	NS_down	1
Tnni3	NS	up	NS_up	1
Tpbg	NS	up	NS_up	1
Plscr1	NS	up	NS_up	1
Tob1	NS	down	NS_down	1
Trp73	NS	up	NS_up	1
Dpysl3	NS	up	NS_up	1
Uncx	NS	up	NS_up	1
Upk1b	NS	up	NS_up	1
Cdh23	NS	up	NS_up	1
Vegfb	NS	down	NS_down	1
Wnt10b	NS	up	NS_up	1
Wnt3	NS	up	NS_up	1
Zap70	NS	up	NS_up	1
Zfp57	NS	up	NS_up	1
Ets1	NS	up	NS_up	1
Gdf15	NS	up	NS_up	1
Gpc6	NS	up	NS_up	1
Insl5	NS	up	NS_up	1
Oasl2	NS	up	NS_up	1
Osr1	NS	up	NS_up	1
Pde10a	NS	up	NS_up	1
Sh3bp5	NS	up	NS_up	1
Usp18	NS	up	NS_up	1
Ceacam1	NS	up	NS_up	1
Map4k1	NS	up	NS_up	1
Mapk9	NS	down	NS_down	1
Nr5a1	NS	up	NS_up	1
Orc4	NS	down	NS_down	1
Psg19	NS	up	NS_up	1
Psma1	NS	down	NS_down	1
Txnrd2	NS	up	NS_up	1
Homer2	NS	down	NS_down	1
Tlx3	NS	up	NS_up	1
Npas3	NS	up	NS_up	1
Abcg5	NS	up	NS_up	1
Igfbp7	NS	down	NS_down	1
Sult4a1	NS	down	NS_down	1
Abt1	NS	down	NS_down	1
Schip1	NS	up	NS_up	1
Slc7a9	NS	up	NS_up	1
Txnrd1	NS	up	NS_up	1
Igbp1b	NS	up	NS_up	1
Mapk6	NS	down	NS_down	1
Mfhas1	NS	up	NS_up	1
Rcn3	NS	up	NS_up	1
Tet1	NS	up	NS_up	1
Mettl17	NS	down	NS_down	1
Parp8	NS	up	NS_up	1
Sgsm1	NS	up	NS_up	1
Pdlim3	NS	up	NS_up	1
Chst3	NS	up	NS_up	1
Ppp1r3c	NS	down	NS_down	1
Syt5	NS	up	NS_up	1
Gria3	NS	up	NS_up	1
Cldn7	NS	up	NS_up	1
Pkd2l2	NS	down	NS_down	1
Nudt5	NS	down	NS_down	1
Lpar2	NS	up	NS_up	1
Actr1a	NS	down	NS_down	1
Avpr1a	NS	up	NS_up	1
Chst2	NS	up	NS_up	1
Azin1	NS	down	NS_down	1
Stk19	NS	down	NS_down	1
Barhl1	NS	up	NS_up	1
Nap1l3	NS	down	NS_down	1
Plxnc1	NS	up	NS_up	1
Uso1	NS	down	NS_down	1
Ubqln1	NS	down	NS_down	1
Ensa	NS	down	NS_down	1
Acin1	NS	down	NS_down	1
Hdac7	NS	up	NS_up	1
Nupr1	NS	down	NS_down	1
Aatf	NS	up	NS_up	1
Ptges3	NS	down	NS_down	1
Ivd	NS	down	NS_down	1
Clcnkb	NS	down	NS_down	1
Kcnip3	NS	up	NS_up	1
Sec1	NS	up	NS_up	1
Rnf14	NS	down	NS_down	1
Aldh1a3	NS	up	NS_up	1
Slc12a5	NS	up	NS_up	1
Ntn4	NS	up	NS_up	1
Tbx21	NS	up	NS_up	1
Il17re	NS	down	NS_down	1
Tnfrsf13b	NS	up	NS_up	1
Prokr1	NS	up	NS_up	1
Rsad2	NS	up	NS_up	1
Cldn10	NS	up	NS_up	1
Bcl11b	NS	up	NS_up	1
Cacna1h	NS	up	NS_up	1
Chst11	NS	up	NS_up	1
Pmaip1	NS	up	NS_up	1
Syngr4	NS	down	NS_down	1
Anapc5	NS	down	NS_down	1
Slc4a8	NS	up	NS_up	1
Carm1	NS	down	NS_down	1
Ncstn	NS	down	NS_down	1
Iigp1	NS	up	NS_up	1
Sirt2	NS	up	NS_up	1
Sp5	NS	up	NS_up	1
Scube1	NS	up	NS_up	1
Pmepa1	NS	down	NS_down	1
Prrg2	NS	down	NS_down	1
Elof1	NS	down	NS_down	1
Maco1	NS	down	NS_down	1
P3h4	NS	up	NS_up	1
Rpl3l	NS	down	NS_down	1
Nemf	NS	down	NS_down	1
Klf15	NS	down	NS_down	1
Pla2g12a	NS	down	NS_down	1
Nmnat1	NS	down	NS_down	1
Rwdd1	NS	down	NS_down	1
Fam107b	NS	up	NS_up	1
Gdpd1	NS	up	NS_up	1
Snrnp27	NS	down	NS_down	1
Mfsd14b	NS	down	NS_down	1
Tpgs2	NS	down	NS_down	1
Msantd3	NS	down	NS_down	1
Hacd4	NS	up	NS_up	1
Ormdl2	NS	down	NS_down	1
Swt1	NS	down	NS_down	1
Lman2	NS	down	NS_down	1
Cdk5rap1	NS	down	NS_down	1
Pmf1	NS	down	NS_down	1
Ikzf5	NS	down	NS_down	1
Ccdc47	NS	down	NS_down	1
Pdzk1ip1	NS	up	NS_up	1
Zfp422	NS	up	NS_up	1
Tmem132cos	NS	up	NS_up	1
Jam2	NS	up	NS_up	1
Qprt	NS	up	NS_up	1
Bag4	NS	down	NS_down	1
Isoc2b	NS	down	NS_down	1
Zfp788	NS	down	NS_down	1
Nob1	NS	down	NS_down	1
Dctn4	NS	down	NS_down	1
Poldip2	NS	down	NS_down	1
Derl1	NS	down	NS_down	1
Pef1	NS	down	NS_down	1
Atp5g2	NS	down	NS_down	1
Rbm42	NS	down	NS_down	1
Chac2	NS	down	NS_down	1
Ndnf	NS	up	NS_up	1
Nrn1	NS	up	NS_up	1
Col6a4	NS	up	NS_up	1
Trp53inp2	NS	down	NS_down	1
Fendrr	NS	up	NS_up	1
Tmem160	NS	down	NS_down	1
Rhebl1	NS	up	NS_up	1
Mcemp1	NS	down	NS_down	1
H4c8	NS	down	NS_down	1
Antxr1	NS	up	NS_up	1
Ripor3	NS	up	NS_up	1
Slc52a3	NS	up	NS_up	1
Rap1gapos	NS	up	NS_up	1
Ccdc89	NS	down	NS_down	1
Ankrd60	NS	up	NS_up	1
St13	NS	down	NS_down	1
Hacd2	NS	down	NS_down	1
Ints10	NS	down	NS_down	1
Rfx4	NS	up	NS_up	1
Crnde	NS	up	NS_up	1
Ptk7	NS	up	NS_up	1
Grap	NS	up	NS_up	1
Rarres2	NS	down	NS_down	1
Arhgef3	NS	up	NS_up	1
Cul2	NS	down	NS_down	1
Isyna1	NS	up	NS_up	1
Pdgfd	NS	up	NS_up	1
Ptcd1	NS	down	NS_down	1
Apol6	NS	down	NS_down	1
Nanog	NS	down	NS_down	1
Dzip1l	NS	up	NS_up	1
Reep4	NS	down	NS_down	1
Dnajc6	NS	up	NS_up	1
Fbxo47	NS	down	NS_down	1
Nfatc4	NS	up	NS_up	1
Cmtm2a	NS	down	NS_down	1
Psd2	NS	up	NS_up	1
Fcho1	NS	up	NS_up	1
Ddias	NS	up	NS_up	1
Lrrc2	NS	up	NS_up	1
Ankrd9	NS	down	NS_down	1
Rnf138rt1	NS	up	NS_up	1
Cfap20dc	NS	up	NS_up	1
Glt8d2	NS	down	NS_down	1
Mei4	NS	up	NS_up	1
Ccdc173	NS	down	NS_down	1
Uhrf1bp1l	NS	down	NS_down	1
Zfp820	NS	down	NS_down	1
Cfap126	NS	down	NS_down	1
Wnk2	NS	up	NS_up	1
Brsk2	NS	up	NS_up	1
Vmp1	NS	down	NS_down	1
Jakmip1	NS	up	NS_up	1
Jakmip2	NS	up	NS_up	1
Pcnp	NS	down	NS_down	1
Trmt5	NS	down	NS_down	1
Styxl1	NS	down	NS_down	1
Timmdc1	NS	down	NS_down	1
Mpped2	NS	up	NS_up	1
Il33	NS	up	NS_up	1
Ptgr2	NS	down	NS_down	1
Fam162b	NS	up	NS_up	1
Heg1	NS	up	NS_up	1
Anks1b	NS	up	NS_up	1
Efcab6	NS	up	NS_up	1
Prdm8	NS	up	NS_up	1
Ehmt1	NS	down	NS_down	1
Nav2	NS	up	NS_up	1
Fam219b	NS	down	NS_down	1
Eif3j1	NS	down	NS_down	1
Brpf1	NS	down	NS_down	1
Cwc22	NS	down	NS_down	1
Nxf2	NS	up	NS_up	1
Pik3ap1	NS	up	NS_up	1
Cnnm1	NS	up	NS_up	1
Bicc1	NS	up	NS_up	1
Pag1	NS	up	NS_up	1
Hmgb2	NS	down	NS_down	1
Lrrc59	NS	down	NS_down	1
Phlpp1	NS	up	NS_up	1
Sall4	NS	up	NS_up	1
Hsd3b7	NS	down	NS_down	1
AI467606	NS	up	NS_up	1
Trim68	NS	down	NS_down	1
Numa1	NS	down	NS_down	1
Myzap	NS	up	NS_up	1
Pls1	NS	up	NS_up	1
Snx19	NS	down	NS_down	1
Rpp25	NS	up	NS_up	1
Upb1	NS	up	NS_up	1
Rtn1	NS	up	NS_up	1
Cdh22	NS	up	NS_up	1
Isl2	NS	up	NS_up	1
Cnot6	NS	down	NS_down	1
Pik3r6	NS	up	NS_up	1
Jkamp	NS	up	NS_up	1
Slc38a1	NS	up	NS_up	1
Ildr1	NS	up	NS_up	1
Eaf2	NS	down	NS_down	1
Slc39a3	NS	down	NS_down	1
Mylk	NS	up	NS_up	1
Aldh1l1	NS	down	NS_down	1
H1f6	NS	down	NS_down	1
Bfsp2	NS	up	NS_up	1
Sema3d	NS	up	NS_up	1
Epsti1	NS	up	NS_up	1
Gpt2	NS	down	NS_down	1
Chn1	NS	down	NS_down	1
Cdca2	NS	down	NS_down	1
Me3	NS	up	NS_up	1
Abr	NS	up	NS_up	1
Art4	NS	up	NS_up	1
Syt17	NS	up	NS_up	1
Ly6a	NS	up	NS_up	1
Igf2bp1	NS	up	NS_up	1
Kcnn3	NS	up	NS_up	1
Ube2j2	NS	down	NS_down	1
Ankrd6	NS	up	NS_up	1
Papln	NS	up	NS_up	1
Sgk3	NS	down	NS_down	1
Edaradd	NS	up	NS_up	1
Vmn1r235	NS	up	NS_up	1
Mlph	NS	up	NS_up	1
Bspry	NS	up	NS_up	1
Kcnh6	NS	up	NS_up	1
Zbtb12	NS	down	NS_down	1
Arhgef17	NS	up	NS_up	1
Galnt6	NS	up	NS_up	1
Phldb2	NS	up	NS_up	1
Cpeb3	NS	down	NS_down	1
Samd9l	NS	up	NS_up	1
Minar1	NS	up	NS_up	1
Slc35f3	NS	up	NS_up	1
Iglon5	NS	up	NS_up	1
Shank2	NS	up	NS_up	1
Mettl14	NS	down	NS_down	1
Pamr1	NS	up	NS_up	1
Lactb2	NS	down	NS_down	1
Mfsd4a	NS	up	NS_up	1
Plekhg6	NS	down	NS_down	1
Map9	NS	down	NS_down	1
Zfp598	NS	down	NS_down	1
Plekhg1	NS	up	NS_up	1
She	NS	up	NS_up	1
Psd4	NS	up	NS_up	1
Mfsd6l	NS	up	NS_up	1
Calhm6	NS	down	NS_down	1
Cdc34	NS	down	NS_down	1
Agap2	NS	up	NS_up	1
Pik3ip1	NS	up	NS_up	1
Chd3	NS	up	NS_up	1
Trim25	NS	up	NS_up	1
Gpr179	NS	down	NS_down	1
Cdc27	NS	down	NS_down	1
Engase	NS	up	NS_up	1
Rapgef5	NS	up	NS_up	1
Spata13	NS	up	NS_up	1
Fam167a	NS	up	NS_up	1
Zbed4	NS	down	NS_down	1
Rbm11	NS	up	NS_up	1
Setd4	NS	down	NS_down	1
Tfb1m	NS	down	NS_down	1
Trerf1	NS	up	NS_up	1
Kcng3	NS	up	NS_up	1
Prdm6	NS	up	NS_up	1
Slf2	NS	down	NS_down	1
Pprc1	NS	down	NS_down	1
B3gnt7	NS	up	NS_up	1
Camk1d	NS	up	NS_up	1
Trub2	NS	down	NS_down	1
Ebf4	NS	up	NS_up	1
[truncated: 129 more rows]

## Sheet: 4g
external_gene_name associated to promoter	score_HvC	score_HCvCC_s	count	combined_score
Adcyap1	down	down	1	down_down
Adora2b	down	down	1	down_down
Adra1a	up	up	1	up_up
Adra1d	up	up	1	up_up
Adra2c	down	down	1	down_down
Adrb1	up	up	1	up_up
Ahr	down	down	1	down_down
Crybg1	down	down	1	down_down
Apba2	down	down	1	down_down
Apobec2	down	down	1	down_down
Apoh	up	up	1	up_up
Arhgdib	down	down	1	down_down
Arnt2	down	down	1	down_down
Arx	up	up	1	up_up
Astn1	down	down	1	down_down
Atf3	down	down	1	down_down
Pcdh15	down	down	1	down_down
Bcl6	up	up	1	up_up
Bdnf	down	down	1	down_down
Bmp6	down	down	1	down_down
Bmp7	down	down	1	down_down
C1qb	down	down	1	down_down
Ciita	down	down	1	down_down
Cacnb4	up	up	1	up_up
Runx3	down	down	1	down_down
Cbln2	down	down	1	down_down
Ccnd1	down	down	1	down_down
Ccnd2	up	up	1	up_up
Cd14	up	up	1	up_up
Entpd2	up	up	1	up_up
Cd247	down	down	1	down_down
Cdh5	down	down	1	down_down
Cer1	down	down	1	down_down
Cys1	up	up	1	up_up
Crh	down	down	1	down_down
Bcar1	up	up	1	up_up
Crmp1	down	down	1	down_down
Dach1	down	down	1	down_down
Ackr1	down	down	1	down_down
Dll1	up	up	1	up_up
Dnah8	down	down	1	down_down
Ebf2	up	up	1	up_up
Ednrb	down	down	1	down_down
Efna4	up	up	1	up_up
Efna5	up	up	1	up_up
Elk3	down	down	1	down_down
Epb41l3	down	down	1	down_down
Epb41l4a	down	down	1	down_down
Epha3	down	down	1	down_down
Epha5	down	down	1	down_down
Erg	down	down	1	down_down
Mecom	down	down	1	down_down
Bcl11a	down	down	1	down_down
F2rl1	down	down	1	down_down
Fat1	up	up	1	up_up
Fbln2	down	down	1	down_down
Fcgr2b	down	down	1	down_down
Fgf6	down	down	1	down_down
Fgf9	down	down	1	down_down
Fli1	down	down	1	down_down
Fst	up	up	1	up_up
Fzd3	up	up	1	up_up
Gabra2	down	down	1	down_down
Galr1	down	down	1	down_down
Gcsam	down	down	1	down_down
Gfra2	down	down	1	down_down
Gjb4	down	down	1	down_down
Gjb6	down	down	1	down_down
Glp1r	down	down	1	down_down
Gpr12	down	down	1	down_down
S1pr2	down	down	1	down_down
Gria1	down	down	1	down_down
Grik2	down	down	1	down_down
Grin2b	down	down	1	down_down
Hand1	down	down	1	down_down
Hdc	down	down	1	down_down
Foxa1	down	down	1	down_down
Hoxd4	down	down	1	down_down
Htr2c	down	down	1	down_down
Id3	up	up	1	up_up
Il1rap	down	down	1	down_down
Irx1	down	down	1	down_down
Isl1	down	down	1	down_down
Kcnab2	down	down	1	down_down
Kcnc1	down	down	1	down_down
Kcnj5	down	down	1	down_down
Kcnj6	down	down	1	down_down
Kif12	down	down	1	down_down
Kif21b	down	down	1	down_down
Kif5c	down	down	1	down_down
Klk1b21	down	down	1	down_down
Klk1b24	down	down	1	down_down
Krt17	down	down	1	down_down
Lama1	up	up	1	up_up
Lhx6	down	down	1	down_down
Mycl	up	up	1	up_up
Irag2	down	down	1	down_down
Lrp8	down	down	1	down_down
Lsp1	down	down	1	down_down
Blnk	down	down	1	down_down
Mab21l1	up	up	1	up_up
Smad6	up	up	1	up_up
Mc3r	down	down	1	down_down
Mcpt1	down	down	1	down_down
Meis1	up	up	1	up_up
Msx1	down	down	1	down_down
Msx2	down	down	1	down_down
Mt2	up	up	1	up_up
Myb	down	down	1	down_down
Myl3	up	up	1	up_up
Myod1	down	down	1	down_down
Myt1	down	down	1	down_down
Myt1l	down	down	1	down_down
Nkx2-6	down	down	1	down_down
Cd244a	down	down	1	down_down
Mycn	down	down	1	down_down
Npas2	up	up	1	up_up
Npm1	down	down	1	down_down
Npr3	up	up	1	up_up
Npy1r	down	down	1	down_down
Npy2r	down	down	1	down_down
Nxn	down	down	1	down_down
Omp	down	down	1	down_down
Otog	down	down	1	down_down
Pax7	down	down	1	down_down
Pdcd1	down	down	1	down_down
Pde1c	down	down	1	down_down
Pira2	down	down	1	down_down
Lilra6	down	down	1	down_down
Pira12	down	down	1	down_down
Prkch	down	down	1	down_down
Prkcq	down	down	1	down_down
Lcp1	down	down	1	down_down
Ppp1r17	down	down	1	down_down
Klk6	down	down	1	down_down
Tmsb4x	down	down	1	down_down
Ptpn18	down	down	1	down_down
Ptprb	down	down	1	down_down
Ptprs	up	up	1	up_up
Ptx3	up	up	1	up_up
Rgs4	down	down	1	down_down
Rgs5	down	down	1	down_down
Rph3a	down	down	1	down_down
Stmn2	down	down	1	down_down
Scn10a	down	down	1	down_down
Scn5a	down	down	1	down_down
Cxcl12	down	down	1	down_down
Sema4b	up	up	1	up_up
Sema6a	down	down	1	down_down
Sfrp1	down	down	1	down_down
St6galnac3	down	down	1	down_down
St8sia2	down	down	1	down_down
St8sia4	down	down	1	down_down
Slfn3	down	down	1	down_down
Sstr1	down	down	1	down_down
Sox11	down	down	1	down_down
Sox17	down	down	1	down_down
Sox6	up	up	1	up_up
Sox7	up	up	1	up_up
Sdc3	down	down	1	down_down
Synj2	up	up	1	up_up
Tbx4	down	down	1	down_down
Tbx5	down	down	1	down_down
Tcf20	up	up	1	up_up
Tcf7l2	up	up	1	up_up
Tfap2b	down	down	1	down_down
Tcte2	up	up	1	up_up
Dntt	down	down	1	down_down
Tec	down	down	1	down_down
Prss39	down	down	1	down_down
Tgif1	down	down	1	down_down
Thbs4	down	down	1	down_down
Tle2	down	down	1	down_down
Cd70	down	down	1	down_down
Tpd52l1	up	up	1	up_up
Trp73	down	down	1	down_down
Trpc4	down	down	1	down_down
Tub	down	down	1	down_down
Tyrobp	down	down	1	down_down
Umod	down	down	1	down_down
Upk1b	down	down	1	down_down
Vegfa	up	up	1	up_up
Ezr	down	down	1	down_down
Wnt2	down	down	1	down_down
Zfp57	down	down	1	down_down
Agr2	down	down	1	down_down
Cdh20	down	down	1	down_down
Ets1	down	down	1	down_down
Oas1g	down	down	1	down_down
Tenm3	down	down	1	down_down
Osr1	down	down	1	down_down
Spry2	up	up	1	up_up
Tll2	down	down	1	down_down
Zeb2	up	up	1	up_up
Psg17	down	down	1	down_down
Psg19	down	down	1	down_down
Acot1	up	up	1	up_up
Vsnl1	down	down	1	down_down
Slamf1	down	down	1	down_down
Med10	down	down	1	down_down
Dpf1	up	up	1	up_up
Schip1	down	down	1	down_down
Irx4	down	down	1	down_down
Ncald	down	down	1	down_down
Nptx2	down	down	1	down_down
Celsr2	up	up	1	up_up
Slc40a1	up	up	1	up_up
St3gal6	up	up	1	up_up
Cadm1	up	up	1	up_up
Cldn14	down	down	1	down_down
Gkap1	up	up	1	up_up
Kcnj1	down	down	1	down_down
Kcnip3	down	down	1	down_down
Rgs17	down	down	1	down_down
Dnajb8	down	down	1	down_down
H1f5	down	down	1	down_down
Sez6l	down	down	1	down_down
Piwil1	down	down	1	down_down
Fmnl1	down	down	1	down_down
Tnfrsf13b	down	down	1	down_down
Pmaip1	down	down	1	down_down
Pex5l	down	down	1	down_down
Smoc2	down	down	1	down_down
Stk32b	down	down	1	down_down
Gpr88	up	up	1	up_up
Mrps23	up	up	1	up_up
Rwdd3	down	down	1	down_down
Pxdc1	up	up	1	up_up
Pdzk1ip1	down	down	1	down_down
Kirrel3	down	down	1	down_down
Rprm	down	down	1	down_down
Ooep	down	down	1	down_down
Bambi	up	up	1	up_up
Rbm28	up	up	1	up_up
Sycn	down	down	1	down_down
Tspan11	down	down	1	down_down
Dcdc2c	down	down	1	down_down
Pdrg1	down	down	1	down_down
Cfap57	down	down	1	down_down
Klk5	down	down	1	down_down
Cd177	down	down	1	down_down
Srrm4	down	down	1	down_down
Zg16	down	down	1	down_down
C1qtnf2	down	down	1	down_down
Hmgb4	down	down	1	down_down
Krtap4-13	down	down	1	down_down
Iyd	down	down	1	down_down
Kcnip1	down	down	1	down_down
Fam135b	down	down	1	down_down
Filip1	down	down	1	down_down
Fam189a1	down	down	1	down_down
Prdm16	down	down	1	down_down
Tbc1d9	down	down	1	down_down
Treml1	down	down	1	down_down
Grap	down	down	1	down_down
Nectin4	down	down	1	down_down
Tekt4	down	down	1	down_down
Cfap45	down	down	1	down_down
Krt33a	down	down	1	down_down
Ush1c	down	down	1	down_down
Cracdl	down	down	1	down_down
Tmem163	down	down	1	down_down
Ripk4	up	up	1	up_up
Kcnmb2	down	down	1	down_down
Zfp618	down	down	1	down_down
Arhgef10l	down	down	1	down_down
Rspo3	down	down	1	down_down
St8sia3os	down	down	1	down_down
Pex26	up	up	1	up_up
Phactr3	down	down	1	down_down
Tbc1d21	down	down	1	down_down
Neto2	up	up	1	up_up
Tmem114	down	down	1	down_down
Slamf8	down	down	1	down_down
Iqca	down	down	1	down_down
Krt24	down	down	1	down_down
Tmem150cos	down	down	1	down_down
Jakmip1	down	down	1	down_down
Dock8	down	down	1	down_down
Ppp1r3g	up	up	1	up_up
Unc5cl	down	down	1	down_down
Ube2ql1	down	down	1	down_down
Krtap17-1	down	down	1	down_down
Pgpep1l	down	down	1	down_down
Slc25a12	down	down	1	down_down
Pacsin3	up	up	1	up_up
Syt13	down	down	1	down_down
Tnxb	up	up	1	up_up
Cacng8	down	down	1	down_down
Tmem108	down	down	1	down_down
Ucn3	down	down	1	down_down
Rsph6a	up	up	1	up_up
B3galt5	down	down	1	down_down
Allc	down	down	1	down_down
Cnnm2	up	up	1	up_up
Fam90a1a	down	down	1	down_down
C87198	down	down	1	down_down
Tlcd4	down	down	1	down_down
Klk9	down	down	1	down_down
AU023762	down	down	1	down_down
Smg6	up	up	1	up_up
Synpo	down	down	1	down_down
Itga9	down	down	1	down_down
Adcy4	down	down	1	down_down
Slc6a5	down	down	1	down_down
Pik3r6	down	down	1	down_down
Rab15	up	up	1	up_up
Krt72	down	down	1	down_down
Afap1l1	down	down	1	down_down
Arap3	down	down	1	down_down
Tm6sf1	down	down	1	down_down
Slc14a1	down	down	1	down_down
Grm7	down	down	1	down_down
Abr	down	down	1	down_down
Krt5	down	down	1	down_down
Krt7	down	down	1	down_down
H2-M10.3	down	down	1	down_down
Chaf1b	down	down	1	down_down
Chrna3	down	down	1	down_down
Gabra5	down	down	1	down_down
Egln3	up	up	1	up_up
Krt82	down	down	1	down_down
Pawr	down	down	1	down_down
Necab2	up	up	1	up_up
Ankrd6	down	down	1	down_down
Rem2	down	down	1	down_down
Caln1	down	down	1	down_down
Slc17a6	down	down	1	down_down
Kirrel	up	up	1	up_up
Scrt1	up	up	1	up_up
Trhr2	down	down	1	down_down
Mlph	down	down	1	down_down
Ripor2	down	down	1	down_down
Vps37d	up	up	1	up_up
Zbtb7c	up	up	1	up_up
Adamts18	down	down	1	down_down
Pycr1	up	up	1	up_up
Gpr139	down	down	1	down_down
Irgc1	down	down	1	down_down
Nckap5	down	down	1	down_down
Mkx	down	down	1	down_down
Unc5d	down	down	1	down_down
Spsb4	down	down	1	down_down
Cfap46	down	down	1	down_down
Ubxn10	down	down	1	down_down
Lemd1	down	down	1	down_down
Cgas	down	down	1	down_down
Neurl3	down	down	1	down_down
Fcgbp	down	down	1	down_down
Mfsd6l	down	down	1	down_down
Lrrtm3	down	down	1	down_down
Kdm6b	up	up	1	up_up
Wscd1	down	down	1	down_down
Plekhh3	up	up	1	up_up
Gpr142	down	down	1	down_down
Rapgef5	down	down	1	down_down
Spata13	down	down	1	down_down
Fam167a	down	down	1	down_down
Xkr6	down	down	1	down_down
Clic5	down	down	1	down_down
AI661453	down	down	1	down_down
Pcare	down	down	1	down_down
Opalin	down	down	1	down_down
Rcsd1	down	down	1	down_down
Becn2	down	down	1	down_down
Tfap2d	down	down	1	down_down
Gpr55	down	down	1	down_down
B3gnt7	down	down	1	down_down
Cbln4	down	down	1	down_down
Slc5a9	down	down	1	down_down
Ncmap	down	down	1	down_down
Igsf21	down	down	1	down_down
Ajap1	down	down	1	down_down
Arhgef16	down	down	1	down_down
Cytl1	down	down	1	down_down
Rimbp2	down	down	1	down_down
Eva1a	down	down	1	down_down
Arhgap25	down	down	1	down_down
Hdac11	down	down	1	down_down
Rerg	down	down	1	down_down
Rasgrp4	down	down	1	down_down
Siglecf	down	down	1	down_down
Luzp2	down	down	1	down_down
Ndrg4	down	down	1	down_down
Plcg2	down	down	1	down_down
Mthfsd	up	up	1	up_up
Igsf9b	down	down	1	down_down
Sh3rf3	down	down	1	down_down
Ccdc38	down	down	1	down_down
Btnl9	down	down	1	down_down
C1qtnf9	down	down	1	down_down
Dact2	down	down	1	down_down
H2-M5	down	down	1	down_down
Loxhd1	down	down	1	down_down
Dusp27	down	down	1	down_down
Gpr1	down	down	1	down_down
Cdh7	down	down	1	down_down
Ypel4	up	up	1	up_up
Vtcn1	down	down	1	down_down
Grin3a	down	down	1	down_down
Zfp462	up	up	1	up_up
Lrrc38	down	down	1	down_down
Disp3	down	down	1	down_down
Tmem132d	down	down	1	down_down
Adgrd1	down	down	1	down_down
Iqsec3	down	down	1	down_down
Plxna4	down	down	1	down_down
Psg22	down	down	1	down_down
Nlrp9b	down	down	1	down_down
Zfp536	down	down	1	down_down
Rgma	up	up	1	up_up
Myo16	down	down	1	down_down
Pkd1l3	down	down	1	down_down
C2cd4a	up	up	1	up_up
Neto1	down	down	1	down_down
Olfr1344	down	down	1	down_down
Olfr685	down	down	1	down_down
Olfr1333	down	down	1	down_down
Olfr1339	down	down	1	down_down
Kcnc2	down	down	1	down_down
Rbfox1	down	down	1	down_down
Lsamp	down	down	1	down_down
Stk32a	down	down	1	down_down
Dpp10	down	down	1	down_down
Rtn4rl2	up	up	1	up_up
Ccdc60	down	down	1	down_down
Adamtsl3	down	down	1	down_down
Foxi2	down	down	1	down_down
Ephb1	down	down	1	down_down
Tmem132e	down	down	1	down_down
Cdk15	down	down	1	down_down
Smtnl2	up	up	1	up_up
Nynrin	down	down	1	down_down
Prex1	down	down	1	down_down
Trp53i11	down	down	1	down_down
Armcx6	down	down	1	down_down
Zfp385c	down	down	1	down_down
Klk15	down	down	1	down_down
H4c11	down	down	1	down_down
H4c12	down	down	1	down_down
H4c18	down	down	1	down_down
H2ac22	down	down	1	down_down
H2bc13	down	down	1	down_down
Pld5	down	down	1	down_down
Cxxc4	down	down	1	down_down
Dusp4	up	up	1	up_up
Fzd10os	down	down	1	down_down
Eml5	up	up	1	up_up
Frmd6	down	down	1	down_down
Igf2bp2	up	up	1	up_up
Nwd2	down	down	1	down_down
Fndc9	down	down	1	down_down
Zmat4	down	down	1	down_down
Sox2ot	down	down	1	down_down
Tmem215	down	down	1	down_down
Chd7	up	up	1	up_up
Mslnl	down	down	1	down_down
Nol4l	up	up	1	up_up
Med12l	up	up	1	up_up
Myorg	up	up	1	up_up
Csmd2	down	down	1	down_down
Fhad1	down	down	1	down_down
Cecr2	up	up	1	up_up
Htra4	up	up	1	up_up
Dixdc1	up	up	1	up_up
Hcn4	down	down	1	down_down
Il1rapl1	down	down	1	down_down
Frem3	down	down	1	down_down
Mafa	up	up	1	up_up
AF067063	down	down	1	down_down
Marchf4	down	down	1	down_down
Rxfp1	down	down	1	down_down
Prmt8	down	down	1	down_down
Adgrg5	down	down	1	down_down
Susd5	down	down	1	down_down
Ephx4	up	up	1	up_up
Ano7	down	down	1	down_down
Nkain2	down	down	1	down_down
Myo1a	down	down	1	down_down
Adcy1	down	down	1	down_down
Specc1	down	down	1	down_down
Fam169b	down	down	1	down_down
Psg20	down	down	1	down_down
Cyp26c1	down	down	1	down_down
Prlh	down	down	1	down_down
Epp13	down	down	1	down_down
Hs3st4	down	down	1	down_down
CK137956	down	down	1	down_down
H2bc23	down	down	1	down_down
Bend4	down	down	1	down_down
Smim17	down	down	1	down_down
Alkal2	up	up	1	up_up
Vmn1r86	down	down	1	down_down
Arhgap33os	down	down	1	down_down
Dchs2	down	down	1	down_down
Abi1	up	NS	1	up_NS
Chrne	up	NS	1	up_NS
Adcy8	down	NS	1	down_NS
Add2	down	NS	1	down_NS
Adm	up	NS	1	up_NS
Aebp1	down	NS	1	down_NS
Ahsg	down	NS	1	down_NS
Akap3	down	NS	1	down_NS
Akt1	up	NS	1	up_NS
Aldh3a1	down	NS	1	down_NS
Alox5ap	down	NS	1	down_NS
Ang2	down	NS	1	down_NS
Anp32a	up	NS	1	up_NS
Birc2	up	NS	1	up_NS
Areg	down	NS	1	down_NS
Arl4a	up	NS	1	up_NS
Arntl	up	NS	1	up_NS
Art2b	down	NS	1	down_NS
Rab27a	up	NS	1	up_NS
Neurod6	down	NS	1	down_NS
Atp2b2	down	NS	1	down_NS
Atp4a	down	NS	1	down_NS
Atp7b	down	NS	1	down_NS
Atpif1	up	NS	1	up_NS
Azgp1	down	NS	1	down_NS
Blk	down	NS	1	down_NS
Bmpr1a	up	NS	1	up_NS
Serping1	up	NS	1	up_NS
Cacna1e	down	NS	1	down_NS
Cacna1s	down	NS	1	down_NS
Cacna2d3	down	NS	1	down_NS
Cacng2	down	NS	1	down_NS
Ddr1	up	NS	1	up_NS
Calb2	down	NS	1	down_NS
Car11	up	NS	1	up_NS
Car2	up	NS	1	up_NS
Cav3	down	NS	1	down_NS
Serpinh1	up	NS	1	up_NS
Ccna1	down	NS	1	down_NS
Ccr6	down	NS	1	down_NS
Cct6b	up	NS	1	up_NS
Ctla4	down	NS	1	down_NS
Cd1d2	up	NS	1	up_NS
Cd33	down	NS	1	down_NS
Cd3e	down	NS	1	down_NS
Cd4	down	NS	1	down_NS
Cd81	up	NS	1	up_NS
Cd83	up	NS	1	up_NS
Cdh13	down	NS	1	down_NS
Cdh4	down	NS	1	down_NS
Cdkn1b	up	NS	1	up_NS
Cdkn1c	up	NS	1	up_NS
Cebpb	up	NS	1	up_NS
Cfc1	down	NS	1	down_NS
Chat	down	NS	1	down_NS
Socs1	up	NS	1	up_NS
Cit	down	NS	1	down_NS
Clcn2	up	NS	1	up_NS
Clcn4	up	NS	1	up_NS
Clcn5	up	NS	1	up_NS
Cntfr	up	NS	1	up_NS
Cntn1	down	NS	1	down_NS
Col18a1	down	NS	1	down_NS
Col19a1	down	NS	1	down_NS
Cpt1a	up	NS	1	up_NS
Cradd	up	NS	1	up_NS
Crhbp	down	NS	1	down_NS
Crhr1	down	NS	1	down_NS
Crx	down	NS	1	down_NS
Csf2ra	up	NS	1	up_NS
Cttn	up	NS	1	up_NS
Cux2	down	NS	1	down_NS
Cyp11a1	down	NS	1	down_NS
Cyp19a1	down	NS	1	down_NS
Cyp1b1	up	NS	1	up_NS
Cyp46a1	down	NS	1	down_NS
Dab1	down	NS	1	down_NS
Dao	down	NS	1	down_NS
Slc6a3	down	NS	1	down_NS
Dbi	up	NS	1	up_NS
Dbx1	down	NS	1	down_NS
Dctn1	up	NS	1	up_NS
Dlk1	down	NS	1	down_NS
Reep5	up	NS	1	up_NS
Slc26a3	down	NS	1	down_NS
Drd4	up	NS	1	up_NS
Drd5	down	NS	1	down_NS
Dsg2	down	NS	1	down_NS
Adam18	down	NS	1	down_NS
Edn3	down	NS	1	down_NS
Eef2	up	NS	1	up_NS
Emx1	down	NS	1	down_NS
En1	down	NS	1	down_NS
En2	down	NS	1	down_NS
Epha8	down	NS	1	down_NS
Epn1	up	NS	1	up_NS
Epn2	up	NS	1	up_NS
Ces3b	down	NS	1	down_NS
Gnb1l	up	NS	1	up_NS
Esx1	down	NS	1	down_NS
Eya4	down	NS	1	down_NS
F2rl2	down	NS	1	down_NS
Ptk2	up	NS	1	up_NS
Ms4a2	down	NS	1	down_NS
Fer	up	NS	1	up_NS
Fgf3	down	NS	1	down_NS
Fgf5	down	NS	1	down_NS
Fgfbp1	down	NS	1	down_NS
Fgfr1	up	NS	1	up_NS
Fhl4	up	NS	1	up_NS
Flt1	down	NS	1	down_NS
Flt4	down	NS	1	down_NS
Fnta	up	NS	1	up_NS
Fosb	up	NS	1	up_NS
Frk	up	NS	1	up_NS
Fzd1	up	NS	1	up_NS
G6pc2	down	NS	1	down_NS
Gabrb1	down	NS	1	down_NS
Gabrr1	down	NS	1	down_NS
Gad1	down	NS	1	down_NS
Gad2	down	NS	1	down_NS
Gal	down	NS	1	down_NS
Gbx2	down	NS	1	down_NS
Gfpt2	down	NS	1	down_NS
Ggh	up	NS	1	up_NS
Cblif	down	NS	1	down_NS
Gip	down	NS	1	down_NS
Gng8	up	NS	1	up_NS
Gpr65	down	NS	1	down_NS
Gpx5	down	NS	1	down_NS
Gsr	up	NS	1	up_NS
Grik3	down	NS	1	down_NS
Gucy2c	down	NS	1	down_NS
Gypa	down	NS	1	down_NS
Gzmb	down	NS	1	down_NS
Gzmc	down	NS	1	down_NS
Gzmg	down	NS	1	down_NS
H2-T24	up	NS	1	up_NS
Has3	up	NS	1	up_NS
Hbb-bh1	down	NS	1	down_NS
Hck	down	NS	1	down_NS
Foxd3	down	NS	1	down_NS
Foxg1	down	NS	1	down_NS
Hmgb3	up	NS	1	up_NS
Prmt1	up	NS	1	up_NS
Hsf1	up	NS	1	up_NS
Htr1a	down	NS	1	down_NS
Htr4	down	NS	1	down_NS
Htr5a	down	NS	1	down_NS
Htr5b	down	NS	1	down_NS
Slc6a4	down	NS	1	down_NS
Hyal1	up	NS	1	up_NS
Igf2r	up	NS	1	up_NS
Ccn1	down	NS	1	down_NS
Il11ra2	up	NS	1	up_NS
Il17ra	up	NS	1	up_NS
Il5ra	down	NS	1	down_NS
Il9r	down	NS	1	down_NS
Inhbb	up	NS	1	up_NS
Irs4	down	NS	1	down_NS
Itgam	down	NS	1	down_NS
Itk	down	NS	1	down_NS
Itpr1	up	NS	1	up_NS
Kcna5	down	NS	1	down_NS
Kcna6	down	NS	1	down_NS
Kcna7	up	NS	1	up_NS
Kcnh2	up	NS	1	up_NS
Kcnj10	down	NS	1	down_NS
Kcnj3	down	NS	1	down_NS
Kcnk1	down	NS	1	down_NS
Kcnk5	down	NS	1	down_NS
Kcnma1	down	NS	1	down_NS
Krt1	down	NS	1	down_NS
Krt86	down	NS	1	down_NS
Krt84	down	NS	1	down_NS
Krt2	down	NS	1	down_NS
Krt6a	down	NS	1	down_NS
Krt6b	down	NS	1	down_NS
Lag3	up	NS	1	up_NS
Lhx3	down	NS	1	down_NS
Lipa	up	NS	1	up_NS
Lmx1b	down	NS	1	down_NS
Ltbp3	up	NS	1	up_NS
Ly6e	up	NS	1	up_NS
Ly9	down	NS	1	down_NS
Tm4sf1	down	NS	1	down_NS
Maf	up	NS	1	up_NS
Maff	up	NS	1	up_NS
Mcl1	up	NS	1	up_NS
Cma1	down	NS	1	down_NS
Tpsb2	down	NS	1	down_NS
Meg3	down	NS	1	down_NS
Men1	up	NS	1	up_NS
Meox1	down	NS	1	down_NS
Mep1a	down	NS	1	down_NS
Mid1	up	NS	1	up_NS
Mknk1	up	NS	1	up_NS
Sik1	up	NS	1	up_NS
Mttp	up	NS	1	up_NS
Muc5ac	down	NS	1	down_NS
Gadd45b	up	NS	1	up_NS
Myh9	up	NS	1	up_NS
Myo6	up	NS	1	up_NS
Myom2	down	NS	1	down_NS
Naip1	down	NS	1	down_NS
Nat2	up	NS	1	up_NS
Nedd4	up	NS	1	up_NS
Neo1	up	NS	1	up_NS
Nfe2l1	up	NS	1	up_NS
Nfyb	up	NS	1	up_NS
Ngf	down	NS	1	down_NS
Nkx6-1	down	NS	1	down_NS
Nlk	up	NS	1	up_NS
Nos1	down	NS	1	down_NS
Ccn3	down	NS	1	down_NS
Nppb	down	NS	1	down_NS
Npy5r	down	NS	1	down_NS
Nrg3	down	NS	1	down_NS
Ocln	down	NS	1	down_NS
Olfr62	down	NS	1	down_NS
Pabpc1	up	NS	1	up_NS
Pax3	down	NS	1	down_NS
Pax4	down	NS	1	down_NS
Pax9	down	NS	1	down_NS
Pbx3	up	NS	1	up_NS
Pdcd6ip	up	NS	1	up_NS
Pde1b	up	NS	1	up_NS
Pde9a	down	NS	1	down_NS
Pdk2	up	NS	1	up_NS
Pdyn	down	NS	1	down_NS
Pik3r3	up	NS	1	up_NS
Pira1	down	NS	1	down_NS
Pira13	down	NS	1	down_NS
Pou1f1	down	NS	1	down_NS
Pitpna	up	NS	1	up_NS
Pitx2	down	NS	1	down_NS
Pkdrej	up	NS	1	up_NS
Pkib	down	NS	1	down_NS
Pkp1	down	NS	1	down_NS
Pla2g2a	down	NS	1	down_NS
Pla2g2d	down	NS	1	down_NS
Plec	up	NS	1	up_NS
Phox2b	down	NS	1	down_NS
Polg	up	NS	1	up_NS
Pou2f1	up	NS	1	up_NS
Pou4f3	down	NS	1	down_NS
Prkg2	down	NS	1	down_NS
Prm1	up	NS	1	up_NS
Prom1	down	NS	1	down_NS
Prox1	down	NS	1	down_NS
Prx	up	NS	1	up_NS
Ptf1a	down	NS	1	down_NS
Ptger4	down	NS	1	down_NS
Ptn	down	NS	1	down_NS
Ptpn1	up	NS	1	up_NS
Ptprn	down	NS	1	down_NS
Ptprr	down	NS	1	down_NS
Ptprt	down	NS	1	down_NS
Rag1	down	NS	1	down_NS
Aldh1a2	down	NS	1	down_NS
Ranbp1	up	NS	1	up_NS
Rasgrp1	down	NS	1	down_NS
Rbl2	up	NS	1	up_NS
Relb	up	NS	1	up_NS
Reln	down	NS	1	down_NS
Ralgds	up	NS	1	up_NS
Rlbp1	down	NS	1	down_NS
Mst1r	up	NS	1	up_NS
Rpgr	up	NS	1	up_NS
Polr1a	up	NS	1	up_NS
Polr2c	up	NS	1	up_NS
Ryk	up	NS	1	up_NS
Ryr2	down	NS	1	down_NS
S100a11	up	NS	1	up_NS
Stmn3	up	NS	1	up_NS
Scn9a	down	NS	1	down_NS
Ccl1	down	NS	1	down_NS
Ccl20	down	NS	1	down_NS
Selenbp2	down	NS	1	down_NS
Selplg	down	NS	1	down_NS
Sema3f	up	NS	1	up_NS
Sema5b	down	NS	1	down_NS
Scg5	down	NS	1	down_NS
Sh3gl2	down	NS	1	down_NS
Sh3gl1	up	NS	1	up_NS
Shd	up	NS	1	up_NS
St8sia1	down	NS	1	down_NS
St8sia3	down	NS	1	down_NS
Six2	down	NS	1	down_NS
Slc12a1	down	NS	1	down_NS
Slc1a5	up	NS	1	up_NS
Slc2a2	down	NS	1	down_NS
Slc2a3	up	NS	1	up_NS
Slc5a1	down	NS	1	down_NS
Slit3	up	NS	1	up_NS
Smarcb1	up	NS	1	up_NS
Ncor2	up	NS	1	up_NS
Snca	down	NS	1	down_NS
Snta1	up	NS	1	up_NS
Sox1	down	NS	1	down_NS
Sox12	up	NS	1	up_NS
Sox14	down	NS	1	down_NS
Sox3	down	NS	1	down_NS
Sox4	up	NS	1	up_NS
Serpinb9e	down	NS	1	down_NS
Spock1	down	NS	1	down_NS
Stac	down	NS	1	down_NS
Stat6	up	NS	1	up_NS
Aurka	up	NS	1	up_NS
Bhlhe40	up	NS	1	up_NS
Eif1	up	NS	1	up_NS
Surf6	up	NS	1	up_NS
T2	down	NS	1	down_NS
T	down	NS	1	down_NS
Tac1	down	NS	1	down_NS
Tacr3	down	NS	1	down_NS
Slc6a6	up	NS	1	up_NS
Tbx15	down	NS	1	down_NS
Tbx2	up	NS	1	up_NS
Tcea3	up	NS	1	up_NS
Zeb1	up	NS	1	up_NS
Tfap2c	down	NS	1	down_NS
Tdgf1	down	NS	1	down_NS
Tesk1	up	NS	1	up_NS
Tgfb3	up	NS	1	up_NS
Theg	down	NS	1	down_NS
Tiam1	up	NS	1	up_NS
Tie1	down	NS	1	down_NS
Tnfrsf11a	up	NS	1	up_NS
Pglyrp1	down	NS	1	down_NS
Tnr	down	NS	1	down_NS
Tpm2	up	NS	1	up_NS
Traf4	up	NS	1	up_NS
Trpc6	down	NS	1	down_NS
Prss2	down	NS	1	down_NS
Ttn	down	NS	1	down_NS
Txk	down	NS	1	down_NS
Ulk1	up	NS	1	up_NS
Uox	down	NS	1	down_NS
Scgb1a1	up	NS	1	up_NS
Slc45a2	down	NS	1	down_NS
Vamp2	up	NS	1	up_NS
Vip	down	NS	1	down_NS
Wnt11	up	NS	1	up_NS
Wnt7a	down	NS	1	down_NS
Yap1	up	NS	1	up_NS
Zap70	down	NS	1	down_NS
Zfp148	down	NS	1	down_NS
Zic3	down	NS	1	down_NS
Bves	down	NS	1	down_NS
Car14	up	NS	1	up_NS
Pappa2	down	NS	1	down_NS
Fiz1	up	NS	1	up_NS
Fyb	down	NS	1	down_NS
Kel	down	NS	1	down_NS
Esyt1	up	NS	1	up_NS
Pde10a	down	NS	1	down_NS
Slc26a4	down	NS	1	down_NS
Scn11a	down	NS	1	down_NS
Ccl19	down	NS	1	down_NS
Sh3bp5	up	NS	1	up_NS
Spry4	up	NS	1	up_NS
Avpr1b	down	NS	1	down_NS
Grk6	up	NS	1	up_NS
Nr5a1	down	NS	1	down_NS
Nr5a2	down	NS	1	down_NS
Psg16	down	NS	1	down_NS
Psmb2	up	NS	1	up_NS
Hunk	up	NS	1	up_NS
Ern2	down	NS	1	down_NS
Trpc7	down	NS	1	down_NS
Spo11	down	NS	1	down_NS
Sgsh	up	NS	1	up_NS
B9d1	up	NS	1	up_NS
Plaat1	down	NS	1	down_NS
Tbl2	up	NS	1	up_NS
Tcl1b4	down	NS	1	down_NS
Tcl1b5	down	NS	1	down_NS
Zdhhc8	up	NS	1	up_NS
Tango2	up	NS	1	up_NS
Pde7b	down	NS	1	down_NS
Pcsk1n	down	NS	1	down_NS
Meltf	down	NS	1	down_NS
Snai3	up	NS	1	up_NS
Thop1	up	NS	1	up_NS
E2f6	up	NS	1	up_NS
Tmprss2	down	NS	1	down_NS
Postn	down	NS	1	down_NS
Sacs	down	NS	1	down_NS
Mapk6	up	NS	1	up_NS
Dmrt1	down	NS	1	down_NS
Keap1	up	NS	1	up_NS
Nckap1	up	NS	1	up_NS
Olig2	down	NS	1	down_NS
Hnrnpdl	up	NS	1	up_NS
Il27ra	up	NS	1	up_NS
Tnk2	up	NS	1	up_NS
Bok	up	NS	1	up_NS
Cdk2ap2	up	NS	1	up_NS
Umodl1	down	NS	1	down_NS
Adgra1	down	NS	1	down_NS
Rhpn2	up	NS	1	up_NS
Mettl17	up	NS	1	up_NS
Tspan14	up	NS	1	up_NS
Adgre4	down	NS	1	down_NS
Gramd1a	up	NS	1	up_NS
Rbfox3	down	NS	1	down_NS
Batf	down	NS	1	down_NS
Pdlim3	down	NS	1	down_NS
Tomm40	up	NS	1	up_NS
Usp2	up	NS	1	up_NS
Corin	down	NS	1	down_NS
Tslp	down	NS	1	down_NS
Clasrp	up	NS	1	up_NS
Reck	up	NS	1	up_NS
Tuba8	up	NS	1	up_NS
Egfl6	down	NS	1	down_NS
Zfp316	down	NS	1	down_NS
Zfp326	up	NS	1	up_NS
Gabbr1	up	NS	1	up_NS
Il36rn	down	NS	1	down_NS
Mefv	down	NS	1	down_NS
Hpgds	down	NS	1	down_NS
Nup210	down	NS	1	down_NS
Prdx5	up	NS	1	up_NS
Crtam	down	NS	1	down_NS
Fezf2	down	NS	1	down_NS
Trim3	up	NS	1	up_NS
Hao2	down	NS	1	down_NS
Prodh2	down	NS	1	down_NS
Prpf40a	up	NS	1	up_NS
Htra1	up	NS	1	up_NS
Dmrtb1	down	NS	1	down_NS
Atl2	up	NS	1	up_NS
Metap2	down	NS	1	down_NS
Net1	up	NS	1	up_NS
Arl3	up	NS	1	up_NS
Arid3b	up	NS	1	up_NS
Tmem115	up	NS	1	up_NS
Foxo1	up	NS	1	up_NS
Stmn4	down	NS	1	down_NS
Fads2	up	NS	1	up_NS
Gpr132	down	NS	1	down_NS
Litaf	up	NS	1	up_NS
Krt71	down	NS	1	down_NS
Tex101	down	NS	1	down_NS
Hacl1	up	NS	1	up_NS
Cacna2d2	down	NS	1	down_NS
Trpm5	down	NS	1	down_NS
Olfr749	down	NS	1	down_NS
Tbx20	down	NS	1	down_NS
Vav3	down	NS	1	down_NS
Nelfcd	up	NS	1	up_NS
Cramp1	up	NS	1	up_NS
Psors1c2	up	NS	1	up_NS
Fxyd7	up	NS	1	up_NS
Bcl11b	down	NS	1	down_NS
Chst11	up	NS	1	up_NS
Rnase4	up	NS	1	up_NS
Tssk3	up	NS	1	up_NS
Tdh	down	NS	1	down_NS
Dact1	up	NS	1	up_NS
Slc22a17	up	NS	1	up_NS
Bhlhe22	down	NS	1	down_NS
Erbin	up	NS	1	up_NS
Jph2	down	NS	1	down_NS
Fign	up	NS	1	up_NS
Il1rapl2	down	NS	1	down_NS
Mllt1	up	NS	1	up_NS
Gng13	down	NS	1	down_NS
Slc5a4a	down	NS	1	down_NS
Izumo1r	down	NS	1	down_NS
Bean1	down	NS	1	down_NS
Asb1	up	NS	1	up_NS
Clstn1	up	NS	1	up_NS
Abhd6	up	NS	1	up_NS
Sptssb	down	NS	1	down_NS
Msmo1	up	NS	1	up_NS
Osgep	up	NS	1	up_NS
Inafm1	up	NS	1	up_NS
Cenpp	up	NS	1	up_NS
Pcp4l1	down	NS	1	down_NS
Nipsnap3b	up	NS	1	up_NS
Adamtsl5	up	NS	1	up_NS
Ntmt1	up	NS	1	up_NS
Asb17	down	NS	1	down_NS
Dnajc10	up	NS	1	up_NS
Tril	up	NS	1	up_NS
Shisa5	up	NS	1	up_NS
Dusp26	down	NS	1	down_NS
Fam210b	down	NS	1	down_NS
Pmf1	up	NS	1	up_NS
Ttc14	up	NS	1	up_NS
Smarca2	up	NS	1	up_NS
Eef1g	up	NS	1	up_NS
Uqcc2	up	NS	1	up_NS
Cmtm5	down	NS	1	down_NS
Eri1	up	NS	1	up_NS
Iqcf4	down	NS	1	down_NS
Cxxc5	up	NS	1	up_NS
Klhl13	up	NS	1	up_NS
Slc39a8	up	NS	1	up_NS
Aasdhppt	up	NS	1	up_NS
Hcfc2	up	NS	1	up_NS
Ces5a	down	NS	1	down_NS
Atp5g2	up	NS	1	up_NS
Tctn2	up	NS	1	up_NS
Nop53	up	NS	1	up_NS
Fam135a	up	NS	1	up_NS
Krt42	down	NS	1	down_NS
NA	down	NS	1	down_NS
Iqcf3	down	NS	1	down_NS
Tmem174	down	NS	1	down_NS
Ndufa8	up	NS	1	up_NS
Lmbrd1	up	NS	1	up_NS
Tmem126b	up	NS	1	up_NS
Col6a4	down	NS	1	down_NS
Mrps18a	up	NS	1	up_NS
Caly	up	NS	1	up_NS
Mtcl1	down	NS	1	down_NS
Myct1	down	NS	1	down_NS
Sync	up	NS	1	up_NS
Tmem273	down	NS	1	down_NS
Rbis	up	NS	1	up_NS
Mroh4	down	NS	1	down_NS
Dennd6b	up	NS	1	up_NS
Krtap3-1	down	NS	1	down_NS
Arhgef12	up	NS	1	up_NS
Col22a1	down	NS	1	down_NS
Aoc1l2	down	NS	1	down_NS
Pla2g12b	down	NS	1	down_NS
Ttc39b	up	NS	1	up_NS
Ppp1r35	up	NS	1	up_NS
Zfp219	up	NS	1	up_NS
Fam241b	down	NS	1	down_NS
Mettl7a1	up	NS	1	up_NS
Ube2cbp	up	NS	1	up_NS
Eef2kmt	up	NS	1	up_NS
Prxl2a	up	NS	1	up_NS
Tcerg1l	down	NS	1	down_NS
Utp20	up	NS	1	up_NS
Hacd2	up	NS	1	up_NS
Ttll7	down	NS	1	down_NS
Phyhipl	up	NS	1	up_NS
Nsun7	up	NS	1	up_NS
Mmrn1	down	NS	1	down_NS
Atoh8	up	NS	1	up_NS
Gpr39	down	NS	1	down_NS
Oxsm	up	NS	1	up_NS
Fsip1	down	NS	1	down_NS
Col24a1	down	NS	1	down_NS
Dhrs2	down	NS	1	down_NS
Bcor	up	NS	1	up_NS
Ppp6r2	up	NS	1	up_NS
Ggt6	up	NS	1	up_NS
Rnf215	up	NS	1	up_NS
Cdc40	up	NS	1	up_NS
Osbpl3	down	NS	1	down_NS
Smug1	up	NS	1	up_NS
Susd2	up	NS	1	up_NS
Serpinb12	down	NS	1	down_NS
Mad2l2	up	NS	1	up_NS
Cars2	up	NS	1	up_NS
Nanog	up	NS	1	up_NS
Prr23a3	down	NS	1	down_NS
Malat1	up	NS	1	up_NS
Brf1	up	NS	1	up_NS
Slc43a1	up	NS	1	up_NS
Katnbl1	up	NS	1	up_NS
Aldh1b1	down	NS	1	down_NS
Fam98a	up	NS	1	up_NS
Hepacam	down	NS	1	down_NS
Prss57	up	NS	1	up_NS
Snorc	down	NS	1	down_NS
Actrt2	down	NS	1	down_NS
Bpifa3	down	NS	1	down_NS
Ttc21b	up	NS	1	up_NS
Psd2	down	NS	1	down_NS
Cpne4	down	NS	1	down_NS
Foxp4	up	NS	1	up_NS
Lonp1	up	NS	1	up_NS
Crct1	down	NS	1	down_NS
Muc5b	down	NS	1	down_NS
Tex37	down	NS	1	down_NS
Mterf2	up	NS	1	up_NS
Mtmr3	up	NS	1	up_NS
Fhip1b	up	NS	1	up_NS
Mei1	down	NS	1	down_NS
Pyroxd2	up	NS	1	up_NS
Cpa5	up	NS	1	up_NS
Spdye4a	down	NS	1	down_NS
Pcf11	up	NS	1	up_NS
Glt8d2	up	NS	1	up_NS
Spaca6	up	NS	1	up_NS
Sv2c	down	NS	1	down_NS
Spp2	down	NS	1	down_NS
Spata19	down	NS	1	down_NS
Nat8f4	up	NS	1	up_NS
Dusp9	up	NS	1	up_NS
Metap1	up	NS	1	up_NS
Rasl10a	up	NS	1	up_NS
Rilpl1	up	NS	1	up_NS
Vwa5b1	down	NS	1	down_NS
Dcstamp	up	NS	1	up_NS
Atxn7l1os2	down	NS	1	down_NS
Ccdc162	up	NS	1	up_NS
Trp53rkb	up	NS	1	up_NS
Il31	down	NS	1	down_NS
Mroh3	down	NS	1	down_NS
Daam2	down	NS	1	down_NS
Aoc1	down	NS	1	down_NS
Rbmxl2	down	NS	1	down_NS
Mfsd2a	up	NS	1	up_NS
Lce1i	down	NS	1	down_NS
Mdh1b	down	NS	1	down_NS
Ppfia3	up	NS	1	up_NS
Armc6	up	NS	1	up_NS
Rab36	up	NS	1	up_NS
Cyfip2	down	NS	1	down_NS
Jade2	up	NS	1	up_NS
Heg1	up	NS	1	up_NS
Tmem213	down	NS	1	down_NS
Myh10	up	NS	1	up_NS
Chst15	up	NS	1	up_NS
Efcab6	down	NS	1	down_NS
Ascc3	up	NS	1	up_NS
Spag11a	down	NS	1	down_NS
Trappc6b	up	NS	1	up_NS
Spint4	down	NS	1	down_NS
Snrnp25	up	NS	1	up_NS
Spaca7	down	NS	1	down_NS
Sfi1	up	NS	1	up_NS
Aacs	up	NS	1	up_NS
Wrnip1	up	NS	1	up_NS
Igsf3	down	NS	1	down_NS
Trim42	down	NS	1	down_NS
Ltn1	up	NS	1	up_NS
Spz1	down	NS	1	down_NS
Kcnip4	down	NS	1	down_NS
Hcar2	up	NS	1	up_NS
Tbl1xr1	up	NS	1	up_NS
Jam3	down	NS	1	down_NS
Enpp5	up	NS	1	up_NS
Tbx19	down	NS	1	down_NS
Mcam	up	NS	1	up_NS
Nat8f2	up	NS	1	up_NS
Trim8	up	NS	1	up_NS
Gpr45	down	NS	1	down_NS
Pcdhgc3	up	NS	1	up_NS
Pcdhga8	up	NS	1	up_NS
Pard6g	up	NS	1	up_NS
Vangl2	up	NS	1	up_NS
Trim11	up	NS	1	up_NS
Krt23	down	NS	1	down_NS
Tnfrsf21	down	NS	1	down_NS
Mtmr14	up	NS	1	up_NS
Lrrc59	up	NS	1	up_NS
Chst10	down	NS	1	down_NS
Fcrla	down	NS	1	down_NS
Hnrnpf	up	NS	1	up_NS
Fibcd1	down	NS	1	down_NS
Olah	down	NS	1	down_NS
Fgg	down	NS	1	down_NS
Rusc2	up	NS	1	up_NS
Dyrk4	down	NS	1	down_NS
Ces2a	down	NS	1	down_NS
Alg9	up	NS	1	up_NS
Ifngas1	down	NS	1	down_NS
Cuedc1	up	NS	1	up_NS
Cdh22	down	NS	1	down_NS
Barhl2	down	NS	1	down_NS
Npffr2	down	NS	1	down_NS
Cdc42ep1	up	NS	1	up_NS
Dock9	up	NS	1	up_NS
Ankrd28	up	NS	1	up_NS
Scrib	up	NS	1	up_NS
Tafa5	down	NS	1	down_NS
Slc45a4	up	NS	1	up_NS
Eaf2	up	NS	1	up_NS
Otub1	up	NS	1	up_NS
Atf5	up	NS	1	up_NS
Ece2	down	NS	1	down_NS
Asmt	up	NS	1	up_NS
Pi4kb	up	NS	1	up_NS
Aldh1l1	up	NS	1	up_NS
Ankrd1	down	NS	1	down_NS
Adgrb1	down	NS	1	down_NS
Gcm2	down	NS	1	down_NS
Celf4	down	NS	1	down_NS
Chrnb3	down	NS	1	down_NS
Grm2	down	NS	1	down_NS
Grm3	down	NS	1	down_NS
Prkaa2	up	NS	1	up_NS
Slco1a5	down	NS	1	down_NS
Slco4a1	down	NS	1	down_NS
Me3	down	NS	1	down_NS
Prr5	up	NS	1	up_NS
Lmo1	down	NS	1	down_NS
Fgb	down	NS	1	down_NS
Scgb2b26	up	NS	1	up_NS
Triobp	up	NS	1	up_NS
C8b	down	NS	1	down_NS
Ly6a	up	NS	1	up_NS
Prdm2	up	NS	1	up_NS
Hdlbp	up	NS	1	up_NS
Lmx1a	down	NS	1	down_NS
Adam33	up	NS	1	up_NS
Kcnq3	down	NS	1	down_NS
Erc1	up	NS	1	up_NS
Dok4	up	NS	1	up_NS
Elac1	up	NS	1	up_NS
Selenom	down	NS	1	down_NS
Calcb	down	NS	1	down_NS
Dph1	up	NS	1	up_NS
Bhlhe23	down	NS	1	down_NS
Kcnn2	down	NS	1	down_NS
Gpr6	down	NS	1	down_NS
Tmprss3	down	NS	1	down_NS
Myh7	down	NS	1	down_NS
Hpcal4	down	NS	1	down_NS
Papln	up	NS	1	up_NS
Nxf7	down	NS	1	down_NS
Capn8	down	NS	1	down_NS
Zscan5b	down	NS	1	down_NS
Usp33	up	NS	1	up_NS
Vmn1r234	down	NS	1	down_NS
Vmn1r219	down	NS	1	down_NS
Bmf	up	NS	1	up_NS
Atp12a	down	NS	1	down_NS
Eif4a3	up	NS	1	up_NS
Wfdc15b	down	NS	1	down_NS
Wdr81	up	NS	1	up_NS
Lrrc75a	up	NS	1	up_NS
Zfp3	up	NS	1	up_NS
Trim40	down	NS	1	down_NS
Hs3st2	down	NS	1	down_NS
Nhs	down	NS	1	down_NS
Dtx4	up	NS	1	up_NS
Thsd4	down	NS	1	down_NS
Btbd2	up	NS	1	up_NS
Tmem132c	down	NS	1	down_NS
Dot1l	up	NS	1	up_NS
Asb18	down	NS	1	down_NS
Iqcj	down	NS	1	down_NS
Hmgcs1	up	NS	1	up_NS
Fam83b	down	NS	1	down_NS
Osgin2	up	NS	1	up_NS
Igsf1	down	NS	1	down_NS
Erich3	down	NS	1	down_NS
Shank2	down	NS	1	down_NS
Mtmr9	down	NS	1	down_NS
Thsd7b	down	NS	1	down_NS
Marchf11	down	NS	1	down_NS
Pcdh9	down	NS	1	down_NS
Trmt1	up	NS	1	up_NS
Galnt17	down	NS	1	down_NS
Pdlim2	up	NS	1	up_NS
Armc2	down	NS	1	down_NS
Plekhg6	up	NS	1	up_NS
Arhgef19	up	NS	1	up_NS
Tnrc6b	up	NS	1	up_NS
Larp1b	up	NS	1	up_NS
Megf11	down	NS	1	down_NS
Sox30	up	NS	1	up_NS
Kmt2a	up	NS	1	up_NS
Hhipl1	down	NS	1	down_NS
Myocd	down	NS	1	down_NS
Chadl	up	NS	1	up_NS
Vgll2	down	NS	1	down_NS
Entpd3	down	NS	1	down_NS
Plppr3	up	NS	1	up_NS
Med16	up	NS	1	up_NS
Socs2	up	NS	1	up_NS
Eea1	up	NS	1	up_NS
Rxylt1	up	NS	1	up_NS
Marchf9	up	NS	1	up_NS
Nmur2	down	NS	1	down_NS
Olfr320	down	NS	1	down_NS
Arhgap44	down	NS	1	down_NS
Coro6	up	NS	1	up_NS
Hlf	up	NS	1	up_NS
Utp18	up	NS	1	up_NS
Cisd3	up	NS	1	up_NS
Cd300lb	down	NS	1	down_NS
Cd300ld	down	NS	1	down_NS
Engase	down	NS	1	down_NS
Slc25a21	down	NS	1	down_NS
Tmem63c	down	NS	1	down_NS
Unc79	down	NS	1	down_NS
Cep170b	up	NS	1	up_NS
Cdca7l	down	NS	1	down_NS
Tmem196	down	NS	1	down_NS
Pou6f2	down	NS	1	down_NS
Phactr1	down	NS	1	down_NS
Ankrd34b	down	NS	1	down_NS
Zfp503	up	NS	1	up_NS
Ang4	down	NS	1	down_NS
Kcnk9	down	NS	1	down_NS
Ly6g2	down	NS	1	down_NS
Mpped1	down	NS	1	down_NS
Brd1	up	NS	1	up_NS
Rapgef3	up	NS	1	up_NS
Rmi2	up	NS	1	up_NS
Tbc1d24	up	NS	1	up_NS
Anks1	up	NS	1	up_NS
Btbd9	down	NS	1	down_NS
H2-M10.5	down	NS	1	down_NS
Treml4	down	NS	1	down_NS
Crb3	down	NS	1	down_NS
Dlgap1	down	NS	1	down_NS
Grp	down	NS	1	down_NS
Prelid3a	up	NS	1	up_NS
St8sia5	down	NS	1	down_NS
Lzts2	up	NS	1	up_NS
Eno4	down	NS	1	down_NS
Tmem185b	up	NS	1	up_NS
Epb41l5	up	NS	1	up_NS
C1ql2	down	NS	1	down_NS
Arhgef4	down	NS	1	down_NS
Ino80d	up	NS	1	up_NS
Phyhd1	up	NS	1	up_NS
Prrg4	down	NS	1	down_NS
Bahd1	up	NS	1	up_NS
Mylk2	down	NS	1	down_NS
Helz2	up	NS	1	up_NS
Qrfpr	down	NS	1	down_NS
Otud7b	up	NS	1	up_NS
Rbm15	up	NS	1	up_NS
Slc6a17	down	NS	1	down_NS
Gbp7	up	NS	1	up_NS
Clca2	down	NS	1	down_NS
Npr2	up	NS	1	up_NS
Galnt12	up	NS	1	up_NS
Ifne	down	NS	1	down_NS
Leprot	up	NS	1	up_NS
C8a	down	NS	1	down_NS
Rhbdl2	down	NS	1	down_NS
Il22ra1	down	NS	1	down_NS
Asap3	up	NS	1	up_NS
Ece1	up	NS	1	up_NS
Tmem150c	down	NS	1	down_NS
Fbxo21	up	NS	1	up_NS
Fbxw8	up	NS	1	up_NS
Lmtk2	up	NS	1	up_NS
Fam221a	up	NS	1	up_NS
Fkbp14	up	NS	1	up_NS
Foxi3	down	NS	1	down_NS
Slc6a1	down	NS	1	down_NS
A2m	down	NS	1	down_NS
A2ml1	down	NS	1	down_NS
Cnot3	up	NS	1	up_NS
Kctd15	up	NS	1	up_NS
Dpy19l3	up	NS	1	up_NS
Siglech	down	NS	1	down_NS
Adamts17	down	NS	1	down_NS
Tmc3	down	NS	1	down_NS
Spon1	up	NS	1	up_NS
Insc	down	NS	1	down_NS
Plekha7	down	NS	1	down_NS
Smg1	up	NS	1	up_NS
Acsm2	down	NS	1	down_NS
Tat	down	NS	1	down_NS
Cep126	up	NS	1	up_NS
Ntm	down	NS	1	down_NS
Foxred1	up	NS	1	up_NS
Hoatz	up	NS	1	up_NS
Gldn	down	NS	1	down_NS
Il20ra	down	NS	1	down_NS
Phospho1	up	NS	1	up_NS
Adam6b	down	NS	1	down_NS
Erc2	down	NS	1	down_NS
Gucy1b2	down	NS	1	down_NS
Enox1	up	NS	1	up_NS
Plcxd3	down	NS	1	down_NS
Tmem74	down	NS	1	down_NS
Ago2	up	NS	1	up_NS
Foxred2	up	NS	1	up_NS
Pced1b	up	NS	1	up_NS
Gmnc	down	NS	1	down_NS
Adgrg7	down	NS	1	down_NS
Vwa2	down	NS	1	down_NS
Pik3c2b	up	NS	1	up_NS
Mgat4f	down	NS	1	down_NS
Klhl12	up	NS	1	up_NS
Brinp2	down	NS	1	down_NS
Pgap1	up	NS	1	up_NS
Lrrc55	down	NS	1	down_NS
Fermt1	down	NS	1	down_NS
Lsm14b	up	NS	1	up_NS
Frem2	down	NS	1	down_NS
Ppm1l	up	NS	1	up_NS
Pm20d2	up	NS	1	up_NS
Gabbr2	down	NS	1	down_NS
Rasef	down	NS	1	down_NS
Dlgap3	down	NS	1	down_NS
Azin2	up	NS	1	up_NS
Padi6	down	NS	1	down_NS
Slc6a11	down	NS	1	down_NS
Ano2	down	NS	1	down_NS
Ppp1r9a	up	NS	1	up_NS
Ubqln3	down	NS	1	down_NS
Olfr684	down	NS	1	down_NS
Nlrp10	down	NS	1	down_NS
Dlgap2	down	NS	1	down_NS
Sgo2b	down	NS	1	down_NS
Hydin	down	NS	1	down_NS
Mtnr1b	down	NS	1	down_NS
Ankk1	down	NS	1	down_NS
Tnfaip8l3	down	NS	1	down_NS
Snx14	up	NS	1	up_NS
Apol10a	down	NS	1	down_NS
Gpr101	down	NS	1	down_NS
Pgr15l	down	NS	1	down_NS
Amdhd2	up	NS	1	up_NS
Fcgr4	down	NS	1	down_NS
Prokr2	down	NS	1	down_NS
Oas2	down	NS	1	down_NS
Oas1h	down	NS	1	down_NS
Oas1a	down	NS	1	down_NS
Vmn1r85	down	NS	1	down_NS
Ropn1l	up	NS	1	up_NS
Grhl2	down	NS	1	down_NS
Olfr12	down	NS	1	down_NS
Olfr93	down	NS	1	down_NS
Olfr524	down	NS	1	down_NS
Olfr645	down	NS	1	down_NS
Olfr1412	down	NS	1	down_NS
Olfr1337	down	NS	1	down_NS
Olfr1274	down	NS	1	down_NS
Olfr1396	down	NS	1	down_NS
Olfr368	down	NS	1	down_NS
Olfr462	down	NS	1	down_NS
Olfr1512	down	NS	1	down_NS
Olfr1411	down	NS	1	down_NS
Olfr95	down	NS	1	down_NS
Olfr1375	down	NS	1	down_NS
Olfr313	down	NS	1	down_NS
Olfr1342	down	NS	1	down_NS
Olfr648	down	NS	1	down_NS
Olfr551	down	NS	1	down_NS
Olfr214	down	NS	1	down_NS
Olfr1341	down	NS	1	down_NS
Olfr1378	down	NS	1	down_NS
Olfr211	down	NS	1	down_NS
Olfr1417	down	NS	1	down_NS
Olfr1413	down	NS	1	down_NS
Olfr1414	down	NS	1	down_NS
Olfr686	down	NS	1	down_NS
Olfr547	down	NS	1	down_NS
Olfr571	down	NS	1	down_NS
Olfr572	down	NS	1	down_NS
Olfr570	down	NS	1	down_NS
Olfr635	down	NS	1	down_NS
Olfr632	down	NS	1	down_NS
Mfrp	up	NS	1	up_NS
Fev	down	NS	1	down_NS
Otos	down	NS	1	down_NS
Acmsd	down	NS	1	down_NS
Lgsn	down	NS	1	down_NS
Rps15a	up	NS	1	up_NS
Ube2z	up	NS	1	up_NS
Cdhr2	down	NS	1	down_NS
S100z	down	NS	1	down_NS
Egflam	up	NS	1	up_NS
Atp13a5	down	NS	1	down_NS
Nrip1	up	NS	1	up_NS
Pkmyt1	up	NS	1	up_NS
Wdr24	up	NS	1	up_NS
Nfasc	down	NS	1	down_NS
Epb41	up	NS	1	up_NS
Chd5	down	NS	1	down_NS
Wdr86	up	NS	1	up_NS
Nat8l	up	NS	1	up_NS
Ppp2r2c	down	NS	1	down_NS
Orai3	up	NS	1	up_NS
Jaml	down	NS	1	down_NS
Rab39	down	NS	1	down_NS
Rab6b	up	NS	1	up_NS
Galnt13	down	NS	1	down_NS
Plppr1	down	NS	1	down_NS
Trpa1	down	NS	1	down_NS
Vstm2l	down	NS	1	down_NS
Adamts13	down	NS	1	down_NS
Pcdh19	up	NS	1	up_NS
Gm28040	down	NS	1	down_NS
Kiss1	down	NS	1	down_NS
B3gat2	down	NS	1	down_NS
Kif19a	down	NS	1	down_NS
H3c13	up	NS	1	up_NS
Defb20	down	NS	1	down_NS
Cobll1	up	NS	1	up_NS
Exph5	down	NS	1	down_NS
Ano4	down	NS	1	down_NS
Togaram2	down	NS	1	down_NS
Rasgef1b	down	NS	1	down_NS
Tafa4	down	NS	1	down_NS
Akain1	down	NS	1	down_NS
Vstm4	up	NS	1	up_NS
Dpy19l2	down	NS	1	down_NS
Krt26	down	NS	1	down_NS
Pisd	up	NS	1	up_NS
Mettl24	up	NS	1	up_NS
Apol11b	down	NS	1	down_NS
Ubash3a	down	NS	1	down_NS
Ppp1r12b	up	NS	1	up_NS
Cfap77	down	NS	1	down_NS
Nostrin	down	NS	1	down_NS
Sertm1	down	NS	1	down_NS
Frem1	down	NS	1	down_NS
Ccdc63	up	NS	1	up_NS
Sult6b2	down	NS	1	down_NS
Ifnl2	down	NS	1	down_NS
Opcml	down	NS	1	down_NS
AI593442	down	NS	1	down_NS
Ankrd34c	down	NS	1	down_NS
Tgm4	down	NS	1	down_NS
Pramel39	up	NS	1	up_NS
Lyg2	down	NS	1	down_NS
Nell1	down	NS	1	down_NS
Myo1d	up	NS	1	up_NS
Bpifb3	down	NS	1	down_NS
Pcsk2os2	down	NS	1	down_NS
Cfap54	down	NS	1	down_NS
Lsmem1	up	NS	1	up_NS
Begain	down	NS	1	down_NS
Unc93a	up	NS	1	up_NS
H2-Eb2	down	NS	1	down_NS
Ccdc68	down	NS	1	down_NS
Stpg2	down	NS	1	down_NS
Pdp1	up	NS	1	up_NS
Plpp4	down	NS	1	down_NS
Ces3a	down	NS	1	down_NS
Cd300ld3	down	NS	1	down_NS
Ankrd63	up	NS	1	up_NS
Vmn1r55	down	NS	1	down_NS
Pglyrp4	down	NS	1	down_NS
Slitrk3	down	NS	1	down_NS
Hcrtr2	down	NS	1	down_NS
Tdpoz2	down	NS	1	down_NS
Olfr285	down	NS	1	down_NS
BC051142	down	NS	1	down_NS
Smim31	down	NS	1	down_NS
Znrf3	up	NS	1	up_NS
Rin2	up	NS	1	up_NS
Wfdc13	down	NS	1	down_NS
Fam71b	down	NS	1	down_NS
Prr7	up	NS	1	up_NS
Sgpp2	down	NS	1	down_NS
Spag8	up	NS	1	up_NS
Ociad2	down	NS	1	down_NS
AY512931	down	NS	1	down_NS
Gpr62	up	NS	1	up_NS
AY702103	down	NS	1	down_NS
Tex24	down	NS	1	down_NS
Myh13	down	NS	1	down_NS
Iqgap2	down	NS	1	down_NS
Wdfy4	down	NS	1	down_NS
Tubb1	down	NS	1	down_NS
Ptprh	down	NS	1	down_NS
Wdr72	down	NS	1	down_NS
Fam71a	down	NS	1	down_NS
Gml	down	NS	1	down_NS
Apol11a	down	NS	1	down_NS
Syndig1l	down	NS	1	down_NS
Lrrc74a	down	NS	1	down_NS
Wfdc10	down	NS	1	down_NS
Cd101	up	NS	1	up_NS
Cyp4f40	down	NS	1	down_NS
Olfr287	down	NS	1	down_NS
Sycp2l	down	NS	1	down_NS
Spint5	down	NS	1	down_NS
Hmcn2	down	NS	1	down_NS
Muc3	down	NS	1	down_NS
Apol7e	down	NS	1	down_NS
Zfp541	down	NS	1	down_NS
H60b	down	NS	1	down_NS
Nkx1-1	down	NS	1	down_NS
Rab11fip4os1	down	NS	1	down_NS
Apela	down	NS	1	down_NS
Prcd	up	NS	1	up_NS
Mthfsl	up	NS	1	up_NS
Iqcf6	down	NS	1	down_NS
Ly6c2	down	NS	1	down_NS
Gal3st2b	down	NS	1	down_NS
Tmem207	down	NS	1	down_NS
Cd300ld5	down	NS	1	down_NS
AI662270	down	NS	1	down_NS
Rps27rt	up	NS	1	up_NS
Tgfbr3l	up	NS	1	up_NS
Nuggc	up	NS	1	up_NS
Cbarp	up	NS	1	up_NS
Tpsab1	down	NS	1	down_NS
Brd3os	up	NS	1	up_NS
Krtap16-1	down	NS	1	down_NS
Cyp4x1os	down	NS	1	down_NS
Asic1	NS	up	1	NS_up
Chrnb1	NS	up	1	NS_up
Acta1	NS	up	1	NS_up
Actn3	NS	up	1	NS_up
Alcam	NS	up	1	NS_up
Alox12b	NS	down	1	NS_down
Alx4	NS	up	1	NS_up
Aplp1	NS	down	1	NS_down
Ass1	NS	down	1	NS_down
Btc	NS	up	1	NS_up
Bub1	NS	up	1	NS_up
Calb1	NS	down	1	NS_down
Casr	NS	down	1	NS_down
Cd24a	NS	down	1	NS_down
Cd63	NS	up	1	NS_up
Cd86	NS	down	1	NS_down
Cdh3	NS	down	1	NS_down
Cdh8	NS	down	1	NS_down
Cdk6	NS	down	1	NS_down
Cdkn2b	NS	up	1	NS_up
Chil1	NS	up	1	NS_up
Cldn1	NS	down	1	NS_down
Clu	NS	up	1	NS_up
Ackr3	NS	up	1	NS_up
Abcc2	NS	up	1	NS_up
Cnr1	NS	up	1	NS_up
Col6a1	NS	up	1	NS_up
Col8a1	NS	down	1	NS_down
Cpeb1	NS	up	1	NS_up
Cplx2	NS	down	1	NS_down
Gm48623	NS	down	1	NS_down
Hapln1	NS	down	1	NS_down
Cyp2e1	NS	up	1	NS_up
Cd55	NS	up	1	NS_up
Twist2	NS	up	1	NS_up
Dgcr6	NS	up	1	NS_up
Dync1i1	NS	down	1	NS_down
Dpp6	NS	down	1	NS_down
Ebf3	NS	up	1	NS_up
S1pr1	NS	down	1	NS_down
S1pr3	NS	down	1	NS_down
Edil3	NS	down	1	NS_down
Klk1b9	NS	down	1	NS_down
Emp2	NS	up	1	NS_up
Emx2	NS	down	1	NS_down
Epb42	NS	down	1	NS_down
Epha4	NS	down	1	NS_down
Epha6	NS	down	1	NS_down
Ephb2	NS	up	1	NS_up
Epo	NS	up	1	NS_up
Eps8	NS	down	1	NS_down
Ereg	NS	down	1	NS_down
Ptprv	NS	down	1	NS_down
Esr1	NS	up	1	NS_up
F3	NS	up	1	NS_up
F5	NS	up	1	NS_up
Fbn1	NS	down	1	NS_down
Fbn2	NS	down	1	NS_down
Sh3pxd2a	NS	down	1	NS_down
Fpr1	NS	up	1	NS_up
Brd2	NS	down	1	NS_down
Fut9	NS	down	1	NS_down
Fzd8	NS	up	1	NS_up
Gabra1	NS	down	1	NS_down
Gabrb2	NS	down	1	NS_down
Slc6a13	NS	up	1	NS_up
B4galnt1	NS	down	1	NS_down
Gata3	NS	down	1	NS_down
Gdf5	NS	up	1	NS_up
Ggta1	NS	down	1	NS_down
Gpr83	NS	down	1	NS_down
Gli2	NS	up	1	NS_up
Gli3	NS	down	1	NS_down
Gnat1	NS	down	1	NS_down
Gnaz	NS	down	1	NS_down
Gpc3	NS	down	1	NS_down
Gpr27	NS	up	1	NS_up
Adgrg1	NS	up	1	NS_up
Grin2a	NS	down	1	NS_down
H2-M9	NS	down	1	NS_down
H2-Ob	NS	down	1	NS_down
Hcn2	NS	up	1	NS_up
Hk2	NS	up	1	NS_up
Prmt2	NS	up	1	NS_up
Hs3st1	NS	down	1	NS_down
Icam1	NS	down	1	NS_down
Id1	NS	up	1	NS_up
Id2	NS	down	1	NS_down
Ifi47	NS	down	1	NS_down
Igfbp5	NS	up	1	NS_up
Il13ra1	NS	down	1	NS_down
Il1rn	NS	down	1	NS_down
Il9	NS	up	1	NS_up
Inhba	NS	down	1	NS_down
Irf4	NS	up	1	NS_up
Itga7	NS	up	1	NS_up
Itgb2l	NS	down	1	NS_down
Itpr3	NS	down	1	NS_down
Itsn1	NS	up	1	NS_up
Jag2	NS	down	1	NS_down
Kcnk3	NS	up	1	NS_up
Kcnn4	NS	down	1	NS_down
Kif13a	NS	up	1	NS_up
Krt4	NS	up	1	NS_up
Lad1	NS	down	1	NS_down
Lama3	NS	up	1	NS_up
Laptm5	NS	down	1	NS_down
Ldlr	NS	up	1	NS_up
Lox	NS	up	1	NS_up
Lrp1	NS	up	1	NS_up
Lrrn1	NS	down	1	NS_down
Lrrn3	NS	up	1	NS_up
Lst1	NS	down	1	NS_down
Ltbp2	NS	up	1	NS_up
Matn1	NS	down	1	NS_down
Matn2	NS	up	1	NS_up
Meox2	NS	down	1	NS_down
Met	NS	up	1	NS_up
Sypl2	NS	up	1	NS_up
Mns1	NS	down	1	NS_down
Meis2	NS	up	1	NS_up
Msh5	NS	down	1	NS_down
Mtnr1a	NS	down	1	NS_down
Myf6	NS	down	1	NS_down
Myo7a	NS	down	1	NS_down
Myo7b	NS	up	1	NS_up
Nkx2-9	NS	down	1	NS_down
Nog	NS	up	1	NS_up
Nos2	NS	down	1	NS_down
Npas1	NS	up	1	NS_up
Nrxn3	NS	down	1	NS_down
Nobox	NS	down	1	NS_down
Oprk1	NS	down	1	NS_down
Slc22a18	NS	up	1	NS_up
Otx2	NS	down	1	NS_down
Pcp2	NS	up	1	NS_up
Pcsk6	NS	up	1	NS_up
Pdgfa	NS	up	1	NS_up
Per2	NS	up	1	NS_up
Pgr	NS	down	1	NS_down
Pick1	NS	up	1	NS_up
Pim1	NS	up	1	NS_up
Prkcg	NS	up	1	NS_up
Serpine1	NS	up	1	NS_up
Plcd1	NS	up	1	NS_up
Pml	NS	up	1	NS_up
Pou2f2	NS	down	1	NS_down
Ppara	NS	up	1	NS_up
Ppp2r3d	NS	up	1	NS_up
Ppt1	NS	up	1	NS_up
Prep	NS	up	1	NS_up
Prkar2b	NS	up	1	NS_up
Prop1	NS	down	1	NS_down
Psap	NS	up	1	NS_up
Ptgdr	NS	down	1	NS_down
Ptger3	NS	up	1	NS_up
Ptpn13	NS	up	1	NS_up
Ptpn14	NS	up	1	NS_up
Rasd1	NS	up	1	NS_up
Rax	NS	down	1	NS_down
Ret	NS	up	1	NS_up
Uri1	NS	up	1	NS_up
Rtn2	NS	up	1	NS_up
Ryr3	NS	down	1	NS_down
Saa3	NS	up	1	NS_up
Scd1	NS	up	1	NS_up
Scnn1a	NS	up	1	NS_up
Ccl3	NS	up	1	NS_up
Sfrp2	NS	down	1	NS_down
Sema3a	NS	down	1	NS_down
Sim2	NS	down	1	NS_down
Six3	NS	down	1	NS_down
Slc13a2	NS	up	1	NS_up
Slc22a3	NS	up	1	NS_up
Slit2	NS	down	1	NS_down
Sntb1	NS	up	1	NS_up
Sox13	NS	up	1	NS_up
Serpine2	NS	up	1	NS_up
Sprr2g	NS	down	1	NS_down
Src	NS	up	1	NS_up
Stx3	NS	down	1	NS_down
Syt1	NS	down	1	NS_down
Tacr1	NS	down	1	NS_down
Tal1	NS	down	1	NS_down
Cntn2	NS	up	1	NS_up
Dynlt1b	NS	down	1	NS_down
Tead1	NS	up	1	NS_up
Tead4	NS	up	1	NS_up
Thbs3	NS	down	1	NS_down
Thpo	NS	up	1	NS_up
Tle3	NS	up	1	NS_up
Tll1	NS	down	1	NS_down
Tnfaip2	NS	up	1	NS_up
Tnfaip6	NS	up	1	NS_up
Cd40	NS	down	1	NS_down
Tnfsf9	NS	down	1	NS_down
Tnni3	NS	down	1	NS_down
Tpd52	NS	down	1	NS_down
Tob1	NS	up	1	NS_up
Tshr	NS	up	1	NS_up
Tubb2a	NS	up	1	NS_up
Twist1	NS	up	1	NS_up
Upk2	NS	down	1	NS_down
Upp1	NS	down	1	NS_down
Vars	NS	down	1	NS_down
Vldlr	NS	up	1	NS_up
Nrsn1	NS	down	1	NS_down
Wnt3	NS	down	1	NS_down
Wnt4	NS	down	1	NS_down
Wnt5a	NS	up	1	NS_up
Adam23	NS	up	1	NS_up
Gadd45g	NS	up	1	NS_up
Sh2b2	NS	up	1	NS_up
Oasl2	NS	down	1	NS_down
Tenm1	NS	down	1	NS_down
Tenm2	NS	down	1	NS_down
Tenm4	NS	up	1	NS_up
Nlrp5	NS	up	1	NS_up
Cops7b	NS	up	1	NS_up
Dysf	NS	up	1	NS_up
Sh2d1b1	NS	down	1	NS_down
Tlx3	NS	down	1	NS_down
Magel2	NS	down	1	NS_down
Mmel1	NS	up	1	NS_up
Hsd17b6	NS	up	1	NS_up
Trim36	NS	down	1	NS_down
Zfp385a	NS	up	1	NS_up
Bcar3	NS	up	1	NS_up
Olfr159	NS	up	1	NS_up
Cabp2	NS	up	1	NS_up
Zfp292	NS	up	1	NS_up
Scd3	NS	up	1	NS_up
Fbxw2	NS	up	1	NS_up
Fbxl6	NS	up	1	NS_up
Apln	NS	up	1	NS_up
Prss30	NS	up	1	NS_up
Dlc1	NS	up	1	NS_up
Rgs3	NS	down	1	NS_down
Hs6st2	NS	down	1	NS_down
St6galnac6	NS	up	1	NS_up
Reep1	NS	up	1	NS_up
Parp8	NS	down	1	NS_down
Wipi1	NS	up	1	NS_up
Ncaph2	NS	down	1	NS_down
Pnrc2	NS	up	1	NS_up
Sgsm1	NS	down	1	NS_down
Rgs7bp	NS	up	1	NS_up
Ybx2	NS	up	1	NS_up
Gria3	NS	down	1	NS_down
Tlr5	NS	up	1	NS_up
Col5a3	NS	up	1	NS_up
Slc7a10	NS	up	1	NS_up
Arhgef5	NS	down	1	NS_down
Skap2	NS	up	1	NS_up
Dnmt3l	NS	up	1	NS_up
Pde3a	NS	down	1	NS_down
Pdgfc	NS	up	1	NS_up
Gsdme	NS	up	1	NS_up
Pdzrn3	NS	up	1	NS_up
Panx1	NS	down	1	NS_down
Olfr70	NS	up	1	NS_up
Cyp39a1	NS	down	1	NS_down
Cxcl11	NS	up	1	NS_up
Astn2	NS	down	1	NS_down
Set	NS	up	1	NS_up
Amotl2	NS	up	1	NS_up
Papolb	NS	up	1	NS_up
Klk4	NS	down	1	NS_down
Rabgef1	NS	up	1	NS_up
Aldh1a3	NS	down	1	NS_down
Ltb4r2	NS	down	1	NS_down
Retn	NS	up	1	NS_up
Cdon	NS	up	1	NS_up
Tesc	NS	up	1	NS_up
Rhbg	NS	up	1	NS_up
Cst10	NS	down	1	NS_down
Nectin1	NS	up	1	NS_up
Mlxipl	NS	up	1	NS_up
Fam13a	NS	up	1	NS_up
Smpd3	NS	down	1	NS_down
Huwe1	NS	up	1	NS_up
Slc4a8	NS	down	1	NS_down
Kcnq4	NS	up	1	NS_up
Smoc1	NS	up	1	NS_up
Clstn2	NS	up	1	NS_up
Ptges	NS	up	1	NS_up
Pmepa1	NS	up	1	NS_up
Wfdc21	NS	up	1	NS_up
Elof1	NS	up	1	NS_up
Nenf	NS	up	1	NS_up
Dmap1	NS	up	1	NS_up
Pigyl	NS	up	1	NS_up
Msantd3	NS	up	1	NS_up
Hacd4	NS	up	1	NS_up
Plbd1	NS	up	1	NS_up
Mfsd1	NS	up	1	NS_up
Pgap4	NS	up	1	NS_up
Mboat2	NS	down	1	NS_down
Rab3c	NS	up	1	NS_up
Gpx7	NS	up	1	NS_up
Qprt	NS	down	1	NS_down
Pkp2	NS	up	1	NS_up
Nudt7	NS	up	1	NS_up
Bend5	NS	down	1	NS_down
Reg4	NS	up	1	NS_up
Pllp	NS	up	1	NS_up
Rgs10	NS	down	1	NS_down
Wfdc1	NS	down	1	NS_down
Plpp3	NS	up	1	NS_up
Myl12b	NS	down	1	NS_down
Mogat1	NS	up	1	NS_up
Steap3	NS	up	1	NS_up
Dpm3	NS	down	1	NS_down
Rreb1	NS	up	1	NS_up
Dock5	NS	up	1	NS_up
Mrpl52	NS	down	1	NS_down
Tmcc2	NS	up	1	NS_up
Disp1	NS	down	1	NS_down
Rasl11b	NS	up	1	NS_up
Fuom	NS	up	1	NS_up
Bola1	NS	up	1	NS_up
Ttc9	NS	down	1	NS_down
Klk12	NS	down	1	NS_down
Lce3e	NS	down	1	NS_down
Lce3f	NS	down	1	NS_down
Fam89a	NS	up	1	NS_up
Cd164l2	NS	up	1	NS_up
Upk3bl	NS	up	1	NS_up
Aarsd1	NS	up	1	NS_up
Polr3gl	NS	up	1	NS_up
Tmem30a	NS	down	1	NS_down
Chn2	NS	down	1	NS_down
Cmtm8	NS	down	1	NS_down
Spata3	NS	up	1	NS_up
Zdhhc25	NS	down	1	NS_down
Yars2	NS	up	1	NS_up
Qpct	NS	up	1	NS_up
Tspan2	NS	down	1	NS_down
Ggnbp1	NS	down	1	NS_down
Lrrc63	NS	down	1	NS_down
Spef1	NS	up	1	NS_up
Mgat4e	NS	up	1	NS_up
D7Ertd443e	NS	up	1	NS_up
Prss55	NS	up	1	NS_up
Sntg1	NS	down	1	NS_down
Chst9	NS	down	1	NS_down
Cdcp3	NS	down	1	NS_down
Gdpd2	NS	down	1	NS_down
Myo1e	NS	down	1	NS_down
Rbm43	NS	up	1	NS_up
Cnn3	NS	down	1	NS_down
Sulf2	NS	up	1	NS_up
Pygo1	NS	up	1	NS_up
Sh2d4a	NS	up	1	NS_up
Nkd2	NS	down	1	NS_down
Pinx1	NS	up	1	NS_up
Lypd3	NS	down	1	NS_down
Slc16a10	NS	up	1	NS_up
Marchf1	NS	down	1	NS_down
Tmem192	NS	up	1	NS_up
Pcdh18	NS	up	1	NS_up
Fezf1	NS	down	1	NS_down
Mrgbp	NS	up	1	NS_up
Izumo1	NS	up	1	NS_up
Gldnos	NS	down	1	NS_down
Steap2	NS	up	1	NS_up
Grip1	NS	down	1	NS_down
Them7	NS	down	1	NS_down
Krt80	NS	up	1	NS_up
Robo4	NS	down	1	NS_down
Ccdc3	NS	up	1	NS_up
Osbp2	NS	up	1	NS_up
Mfsd13b	NS	up	1	NS_up
Kbtbd12	NS	up	1	NS_up
Mmd2	NS	up	1	NS_up
Rasd2	NS	down	1	NS_down
Ndufs7	NS	up	1	NS_up
Secisbp2	NS	up	1	NS_up
Oplah	NS	up	1	NS_up
Paqr9	NS	up	1	NS_up
Speer4a	NS	down	1	NS_down
Amotl1	NS	up	1	NS_up
Speer4cos	NS	down	1	NS_down
Ttc8	NS	up	1	NS_up
Rftn1	NS	down	1	NS_down
Cln6	NS	up	1	NS_up
Slitrk1	NS	down	1	NS_down
Mpped2	NS	down	1	NS_down
Defb12	NS	down	1	NS_down
Ralgps2	NS	down	1	NS_down
Adgra2	NS	down	1	NS_down
Srbd1	NS	up	1	NS_up
Cstad	NS	up	1	NS_up
Popdc3	NS	down	1	NS_down
Tfcp2l1	NS	up	1	NS_up
Klb	NS	up	1	NS_up
Elovl4	NS	up	1	NS_up
Pde4dip	NS	up	1	NS_up
Klhl1	NS	down	1	NS_down
Mpv17l	NS	up	1	NS_up
Wnt16	NS	down	1	NS_down
Pard3	NS	up	1	NS_up
Peli2	NS	up	1	NS_up
Pcdhb3	NS	down	1	NS_down
Csmd1	NS	down	1	NS_down
Zfp423	NS	up	1	NS_up
Spock2	NS	down	1	NS_down
Lrp1b	NS	down	1	NS_down
Nlrp4f	NS	down	1	NS_down
[truncated: 243 more rows]
