# Supplementary material for: Adipose tissue retains an epigenetic memory of obesity after weight loss
Source: Nature. 2024 Nov 18;636(8042):457–65. doi: 10.1038/s41586-024-08165-7 (PMC11634781; doi:10.1038/s41586-024-08165-7)
Supplement: Supplementary file 3 — Source Data Figs. 1–5 and Source Data Extended Data Figs. 1–10. [file 41586_2024_8165_MOESM3_ESM.zip › 2023-01-01106D-f1-5;sf1-10/Fig4.xlsx]

## Sheet: 5a
H3K4me3		C			CC_s			CC_l			CCC			H			HH			HC			HHC			Control
		0.967831	0.973365	0.976022	0.925493	0.922124	0.946246	0.947487	0.957677		0.930807	0.956694		0.901767	0.899987	0.908607	0.855756	0.943249	0.951675	0.906874	0.906176	0.851063	0.90734	0.957484	0.852572	1
H3K4me1		C			CC_s			CC_l			CCC			H			HH			HC			HHC			Control
		0.965954	0.965558	0.938808	0.890686	0.931236	0.945229	0.943369	0.952998		0.930807	0.956694		0.793216	0.765227	0.852267	0.620828	0.842881	0.870683	0.900066	0.873531	0.638225	0.782669	0.908517	0.667243	1
H3K27ac		C			CC_s			CC_l			CCC			H			HH			HC			HHC			Control
		0.965208	0.961635	0.933533	0.897748	0.931065	0.921067	0.934702	0.937314		0.945887	0.760021		0.775981	0.715831	0.801237	0.665218	0.870674	0.875128	0.815582	0.843367	0.688722	0.775849	0.898904	0.686904	1

## Sheet: 5c
loci	score_HvC	score_HCvCC_s	SYMBOL	combined_score	count		loci	score_HHvCC	score_HHCvCCC	SYMBOL	combined_score	count
chr8:61568472-61577558	up	up	Palld	up_up	1		chr7:122631361-122633450	up	up	Prkcb	up_up	1
chr8:104137841-104139374	up	up	Cdh5	up_up	1		chr2:21182624-21183246	up	up	Enkur	up_up	1
chr9:107722506-107726643	up	up	Sema3f	up_up	1		chr2:22587287-22588574	up	up	Gad2	up_up	1
chr7:80043443-80047775	up	up	Zfp710	up_up	1		chr6:146220700-146224557	up	up	Itpr2	up_up	1
chr19:25030114-25039794	up	up	Dock8	up_up	1		chr1:46862836-46865957	up	up	Slc39a10	up_up	1
chr5:72812063-72821896	up	up	Tec	up_up	1		chr2:130501114-130502916	up	up	Ptpra	up_up	1
chr8:93873055-93874909	up	up	Gnao1	up_up	1		chr10:54116643-54122516	up	up	Man1a	up_up	1
chr4:119975282-119978875	up	up	Hivep3	up_up	1		chr9:32684123-32689661	up	up	Ets1	up_up	1
chr12:73656190-73680175	up	up	Prkch	up_up	1		chr7:43391164-43393382	up	up	Siglecg	up_up	1
chr9:37243702-37249797	up	up	Slc37a2	up_up	1		chr3:20026007-20029165	up	up	Hps3	up_up	1
chr16:57558914-57567146	up	up	Filip1l	up_up	1		chr8:104124006-104128455	up	up	Cdh5	up_up	1
chr10:43991675-43999347	up	up	Crybg1	up_up	1		chr2:173782792-173786061	up	up	Vapb	up_up	1
chr15:80034080-80038607	up	up	Pdgfb	up_up	1		chr2:18987267-18989675	up	up	Pip4k2a	up_up	1
chr11:106415650-106420781	up	up	Icam2	up_up	1		chr10:21076607-21078562	up	up	Ahi1	up_up	1
chr11:121654035-121656897	up	up	B3gntl1	up_up	1		chr18:64895087-64900830	up	up	Nedd4l	up_up	1
chr15:55379242-55382337	up	up	Col14a1	up_up	1		chr9:55386779-55389407	up	up	Tmem266	up_up	1
chr2:33866384-33874406	up	up	Mvb12b	up_up	1		chr16:91351071-91356318	up	up	Ifnar2	up_up	1
chr6:43640203-43644394	up	up	Tpk1	up_up	1		chr10:98780562-98783689	up	up	Atp2b1	up_up	1
chr2:38477518-38487451	up	up	Nek6	up_up	1		chr13:51105833-51108087	up	up	Spin1	up_up	1
chr4:108368506-108370559	up	up	Shisal2a	up_up	1		chr15:59105380-59108717	up	up	Mtss1	up_up	1
chr10:77204761-77208793	up	up	Col18a1	up_up	1		chr1:46872567-46875001	up	up	Slc39a10	up_up	1
chr1:89550582-89560724	up	up	Agap1	up_up	1		chr11:76477944-76485357	up	up	Abr	up_up	1
chr5:29843955-29846448	up	up	Dnajb6	up_up	1		chr2:128293861-128297879	up	up	Morrbid	up_up	1
chr5:140761326-140777741	up	up	Amz1	up_up	1		chr11:34061362-34068549	up	up	Lcp2	up_up	1
chr7:145104859-145116094	up	up	Smim38	up_up	1		chr5:72812063-72821896	up	up	Tec	up_up	1
chr6:116677541-116684436	up	up	Rassf4	up_up	1		chr1:170147415-170150309	up	up	Uap1	up_up	1
chr7:98570417-98576531	up	up	Emsy	up_up	1		chr17:87390392-87393760	up	up	Ttc7	up_up	1
chr11:71250786-71254954	up	up	Nlrp1b	up_up	1		chr15:97467410-97472331	up	up	Pced1b	up_up	1
chr1:171849049-171850950	up	up	Cd84	up_up	1		chr11:8700254-8702910	up	up	Tns3	up_up	1
chr7:110268098-110273126	up	up	Swap70	up_up	1		chr2:71842036-71844449	up	up	Itga6	up_up	1
chr12:117661757-117664232	up	up	Rapgef5	up_up	1		chr2:126474157-126479489	up	up	Atp8b4	up_up	1
chr14:51185861-51187611	up	up	Ang2	up_up	1		chr2:128385172-128397845	up	up	Morrbid	up_up	1
chr7:99084529-99093013	up	up	Uvrag	up_up	1		chr12:16004579-16012893	up	up	Trib2	up_up	1
chr6:134573724-134576169	up	up	Lrp6	up_up	1		chr3:20304137-20306183	up	up	Cpb1	up_up	1
chr19:34208412-34214859	up	up	Stambpl1	up_up	1		chr11:67557738-67561472	up	up	Gas7	up_up	1
chr9:99376278-99381388	up	up	Mras	up_up	1		chr13:37353379-37357519	up	up	Ly86	up_up	1
chr18:68493216-68500860	up	up	Mc2r	up_up	1		chr5:37066685-37068475	up	up	Jakmip1	up_up	1
chr2:13404501-13418594	up	up	Cubn	up_up	1		chr1:138342907-138344608	up	up	Atp6v1g3	up_up	1
chr4:3697468-3708121	up	up	Lyn	up_up	1		chr11:121801669-121809175	up	up	Ptchd3	up_up	1
chr8:35638986-35648146	up	up	Mfhas1	up_up	1		chr19:57210929-57213248	up	up	Ablim1	up_up	1
chr8:117196683-117203023	up	up	Gan	up_up	1		chr6:54079866-54087244	up	up	Chn2	up_up	1
chr11:76309008-76315409	up	up	Mrm3	up_up	1		chr17:42908687-42914781	up	up	Cd2ap	up_up	1
chr9:32483692-32531925	up	up	Fli1	up_up	1		chr1:191953999-191957237	up	up	Rd3	up_up	1
chr12:73591664-73596730	up	up	Prkch	up_up	1		chr9:72466330-72469474	up	up	Tex9	up_up	1
chr4:115479249-115482105	up	up	Cyp4a14	up_up	1		chr2:22589589-22589943	up	up	Gad2	up_up	1
chr11:68461443-68470297	up	up	Pik3r5	up_up	1		chr5:29946023-29949019	up	up	Il6	up_up	1
chr9:57574541-57579640	up	up	Scamp2	up_up	1		chr11:79304654-79308892	up	up	Nf1	up_up	1
chr7:100949427-100954322	up	up	P2ry6	up_up	1		chr12:73600310-73616423	up	up	Prkch	up_up	1
chr1:43809869-43815011	up	up	Uxs1	up_up	1		chr11:96410721-96411500	up	up	Hoxb1	up_up	1
chr19:21912186-21915127	up	up	Cemip2	up_up	1		chr14:19970376-19973379	up	up	Gng2	up_up	1
chr13:96508529-96512907	up	up	Polk	up_up	1		chr12:117478060-117482174	up	up	Rapgef5	up_up	1
chr1:181243079-181250067	up	up	Wdr26	up_up	1		chr12:73656190-73680175	up	up	Prkch	up_up	1
chr12:100525130-100532165	up	up	Ttc7b	up_up	1		chr10:58352730-58357281	up	up	Lims1	up_up	1
chr11:109414233-109421940	up	up	Amz2	up_up	1		chr3:115686474-115698122	up	up	S1pr1	up_up	1
chr6:54156480-54165489	up	up	Chn2	up_up	1		chr19:11243032-11245437	up	up	Ms4a1	up_up	1
chr16:75873780-75878248	up	up	Samsn1	up_up	1		chr18:46456879-46459411	up	up	Mospd4	up_up	1
chr1:171615255-171621096	up	up	Ly9	up_up	1		chr9:13591325-13593634	up	up	Maml2	up_up	1
chr6:89419277-89426361	up	up	Plxna1	up_up	1		chr1:170970907-170972659	up	up	Fcgr2b	up_up	1
chr1:64293271-64306828	up	up	Klf7	up_up	1		chr10:84645247-84648811	up	up	Polr3b	up_up	1
chr9:70828400-70843013	up	up	Adam10	up_up	1		chr8:111819250-111822242	up	up	Cfdp1	up_up	1
chr3:130399889-130402065	up	up	Etnppl	up_up	1		chr10:37333427-37340525	up	up	Marcks	up_up	1
chr3:84866871-84868697	up	up	Fbxw7	up_up	1		chr9:52174475-52176247	up	up	Zc3h12c	up_up	1
chr10:100030370-100034443	up	up	Kitl	up_up	1		chr19:24163311-24168570	up	up	Tjp2	up_up	1
chr16:37589256-37592575	up	up	Hgd	up_up	1		chr16:52145622-52150209	up	up	Cblb	up_up	1
chr3:109355989-109368767	up	up	Vav3	up_up	1		chr9:58801693-58806914	up	up	Hcn4	up_up	1
chr11:70785860-70793133	up	up	Scimp	up_up	1		chr2:117302547-117304912	up	up	Rasgrp1	up_up	1
chr1:133447482-133453591	up	up	Sox13	up_up	1		chr13:114906938-114913201	up	up	Itga2	up_up	1
chr17:13736861-13742568	up	up	Tcte2	up_up	1		chr1:43336492-43339150	up	up	Nck2	up_up	1
chr1:166806542-166814108	up	up	Fmo9	up_up	1		chr15:5311636-5312768	up	up	Ptger4	up_up	1
chr4:32390185-32393865	up	up	Bach2	up_up	1		chr2:102868529-102880062	up	up	Cd44	up_up	1
chr12:73600310-73616423	up	up	Prkch	up_up	1		chr17:50022936-50028665	up	up	Rftn1	up_up	1
chr7:112236504-112254542	up	up	Mical2	up_up	1		chr2:102967310-102970132	up	up	Cd44	up_up	1
chr5:53453217-53460815	up	up	Rbpj	up_up	1		chr19:16084508-16087571	up	up	Gnaq	up_up	1
chr2:4434774-4438155	up	up	Frmd4a	up_up	1		chr13:41365616-41368574	up	up	Nedd9	up_up	1
chr3:129947946-129950200	up	up	Mcub	up_up	1		chr3:105000075-105002030	up	up	Wnt2b	up_up	1
chr2:181656753-181664524	up	up	Sox18	up_up	1		chr4:151240907-151243781	up	up	Camta1	up_up	1
chr9:32465606-32481767	up	up	Fli1	up_up	1		chr4:59222552-59226540	up	up	Ugcg	up_up	1
chr5:101966176-101970772	up	up	Wdfy3	up_up	1		chr6:3423816-3426998	up	up	Samd9l	up_up	1
chr14:69087796-69090544	up	up	Stc1	up_up	1		chr2:166661015-166669615	up	up	Prex1	up_up	1
chr11:114879190-114887822	up	up	Cd300a	up_up	1		chr4:75266323-75268852	up	up	Dmac1	up_up	1
chr5:53398814-53405591	up	up	Rbpj	up_up	1		chr8:83746748-83750073	up	up	Adgre5	up_up	1
chr9:65523658-65527023	up	up	Ankdd1a	up_up	1		chr2:125790371-125793348	up	up	Secisbp2l	up_up	1
chr13:49269558-49274289	up	up	Susd3	up_up	1		chr1:131383690-131387471	up	up	Srgap2	up_up	1
chr4:41552164-41560465	up	up	Fam219a	up_up	1		chr19:14582514-14589337	up	up	Tle4	up_up	1
chr13:20126868-20129977	up	up	Elmo1	up_up	1		chr19:14386952-14389971	up	up	Tle4	up_up	1
chr17:43718297-43720749	up	up	Cyp39a1	up_up	1		chr6:99783675-99786754	up	up	Prok2	up_up	1
chr2:6264171-6269097	up	up	Echdc3	up_up	1		chr4:32341971-32345123	up	up	Bach2	up_up	1
chr6:84639554-84643005	up	up	Cyp26b1	up_up	1		chr1:53787360-53793355	up	up	Stk17b	up_up	1
chr9:123948450-123956902	up	up	Ccr1	up_up	1		chr13:49269558-49274289	up	up	Susd3	up_up	1
chr1:131463041-131467013	up	up	Srgap2	up_up	1		chr1:64188876-64196584	up	up	Klf7	up_up	1
chr1:92214115-92217957	up	up	Hdac4	up_up	1		chr16:33656895-33659075	up	up	Heg1	up_up	1
chr13:75787766-75792107	up	up	Ell2	up_up	1		chr1:80634677-80648645	up	up	Dock10	up_up	1
chr7:47022273-47023875	up	up	Spty2d1	up_up	1		chr13:85505886-85509430	up	up	Rasa1	up_up	1
chr4:10916968-10926378	up	up	Cfap418	up_up	1		chr10:118084477-118089140	up	up	Mdm1	up_up	1
chr17:71132760-71136334	up	up	Myom1	up_up	1		chr3:115762017-115764353	up	up	S1pr1	up_up	1
chr7:81127895-81129515	up	up	Slc28a1	up_up	1		chr15:77887103-77888825	up	up	Txn2	up_up	1
chr11:118358536-118367291	up	up	Timp2	up_up	1		chr11:8703208-8711080	up	up	Tns3	up_up	1
chr17:84139533-84155175	up	up	Zfp36l2	up_up	1		chr6:72936755-72939878	up	up	Tmsb10	up_up	1
chr5:53508362-53512956	up	up	Rbpj	up_up	1		chr11:86618096-86625644	up	up	Vmp1	up_up	1
chr13:113588510-113592747	up	up	Snx18	up_up	1		chr19:24526287-24529756	up	up	Pip5k1b	up_up	1
chr18:65677666-65680453	up	up	Oacyl	up_up	1		chr6:54115346-54118142	up	up	Chn2	up_up	1
chr14:31928919-31932689	up	up	Galnt15	up_up	1		chr2:22786302-22791381	up	up	Apbb1ip	up_up	1
chr4:3728537-3738872	up	up	Lyn	up_up	1		chr8:86806589-86810098	up	up	N4bp1	up_up	1
chr6:65593372-65601812	up	up	Tnip3	up_up	1		chr7:19471503-19474079	up	up	Exoc3l2	up_up	1
chr4:3708433-3716788	up	up	Lyn	up_up	1		chr6:89419277-89426361	up	up	Plxna1	up_up	1
chr9:34962838-34964532	up	up	Kirrel3	up_up	1		chr11:114879190-114887822	up	up	Cd300a	up_up	1
chr2:34608767-34610744	up	up	Mapkap1	up_up	1		chr16:13284593-13287981	up	up	Mrtfb	up_up	1
chr17:75439851-75443695	up	up	Rasgrp3	up_up	1		chr9:75087580-75090379	up	up	Myo5a	up_up	1
chr16:31020736-31031966	up	up	Xxylt1	up_up	1		chr11:76592575-76595132	up	up	Abr	up_up	1
chr17:74865474-74868548	up	up	Ttc27	up_up	1		chr9:13320777-13324303	up	up	Maml2	up_up	1
chr16:11459610-11463511	up	up	Snx29	up_up	1		chr1:95589382-95592351	up	up	St8sia4	up_up	1
chr15:86223995-86230182	up	up	Tbc1d22a	up_up	1		chr1:191197404-191203146	up	up	Atf3	up_up	1
chr5:33237214-33240990	up	up	Ctbp1	up_up	1		chr4:120050623-120056418	up	up	Hivep3	up_up	1
chr5:53539410-53546335	up	up	Rbpj	up_up	1		chr14:10367720-10368598	up	up	Fhit	up_up	1
chrX:170018429-170021662	up	up	Mid1	up_up	1		chr13:19853783-19856265	up	up	Gpr141	up_up	1
chr12:119208911-119211233	up	up	Itgb8	up_up	1		chr19:21861572-21866845	up	up	Cemip2	up_up	1
chr1:88651517-88658936	up	up	Arl4c	up_up	1		chr17:73249027-73252868	up	up	Lclat1	up_up	1
chr11:54766229-54781667	up	up	Cdc42se2	up_up	1		chr13:3519349-3521682	up	up	Gdi2	up_up	1
chr17:33561769-33567352	up	up	Myo1f	up_up	1		chr2:14163835-14168240	up	up	Tmem236	up_up	1
chr14:66833603-66860971	up	up	Dpysl2	up_up	1		chr5:3362125-3363967	up	up	Cdk6	up_up	1
chr2:14163835-14168240	up	up	Tmem236	up_up	1		chr3:115680358-115685695	up	up	S1pr1	up_up	1
chr18:20695565-20700015	up	up	Ttr	up_up	1		chr15:77879470-77884522	up	up	Myh9	up_up	1
chr4:95104621-95108832	up	up	Jun	up_up	1		chr11:26638945-26641289	up	up	Vrk2	up_up	1
chr2:73506931-73515321	up	up	Wipf1	up_up	1		chr3:8711961-8713721	up	up	Hey1	up_up	1
chr10:44629890-44632707	up	up	Prdm1	up_up	1		chr19:53799796-53802665	up	up	Rbm20	up_up	1
chr2:103669187-103674072	up	up	Abtb2	up_up	1		chr6:65593372-65601812	up	up	Tnip3	up_up	1
chr11:107441852-107452935	up	up	Pitpnc1	up_up	1		chr14:31681629-31687267	up	up	Ankrd28	up_up	1
chr6:91971291-91975421	up	up	Fgd5	up_up	1		chr4:119975282-119978875	up	up	Hivep3	up_up	1
chr16:87652133-87656669	up	up	Bach1	up_up	1		chr16:30735046-30738085	up	up	Fam43a	up_up	1
chr19:47427817-47433412	up	up	Sh3pxd2a	up_up	1		chr10:40450783-40452697	up	up	Cdk19	up_up	1
chr5:72860116-72865367	up	up	Tec	up_up	1		chr1:106407028-106409627	up	up	Phlpp1	up_up	1
chr19:17318604-17322445	up	up	Gcnt1	up_up	1		chr6:128782950-128784238	up	up	Klrb1c	up_up	1
chr6:120178893-120180960	up	up	Ninj2	up_up	1		chr3:148894016-148896749	up	up	Adgrl2	up_up	1
chr15:64255297-64264217	up	up	Asap1	up_up	1		chr7:112236504-112254542	up	up	Mical2	up_up	1
chr9:123233920-123240693	up	up	Cdcp1	up_up	1		chr17:46639787-46641208	up	up	Klc4	up_up	1
chr10:37333427-37340525	up	up	Marcks	up_up	1		chr16:87652133-87656669	up	up	Bach1	up_up	1
chr11:77238450-77240684	up	up	Ssh2	up_up	1		chr10:98876893-98882305	up	up	Atp2b1	up_up	1
chr18:55389003-55392258	up	up	Zfp608	up_up	1		chr9:70281389-70285237	up	up	Myo1e	up_up	1
chr2:113443092-113448179	up	up	Fmn1	up_up	1		chr2:103661288-103664375	up	up	Abtb2	up_up	1
chr16:92866562-92869002	up	up	Runx1	up_up	1		chr5:105640271-105645628	up	up	Lrrc8d	up_up	1
chr3:105035572-105050366	up	up	Cttnbp2nl	up_up	1		chr9:77827364-77829761	up	up	Gclc	up_up	1
chr7:112295168-112301496	up	up	Mical2	up_up	1		chr12:73680178-73682557	up	up	Prkch	up_up	1
chrX:167165785-167168130	up	up	Tmsb4x	up_up	1		chr19:31198326-31199292	up	up	Cstf2t	up_up	1
chr10:116265524-116269189	up	up	Ptprb	up_up	1		chr6:89412030-89417179	up	up	Plxna1	up_up	1
chr5:105647219-105652491	up	up	Lrrc8d	up_up	1		chr9:70828400-70843013	up	up	Adam10	up_up	1
chr7:106650318-106653913	up	up	Olfr693	up_up	1		chr11:62020867-62025492	up	up	Specc1	up_up	1
chr13:24564299-24567837	up	up	Ripor2	up_up	1		chr2:73506931-73515321	up	up	Wipf1	up_up	1
chr13:110557701-110561620	up	up	Plk2	up_up	1		chr18:60666555-60671577	up	up	Synpo	up_up	1
chr12:91733969-91737961	up	up	Ston2	up_up	1		chr6:48730615-48735074	up	up	Gimap1	up_up	1
chr7:136838367-136841865	up	up	Mgmt	up_up	1		chr4:57155798-57156889	up	up	Epb41l4b	up_up	1
chr18:61765875-61771276	up	up	Afap1l1	up_up	1		chr7:48896763-48901688	up	up	Nav2	up_up	1
chr16:10688920-10691349	up	up	Clec16a	up_up	1		chr10:84562708-84563910	up	up	Platr7	up_up	1
chr7:118476579-118484767	up	up	Itpripl2	up_up	1		chr13:96508529-96512907	up	up	Polk	up_up	1
chr15:58733024-58735084	up	up	Fer1l6	up_up	1		chr8:68156485-68159163	up	up	Psd3	up_up	1
chr5:73225542-73235536	up	up	Fryl	up_up	1		chr5:3299821-3302187	up	up	Cdk6	up_up	1
chr12:91665968-91669522	up	up	Ston2	up_up	1		chr18:64635879-64639400	up	up	Atp8b1	up_up	1
chr19:32252187-32259900	up	up	Sgms1	up_up	1		chr8:46885105-46890990	up	up	Irf2	up_up	1
chr11:22692134-22696524	up	up	B3gnt2	up_up	1		chr18:46472332-46478545	up	up	Mospd4	up_up	1
chr4:95190805-95201880	up	up	Jun	up_up	1		chr1:60936015-60943087	up	up	Ctla4	up_up	1
chr8:104124006-104128455	up	up	Cdh5	up_up	1		chr11:21219073-21226590	up	up	Vps54	up_up	1
chr10:54116643-54122516	up	up	Man1a	up_up	1		chr7:128047753-128052028	up	up	Itgam	up_up	1
chr9:94689878-94698862	up	up	Slc9a9	up_up	1		chr1:135679508-135682809	up	up	Nav1	up_up	1
chr8:120756678-120764917	up	up	Irf8	up_up	1		chr6:47559512-47562743	up	up	Ezh2	up_up	1
chr5:75876486-75881154	up	up	Kdr	up_up	1		chr12:117557861-117563202	up	up	Rapgef5	up_up	1
chr3:79151149-79154923	up	up	Rapgef2	up_up	1		chr2:153213856-153216794	up	up	Tspyl3	up_up	1
chr9:57963864-57978896	up	up	Cyp11a1	up_up	1		chr1:162507816-162511049	up	up	Dnm3	up_up	1
chr5:86077704-86080510	up	up	Stap1	up_up	1		chr19:15827930-15831163	up	up	Psat1	up_up	1
chr6:134056588-134063463	up	up	Etv6	up_up	1		chr14:59257263-59262469	up	up	Rcbtb1	up_up	1
chr9:61702005-61708963	up	up	Rplp1	up_up	1		chr2:35897708-35901274	up	up	Ttll11	up_up	1
chr1:60626803-60629463	up	up	Raph1	up_up	1		chr1:181125032-181127667	up	up	Nvl	up_up	1
chr16:52467386-52471053	up	up	Alcam	up_up	1		chr14:75167742-75170003	up	up	Lcp1	up_up	1
chr1:191953999-191957237	up	up	Rd3	up_up	1		chr14:66197903-66201525	up	up	Ptk2b	up_up	1
chr1:87647028-87653727	up	up	Inpp5d	up_up	1		chr1:138516033-138518260	up	up	Nek7	up_up	1
chr17:87390392-87393760	up	up	Ttc7	up_up	1		chr9:124066651-124072511	up	up	Ccr2	up_up	1
chr1:181858990-181864031	up	up	Lbr	up_up	1		chr13:101661999-101665061	up	up	Pik3r1	up_up	1
chr4:46903539-46907178	up	up	Gabbr2	up_up	1		chr2:4499327-4505471	up	up	Frmd4a	up_up	1
chr11:50040900-50043228	up	up	Rnf130	up_up	1		chr9:13553899-13561708	up	up	Maml2	up_up	1
chr2:85154219-85158210	up	up	Aplnr	up_up	1		chr8:120756678-120764917	up	up	Irf8	up_up	1
chr17:42908687-42914781	up	up	Cd2ap	up_up	1		chr4:72411029-72413944	up	up	Tle1	up_up	1
chr3:153685954-153693452	up	up	St6galnac3	up_up	1		chr10:14207062-14211337	up	up	Hivep2	up_up	1
chr16:85120528-85125765	up	up	App	up_up	1		chr11:34762072-34764803	up	up	Dock2	up_up	1
chr4:46552537-46560261	up	up	Coro2a	up_up	1		chr7:19870162-19872716	up	up	Ceacam16	up_up	1
chr10:39428770-39439647	up	up	Fyn	up_up	1		chr9:119741400-119747334	up	up	Scn10a	up_up	1
chr18:60666555-60671577	up	up	Synpo	up_up	1		chr4:143180506-143181502	up	up	Prdm2	up_up	1
chr1:91022046-91025251	up	up	Lrrfip1	up_up	1		chr4:3742517-3745409	up	up	Lyn	up_up	1
chr18:67895615-67899787	up	up	Cep192	up_up	1		chr4:34842154-34845883	up	up	Zfp292	up_up	1
chr16:18751999-18754357	up	up	Cldn5	up_up	1		chr3:105015652-105024912	up	up	Cttnbp2nl	up_up	1
chr5:139013908-139016309	up	up	Prkar1b	up_up	1		chr10:21904556-21910012	up	up	Sgk1	up_up	1
chr2:32664315-32668016	up	up	Eng	up_up	1		chr5:29852181-29855595	up	up	Dnajb6	up_up	1
chr3:107074921-107079326	up	up	Kcna2	up_up	1		chr13:30696370-30699660	up	up	Dusp22	up_up	1
chr2:35494282-35499824	up	up	Ggta1	up_up	1		chr5:102776646-102779273	up	up	Arhgap24	up_up	1
chr11:8687815-8694032	up	up	Tns3	up_up	1		chr11:54723716-54732884	up	up	Cdc42se2	up_up	1
chr9:89255566-89258009	up	up	Mthfs	up_up	1		chr16:48671448-48674065	up	up	Morc1	up_up	1
chr15:27723335-27727173	up	up	Trio	up_up	1		chr9:42033034-42036388	up	up	Sorl1	up_up	1
chr16:57551621-57558508	up	up	Filip1l	up_up	1		chr11:20912397-20917849	up	up	Lgalsl	up_up	1
chr15:6553529-6557370	up	up	Fyb	up_up	1		chr7:81847970-81852901	up	up	Tm6sf1	up_up	1
chr19:37558062-37562716	up	up	Exoc6	up_up	1		chr18:20800654-20806041	up	up	Trappc8	up_up	1
chr3:89882401-89885355	up	up	Il6ra	up_up	1		chr9:15013441-15024531	up	up	Panx1	up_up	1
chr1:125471265-125475036	up	up	Actr3	up_up	1		chr17:47181226-47184020	up	up	Trerf1	up_up	1
chr6:53448214-53451088	up	up	Creb5	up_up	1		chr3:30859593-30865963	up	up	Gpr160	up_up	1
chr12:102448976-102457598	up	up	Lgmn	up_up	1		chr3:152910225-152913525	up	up	St6galnac5	up_up	1
chr19:53552049-53556732	up	up	Dusp5	up_up	1		chr11:68519058-68523045	up	up	Pik3r6	up_up	1
chr12:16004579-16012893	up	up	Trib2	up_up	1		chr11:114902963-114903924	up	up	Cd300a	up_up	1
chr5:89276906-89279512	up	up	Gc	up_up	1		chr2:30546899-30550727	up	up	Cstad	up_up	1
chr12:69410759-69423880	up	up	Arf6	up_up	1		chr6:5338989-5339950	up	up	Pon2	up_up	1
chr2:93161279-93164187	up	up	Trp53i11	up_up	1		chr4:135068718-135074477	up	up	Runx3	up_up	1
chr19:40636541-40641800	up	up	Entpd1	up_up	1		chr15:9462798-9464286	up	up	Capsl	up_up	1
chr8:117052972-117056818	up	up	Pkd1l2	up_up	1		chr2:126681916-126683690	up	up	Gabpb1	up_up	1
chr3:123272405-123276990	up	up	Sec24d	up_up	1		chr7:104295492-104297688	up	up	Trim12a	up_up	1
chr9:83555245-83558514	up	up	Sh3bgrl2	up_up	1		chr12:79017272-79018519	up	up	Tmem229b	up_up	1
chr13:99234978-99240208	up	up	Zfp366	up_up	1		chr6:146529465-146531995	up	up	Ints13	up_up	1
chr16:89870893-89873849	up	up	Tiam1	up_up	1		chr5:8349139-8352810	up	up	Adam22	up_up	1
chr2:124857133-124860145	up	up	Sema6d	up_up	1		chr9:32465606-32481767	up	up	Fli1	up_up	1
chr8:46847593-46854206	up	up	Irf2	up_up	1		chr16:78538876-78542459	up	up	D16Ertd472e	up_up	1
chr5:8355175-8358481	up	up	Adam22	up_up	1		chr4:150542656-150548055	up	up	Rere	up_up	1
chr1:166817520-166820598	up	up	Fmo9	up_up	1		chr3:95509967-95512848	up	up	Ctsk	up_up	1
chr17:50119585-50131190	up	up	Rftn1	up_up	1		chr10:91156287-91160050	up	up	Tmpo	up_up	1
chr8:66435324-66439763	up	up	Tma16	up_up	1		chr18:81425226-81431589	up	up	Sall3	up_up	1
chr10:39400277-39403149	up	up	Fyn	up_up	1		chr5:119775797-119778263	down	down	Tbx5	down_down	1
chr4:102533016-102535963	up	up	Pde4b	up_up	1		chr2:66259572-66262469	down	down	Ttc21b	down_down	1
chr9:59546460-59548422	up	up	Tmem202	up_up	1		chr17:67704433-67709673	down	down	Lama1	down_down	1
chr1:80634677-80648645	up	up	Dock10	up_up	1		chr11:51539131-51543875	down	down	Col23a1	down_down	1
chr10:122735040-122742675	up	up	Ppm1h	up_up	1		chr12:108840667-108844384	down	down	Slc25a47	down_down	1
chr6:71978142-71982921	up	up	Polr1a	up_up	1		chr5:35080534-35088026	down	down	Dok7	down_down	1
chr9:41128280-41135294	up	up	Ubash3b	up_up	1		chr17:25633422-25639835	down	down	Lmf1	down_down	1
chr1:78701437-78705083	up	up	Acsl3	up_up	1		chr14:63933163-63937301	down	down	Sox7	down_down	1
chr2:3169593-3174860	up	up	Fam171a1	up_up	1		chr4:62721764-62725280	down	down	Rgs3	down_down	1
chr4:102501712-102508302	up	up	Pde4b	up_up	1		chr7:34688210-34694548	down	down	Kctd15	down_down	1
chr7:34927753-34931536	up	up	Pepd	up_up	1		chr11:111275510-111277040	down	down	Kcnj2	down_down	1
chr2:18934746-18946301	up	up	Pip4k2a	up_up	1		chr11:66220875-66223645	down	down	Dnah9	down_down	1
chr1:87655819-87662839	up	up	Inpp5d	up_up	1		chr5:8526560-8529212	down	down	Slc25a40	down_down	1
chr19:14582514-14589337	up	up	Tle4	up_up	1		chr2:118498426-118501914	down	down	Srp14	down_down	1
chr11:76477944-76485357	up	up	Abr	up_up	1		chr11:56069968-56073891	down	down	Nmur2	down_down	1
chr2:128358200-128368748	up	up	Morrbid	up_up	1		chr11:63180938-63183236	down	down	Pmp22	down_down	1
chr2:128385172-128397845	up	up	Morrbid	up_up	1		chr18:83042075-83045610	down	down	Zfp516	down_down	1
chr18:61855813-61860365	up	up	Ablim3	up_up	1		chr4:104042797-104044501	down	down	Dab1	down_down	1
chr7:139263764-139268232	up	up	Pwwp2b	up_up	1		chr16:48449219-48451779	down	down	Morc1	down_down	1
chr18:62044894-62051990	up	up	Sh3tc2	up_up	1		chr12:104297965-104301529	down	down	Serpina3j	down_down	1
chr5:8344588-8346939	up	up	Adam22	up_up	1		chr5:5686503-5690965	down	down	Steap2	down_down	1
chr17:26486820-26491863	up	up	Dusp1	up_up	1		chr8:47830064-47833624	down	down	Cldn22	down_down	1
chr19:38037095-38039857	up	up	Myof	up_up	1		chr10:87592828-87596222	down	down	Pah	down_down	1
chr17:75475606-75481719	up	up	Rasgrp3	up_up	1		chr12:41524304-41529613	down	down	Lrrn3	down_down	1
chr9:124055760-124059325	up	up	Ccr3	up_up	1		chr18:12781192-12786669	down	down	Osbpl1a	down_down	1
chr18:46403789-46406375	up	up	Mospd4	up_up	1		chr10:95316474-95319423	down	down	Cradd	down_down	1
chr2:102868529-102880062	up	up	Cd44	up_up	1		chr6:122677300-122679743	down	down	Nanog	down_down	1
chr2:158684263-158693686	up	up	Ppp1r16b	up_up	1		chr8:106188359-106193980	down	down	Slc7a6	down_down	1
chr15:79947571-79954462	up	up	Cbx7	up_up	1		chr16:58271626-58275182	down	down	Dcbld2	down_down	1
chr17:15136904-15138674	up	up	Ermard	up_up	1		chr4:114936158-114950177	down	down	Foxe3	down_down	1
chr2:102848654-102854135	up	up	Cd44	up_up	1		chr18:35270271-35273188	down	down	Ctnna1	down_down	1
chr12:17707090-17719510	up	up	Hpcal1	up_up	1		chr12:83159735-83163200	down	down	Rgs6	down_down	1
chr14:54189164-54194756	up	up	Dad1	up_up	1		chr14:34633976-34637416	down	down	Opn4	down_down	1
chr2:157835894-157842455	up	up	Ctnnbl1	up_up	1		chr9:16388025-16391272	down	down	Fat3	down_down	1
chr10:116512618-116514883	up	up	Cnot2	up_up	1		chr4:123034197-123040783	down	down	Trit1	down_down	1
chr12:117478060-117482174	up	up	Rapgef5	up_up	1		chr12:46501008-46503300	down	down	Nova1	down_down	1
chr8:111236179-111239217	up	up	Glg1	up_up	1		chr7:49524681-49531233	down	down	Nav2	down_down	1
chr17:26495517-26499908	up	up	Dusp1	up_up	1		chr13:47187567-47190822	down	down	Rnf144b	down_down	1
chr19:11765226-11767344	up	up	Mrpl16	up_up	1		chr13:46152784-46155311	down	down	Stmnd1	down_down	1
chr18:68217046-68221404	up	up	Ldlrad4	up_up	1		chr9:21350414-21354985	down	down	Slc44a2	down_down	1
chr2:73474433-73479226	up	up	Wipf1	up_up	1		chr6:51678231-51681512	down	down	Snx10	down_down	1
chr10:24633831-24639178	up	up	Enpp1	up_up	1		chr7:78962770-78967879	down	down	Isg20	down_down	1
chr8:120693048-120704393	up	up	Cox4i1	up_up	1		chr8:118844448-118846860	down	down	Cdh13	down_down	1
chr2:102881531-102889166	up	up	Cd44	up_up	1		chr1:20793117-20795738	down	down	Il17f	down_down	1
chr14:54219841-54236506	up	up	Dad1	up_up	1		chr17:62457806-62461524	down	down	Efna5	down_down	1
chr7:101548340-101554714	up	up	Art2a	up_up	1		chr13:110168144-110171650	down	down	Rab3c	down_down	1
chr6:92012921-92015968	up	up	Fgd5	up_up	1		chr13:63997536-64001621	down	down	Hsd17b3	down_down	1
chr5:35034002-35039402	up	up	Hgfac	up_up	1		chr8:89110457-89113363	down	down	Sall1	down_down	1
chr17:43374706-43377357	up	up	Adgrf5	up_up	1		chr13:73069253-73077087	down	down	Irx4	down_down	1
chr18:38143803-38153208	up	up	Pcdh1	up_up	1		chr3:114542079-114545903	down	down	Olfm3	down_down	1
chr10:77210104-77217218	up	up	Pofut2	up_up	1		chr4:98118414-98123495	down	down	Nfia	down_down	1
chr17:84156519-84159082	up	up	Zfp36l2	up_up	1		chr6:55481470-55494890	down	down	Adcyap1r1	down_down	1
chr12:70712126-70715205	up	up	Frmd6	up_up	1		chr14:40862494-40865992	down	down	Sh2d4b	down_down	1
chr5:53879326-53882528	up	up	Tbc1d19	up_up	1		chr8:122396874-122399697	down	down	Zc3h18	down_down	1
chr9:56688254-56691524	up	down	Lingo1	up_down	1		chr17:67156236-67161594	down	down	Ptprm	down_down	1
chr10:98876893-98882305	up	up	Atp2b1	up_up	1		chr12:103564357-103566518	down	down	Ppp4r4	down_down	1
chr1:191275127-191284189	up	up	Nenf	up_up	1		chr11:79038284-79044362	down	down	Ksr1	down_down	1
chr12:102363204-102386149	up	up	Rin3	up_up	1		chr15:92775062-92777429	down	down	Pdzrn4	down_down	1
chr2:167372447-167385149	up	up	B4galt5	up_up	1		chr14:14831359-14839316	down	down	Nek10	down_down	1
chr3:37655518-37658237	up	up	Spry1	up_up	1		chr12:4486850-4490344	down	down	Ncoa1	down_down	1
chr15:83155456-83163797	up	up	Rnu12	up_up	1		chr18:77553638-77557340	down	down	Rnf165	down_down	1
chr11:76285033-76293676	up	up	Mrm3	up_up	1		chr10:78254751-78262681	down	down	Trappc10	down_down	1
chr10:18432786-18440186	up	up	Nhsl1	up_up	1		chrX:93307071-93310717	down	down	Arx	down_down	1
chr15:64070992-64078685	up	up	Cyrib	up_up	1		chr9:23132842-23140822	down	down	Bmper	down_down	1
chr17:87053811-87059434	up	up	Cript	up_up	1		chr3:83775352-83777477	down	down	Sfrp2	down_down	1
chr9:124066651-124072511	up	up	Ccr2	up_up	1		chrX:137926662-137929196	down	down	Il1rapl2	down_down	1
chr9:27108111-27112593	up	up	Jam3	up_up	1		chr5:96833670-96837506	down	down	Anxa3	down_down	1
chr15:31243786-31252416	up	up	Dap	up_up	1		chr2:110132168-110134071	down	down	Ccdc34os	down_down	1
chr18:53934715-53937003	up	up	Csnk1g3	up_up	1		chr13:30559538-30563931	down	down	Uqcrfs1	down_down	1
chr4:138064599-138070737	up	up	Eif4g3	up_up	1		chr2:44220980-44223332	down	down	Arhgap15os	down_down	1
chr5:120524832-120529163	up	up	Slc8b1	up_up	1		chr5:109054733-109056795	down	down	Vmn2r11	down_down	1
chr7:4079404-4088976	up	up	Lair1	up_up	1		chr6:92782907-92786288	down	down	Adamts9	down_down	1
chr1:181225697-181236437	up	up	Wdr26	up_up	1		chr6:122681728-122683853	down	down	Nanog	down_down	1
chr4:94745084-94748197	up	up	Tek	up_up	1		chr10:107037210-107041563	down	down	Acss3	down_down	1
chr11:118132741-118136961	up	up	Dnah17	up_up	1		chr4:65268706-65271402	down	down	Pappa	down_down	1
chr1:166136823-166139578	up	up	Gpa33	up_up	1		chr1:179601860-179604890	down	down	Cnst	down_down	1
chr3:101002460-101004550	up	up	Cd101	up_up	1		chr5:53284870-53287087	down	down	Smim20	down_down	1
chr11:117252839-117260963	up	up	Septin9	up_up	1		chr13:47211568-47227594	down	down	Rnf144b	down_down	1
chr19:24163311-24168570	up	up	Tjp2	up_up	1		chr13:13628388-13630455	down	down	Lyst	down_down	1
chr13:43259293-43265385	up	up	Gfod1	up_up	1		chr2:126038982-126043477	down	down	Fgf7	down_down	1
chr11:110992341-110995044	up	up	Kcnj16	up_up	1		chr13:54197375-54200427	down	down	Hrh2	down_down	1
chrX:48437756-48444984	up	up	Elf4	up_up	1		chr1:174665663-174668488	down	down	Fmn2	down_down	1
chr19:14504983-14509045	up	up	Tle4	up_up	1		chr11:108768940-108771138	down	down	Cep112	down_down	1
chr1:89593769-89605163	up	up	Agap1	up_up	1		chr5:132340372-132342865	down	down	Auts2	down_down	1
chr11:107413373-107423084	up	up	Pitpnc1	up_up	1		chr18:57960212-57963290	down	down	Fbn2	down_down	1
chr4:132588341-132594903	up	up	Ptafr	up_up	1		chr9:15970305-15973904	down	down	Fat3	down_down	1
chr16:32111801-32117124	up	up	Cep19	up_up	1		chr10:13119713-13124691	down	down	Plagl1	down_down	1
chr13:41703002-41703966	up	up	Adtrp	up_up	1		chr5:53344781-53348660	down	down	Smim20	down_down	1
chr16:11383950-11390783	up	up	Snx29	up_up	1		chr18:57968875-57972386	down	down	Fbn2	down_down	1
chr7:122800482-122806048	up	up	Cacng3	up_up	1		chr16:32533998-32536727	down	down	Zdhhc19	down_down	1
chr15:9427598-9431177	up	up	Capsl	up_up	1		chr4:57512728-57516447	down	down	NA	down_down	1
chr8:104332882-104334662	up	up	Cmtm3	up_up	1		chr4:135837847-135840259	down	down	Srsf10	down_down	1
chr7:64139881-64143643	up	up	Trpm1	up_up	1		chr1:156220056-156224181	down	down	Fam163a	down_down	1
chr2:130469272-130477860	up	up	Ptpra	up_up	1		chr4:84538629-84542559	down	down	Bnc2	down_down	1
chr6:92463318-92467722	up	up	Prickle2	up_up	1		chr13:49555631-49557444	down	down	Aspn	down_down	1
chr9:66871339-66879128	up	up	Aph1c	up_up	1		chr3:99400982-99403652	down	down	Tbx15	down_down	1
chr6:34618786-34621077	up	up	Cald1	up_up	1		chr17:78517500-78522954	down	down	Vit	down_down	1
chr2:167356325-167360594	up	up	B4galt5	up_up	1		chr4:103199903-103204963	down	down	Slc35d1	down_down	1
chr3:87979921-87989455	up	up	Bcan	up_up	1		chr9:77774795-77779350	down	down	Gclc	down_down	1
chr14:121901178-121907701	up	up	Gpr18	up_up	1		chr8:68824575-68839061	down	down	Ints10	down_down	1
chr10:13299744-13306239	up	up	Phactr2	up_up	1		chr8:80202500-80205253	down	down	Hhip	down_down	1
chr7:128047753-128052028	up	up	Itgam	up_up	1		chr17:75292418-75295261	down	down	Ltbp1	down_down	1
chr15:36878048-36881323	up	up	Ywhaz	up_up	1		chr13:102251604-102256254	down	down	Cd180	down_down	1
chr2:157047465-157050173	up	up	Soga1	up_up	1		chr4:128946363-128951813	down	down	Azin2	down_down	1
chr16:13232095-13234097	up	up	Mrtfb	up_up	1		chr7:27124312-27127206	down	down	Cyp2f2	down_down	1
chr16:95435423-95443863	up	up	Erg	up_up	1		chr4:101673866-101677138	down	down	Leprot	down_down	1
chr19:47437048-47444760	up	up	Sh3pxd2a	up_up	1		chr1:39300331-39304137	down	down	Npas2	down_down	1
chr1:38435658-38437325	up	up	Aff3	up_up	1		chr9:77837043-77839980	down	down	Gclc	down_down	1
chr6:97220505-97227052	up	up	Arl6ip5	up_up	1		chr8:97012715-97016791	down	down	Got2	down_down	1
chr2:173377488-173389757	up	up	Pmepa1	up_up	1		chr13:72715345-72717905	down	down	Irx2	down_down	1
chr11:67478647-67484071	up	up	Gas7	up_up	1		chr18:10449761-10454410	down	down	Greb1l	down_down	1
chr2:152010323-152013838	up	up	Slc52a3	up_up	1		chr9:45149884-45151264	down	down	Scn4b	down_down	1
chr5:64238339-64245976	up	up	Tbc1d1	up_up	1		chr15:62228905-62231287	down	down	Pvt1	down_down	1
chr7:112283970-112287391	up	up	Mical2	up_up	1		chr14:15262294-15264008	down	down	Lrrc3b	down_down	1
chr13:85260973-85269239	up	up	Rasa1	up_up	1		chr11:111235933-111237619	down	down	Kcnj2	down_down	1
chr10:39518628-39523927	up	up	Fyn	up_up	1		chr5:35763906-35767335	down	down	Ablim2	down_down	1
chr2:71101720-71106107	up	up	Cybrd1	up_up	1		chr2:112471868-112476636	down	down	Chrm5	down_down	1
chr5:151115929-151118811	up	up	Stard13	up_up	1		chr6:112504052-112506004	down	down	Oxtr	down_down	1
chr2:33760245-33762938	up	up	Nron	up_up	1		chr14:76139736-76141784	down	down	Nufip1	down_down	1
chr2:165944862-165958267	up	up	Ncoa3	up_up	1		chr15:31970658-31981405	down	down	Tas2r119	down_down	1
chr6:8690394-8692005	up	up	Ica1	up_up	1		chr4:107126136-107130212	down	down	Cdcp2	down_down	1
chr6:54248479-54249371	up	up	Chn2	up_up	1		chr14:79657372-79659706	down	down	Cnmd	down_down	1
chr16:95420413-95433837	up	up	Erg	up_up	1		chr4:35052095-35055839	down	down	Ifnk	down_down	1
chr1:62770346-62776819	up	up	Nrp2	up_up	1		chr1:179671688-179674089	down	down	Sccpdh	down_down	1
chr1:194926293-194931867	up	up	Cd34	up_up	1		chr13:20831349-20833232	down	down	Aoah	down_down	1
chr16:30794009-30797710	up	up	Fam43a	up_up	1		chr1:174905345-174910075	down	down	Grem2	down_down	1
chr8:107496818-107500475	up	up	Wwp2	up_up	1		chr8:12840613-12844334	down	down	Atp11a	down_down	1
chr7:66932357-66938078	up	up	Adamts17	up_up	1		chr11:63170479-63176902	down	down	Pmp22	down_down	1
chr2:24570652-24573074	up	up	Cacna1b	up_up	1		chr5:97730579-97733343	down	down	Antxr2	down_down	1
chr3:103403474-103407882	up	up	Trim33	up_up	1		chr8:64745527-64749082	down	down	Msmo1	down_down	1
chr9:13583108-13589457	up	up	Maml2	up_up	1		chr17:67712083-67713230	down	down	Lama1	down_down	1
chr13:93950042-93952220	up	up	Lhfpl2	up_up	1		chr2:57250272-57257942	down	down	Gpd2	down_down	1
chr12:73680178-73682557	up	up	Prkch	up_up	1		chr10:40332483-40334482	down	down	Cdk19	down_down	1
chr16:24627762-24633057	up	up	Lpp	up_up	1		chr10:90507115-90507812	down	down	Anks1b	down_down	1
chr15:97467410-97472331	up	up	Pced1b	up_up	1		chr5:102590033-102594955	down	down	Arhgap24	down_down	1
chr8:121668103-121670361	up	up	Zcchc14	up_up	1		chr12:41083382-41085820	down	down	Immp2l	down_down	1
chr16:32123226-32133674	up	up	Nrros	up_up	1		chr6:126506849-126514334	down	down	Kcna5	down_down	1
chr3:30859593-30865963	up	up	Gpr160	up_up	1		chr16:10623393-10627245	down	down	Clec16a	down_down	1
chr7:88205095-88208276	up	up	Ctsc	up_up	1		chr3:19030561-19033948	down	down	Armc1	down_down	1
chr11:32337085-32342339	up	up	Sh3pxd2b	up_up	1		chr4:65372228-65374126	down	down	Trim32	down_down	1
chr12:27467326-27469378	up	up	Sox11	up_up	1		chr1:83455027-83457218	down	down	Sphkap	down_down	1
chr19:32054615-32057060	up	up	Asah2	up_up	1		chr9:40696692-40702237	down	down	Clmp	down_down	1
chr13:76591527-76594237	up	up	Mctp1	up_up	1		chr15:39750879-39752753	down	down	Dcstamp	down_down	1
chr2:90638706-90642550	up	up	Nup160	up_up	1		chr5:147910430-147914824	down	down	Slc46a3	down_down	1
chr1:138246392-138250121	up	up	Atp6v1g3	up_up	1		chr1:23130336-23132075	down	down	Ppp1r14bl	down_down	1
chr4:32337417-32339300	up	up	Bach2	up_up	1		chr8:36788945-36791395	down	down	Dlc1	down_down	1
chr8:106305929-106310939	up	up	Smpd3	up_up	1		chr13:8744027-8746817	down	down	Wdr37	down_down	1
chr4:3742517-3745409	up	up	Lyn	up_up	1		chr3:132272977-132280190	down	down	Dkk2	down_down	1
chr2:102940879-102946187	up	up	Cd44	up_up	1		chr8:82664680-82667005	down	down	Zfp330	down_down	1
chr17:50132601-50138477	up	up	Rftn1	up_up	1		chr15:28463191-28464587	down	down	Dnah5	down_down	1
chr11:54723716-54732884	up	up	Cdc42se2	up_up	1		chr13:106452975-106454882	down	down	Ipo11	down_down	1
chr11:121793729-121797338	up	up	Ptchd3	up_up	1		chr2:27635773-27642464	down	down	Rxra	down_down	1
chr7:29451452-29454517	up	up	Sipa1l3	up_up	1		chr4:62440252-62441391	down	down	Rnf183	down_down	1
chr15:6566676-6572426	up	up	Fyb	up_up	1		chr6:122668870-122673732	down	down	Nanog	down_down	1
chrX:159671752-159678843	up	up	Sh3kbp1	up_up	1		chr17:67687285-67689083	down	down	Lama1	down_down	1
chr7:100648244-100649701	up	up	Plekhb1	up_up	1		chr7:56504614-56507134	down	down	Oca2	down_down	1
chr10:122814434-122816143	up	up	Ppm1h	up_up	1		chr3:104273477-104276698	down	down	Magi3	down_down	1
chr6:32478285-32481891	up	up	Plxna4os1	up_up	1		chr15:102661644-102665095	down	down	Atp5g2	down_down	1
chr8:125036750-125042249	up	up	Disc1	up_up	1		chr14:81044761-81047152	down	down	Olfm4	down_down	1
chr8:46833647-46838393	up	up	Irf2	up_up	1		chr10:128979995-128982574	down	down	Olfr9	down_down	1
chr13:112423960-112428643	up	up	Il6st	up_up	1		chr18:32129852-32131916	down	down	Proc	down_down	1
chr11:106735235-106739572	up	up	Pecam1	up_up	1		chr2:79975908-79978738	down	down	Pde1a	down_down	1
chr17:50049984-50061021	up	up	Rftn1	up_up	1		chr13:105206578-105211460	down	down	Rnf180	down_down	1
chr1:89875880-89878948	up	up	Gbx2	up_up	1		chr12:46504165-46506243	down	down	Nova1	down_down	1
chr3:95519986-95524476	up	up	Ctss	up_up	1		chr10:4942181-4945492	down	down	Esr1	down_down	1
chr7:75890546-75893495	up	up	Klhl25	up_up	1		chr1:134749299-134762652	down	down	Syt2	down_down	1
chr3:115686474-115698122	up	up	S1pr1	up_up	1		chr2:57226987-57231115	down	down	Gpd2	down_down	1
chr15:97593614-97596460	up	up	Rpap3	up_up	1		chr7:99418182-99421749	down	down	Gdpd5	down_down	1
chr1:170853131-170862276	up	up	Atf6	up_up	1		chr4:84527039-84530432	down	down	Bnc2	down_down	1
chr17:30343251-30345049	up	up	Btbd9	up_up	1		chr13:20827815-20830767	down	down	Aoah	down_down	1
chr15:75114752-75119340	up	up	Ly6c2	up_up	1		chr11:3900393-3904787	down	down	Dusp18	down_down	1
chr3:153259225-153264452	up	up	St6galnac3	up_up	1		chr3:127457262-127461846	down	down	Ank2	down_down	1
chr15:5346505-5349260	up	up	Ptger4	up_up	1		chr13:9574873-9580612	down	down	Dip2c	down_down	1
chr3:101010073-101013879	up	up	Cd101	up_up	1		chr2:157530433-157534679	down	down	Blcap	down_down	1
chr16:11344491-11349768	up	up	Snx29	up_up	1		chrX:77235440-77237471	down	down	Tbl1x	down_down	1
chr10:44633758-44639560	up	up	Prdm1	up_up	1		chr10:75549265-75557819	down	down	Lrrc75b	down_down	1
chr6:53349462-53352887	up	up	Creb5	up_up	1		chr7:121965569-121967414	down	down	Cog7	down_down	1
chr8:86900893-86904240	up	up	N4bp1	up_up	1		chr4:128746824-128749964	down	down	A3galt2	down_down	1
chr7:80013394-80016481	up	up	Zfp710	up_up	1		chr2:133335962-133339511	down	down	Bmp2	down_down	1
chr16:75902187-75907268	up	up	Samsn1	up_up	1		chr6:118717941-118721068	down	down	Cacna1c	down_down	1
chr5:21382027-21387014	up	up	Fgl2	up_up	1		chr6:55209135-55215602	down	down	Mindy4	down_down	1
chr11:29704219-29706645	up	up	Rtn4	up_up	1		chr9:8444720-8447355	down	down	Trpc6	down_down	1
chr15:3227605-3229144	up	up	Selenop	up_up	1		chr15:76398805-76400433	down	down	Mroh1	down_down	1
chr9:123939664-123942767	up	up	Ccr1	up_up	1		chr10:30975306-30977865	down	down	Hey2	down_down	1
chr16:58349086-58350595	up	up	Dcbld2	up_up	1		chr6:147907845-147910294	down	down	Far2	down_down	1
chr12:111452772-111462176	up	up	Tnfaip2	up_up	1		chr12:72682410-72683694	down	down	Dhrs7	down_down	1
chr19:34327695-34329345	up	up	Fas	up_up	1		chr15:100484589-100491422	down	down	Csrnp2	down_down	1
chr2:12316382-12320166	up	up	Itga8	up_up	1		chr11:66600462-66602384	down	down	Shisa6	down_down	1
chrX:48150366-48154714	up	up	Sash3	up_up	1		chr4:120275636-120279903	down	down	Foxo6	down_down	1
chr13:52571273-52580205	up	up	Syk	up_up	1		chr18:12786819-12796833	down	down	Osbpl1a	down_down	1
chr4:129495387-129498230	up	up	Fam229a	up_up	1		chr18:3498465-3501468	down	down	Bambi	down_down	1
chr5:99378711-99384948	up	up	Rasgef1b	up_up	1		chr15:66675063-66677393	down	down	Tg	down_down	1
chr6:134620574-134623498	up	up	Mansc1	up_up	1		chr3:14681682-14684143	down	down	Car13	down_down	1
chr18:61004894-61007185	up	up	Slc6a7	up_up	1		chr5:77164109-77166265	down	down	Spink2	down_down	1
chr18:61879677-61883632	up	up	Ablim3	up_up	1		chr3:59023924-59028780	down	down	Med12l	down_down	1
chr2:84913623-84917829	up	up	Slc43a3	up_up	1		chr1:9866216-9870196	down	down	Sgk3	down_down	1
chr3:58670769-58673881	up	up	Siah2	up_up	1		chr3:89132212-89134053	down	down	Pklr	down_down	1
chr18:5608380-5611230	up	up	Zeb1	up_up	1		chr14:13628513-13630273	down	down	Sntn	down_down	1
chr2:59206514-59208697	up	up	Pkp4	up_up	1		chr17:78525617-78528574	down	down	Vit	down_down	1
chr7:128056267-128060405	up	up	Itgam	up_up	1		chr2:69095542-69100239	down	down	Nostrin	down_down	1
chr1:128702980-128707137	up	up	Cxcr4	up_up	1		chrX:99601171-99613368	down	down	Pja1	down_down	1
chr3:102444852-102446725	up	up	Ngf	up_up	1		chr13:49559101-49567561	down	down	Aspn	down_down	1
chr6:15757698-15760064	up	up	Mdfic	up_up	1		chr11:74779652-74782838	down	down	Mettl16	down_down	1
chr12:81752073-81756852	up	up	Map3k9	up_up	1		chr12:108957604-108961500	down	down	Wdr25	down_down	1
chr3:139041543-139046896	up	up	Rap1gds1	up_up	1		chr9:77848186-77851019	down	down	Elovl5	down_down	1
chr4:6923071-6925706	up	up	Tox	up_up	1		chr18:85471729-85474728	down	down	Fbxo15	down_down	1
chr15:12052771-12056061	up	up	Sub1	up_up	1		chr16:57862336-57866701	down	down	Col8a1	down_down	1
chr15:6599380-6604529	up	up	Fyb	up_up	1		chr16:32503171-32515124	down	down	Zdhhc19	down_down	1
chr18:68006767-68010854	up	up	Ldlrad4	up_up	1		chr6:95481678-95485662	down	down	AY512915	down_down	1
chr4:53184866-53188030	up	up	Abca1	up_up	1		chr7:89110450-89113449	down	down	Tmem135	down_down	1
chr17:78244075-78250524	up	up	Crim1	up_up	1		chr2:6054475-6058945	down	down	Upf2	down_down	1
chr13:41365616-41368574	up	up	Nedd9	up_up	1		chr1:193080792-193084504	down	down	Utp25	down_down	1
chr17:26164055-26170047	up	up	Axin1	up_up	1		chr8:44372611-44375860	down	down	Fat1	down_down	1
chr19:16257701-16263383	up	up	Gnaq	up_up	1		chr9:99169836-99173475	down	down	Pik3cb	down_down	1
chr4:41255272-41257538	up	up	Ubap2	up_up	1		chr4:126061581-126070304	down	down	Oscp1	down_down	1
chr12:75311894-75314628	up	up	Rhoj	up_up	1		chr13:77127157-77129178	down	down	Slf1	down_down	1
chr1:64093652-64099326	up	up	Klf7	up_up	1		chr11:7752480-7755532	down	down	Igfbp3	down_down	1
chr15:101334967-101340667	up	up	Krt80	up_up	1		chr3:28091526-28094364	down	down	Pld1	down_down	1
chr7:3279287-3283809	up	up	Myadm	up_up	1		chr4:4178441-4182692	down	down	Penk	down_down	1
chr13:38296026-38298033	up	up	Bmp6	up_up	1		chr5:132335527-132339407	down	down	Auts2	down_down	1
chr13:52792272-52796404	up	up	BB123696	up_up	1		chr5:38098350-38102346	down	down	Stx18	down_down	1
chr16:45756947-45761161	up	up	Phldb2	up_up	1		chr5:90446773-90448446	down	down	Alb	down_down	1
chr18:38907200-38908624	up	up	Fgf1	up_up	1		chr18:43065114-43067939	down	down	Ppp2r2b	down_down	1
chr5:88959093-88962165	up	up	Slc4a4	up_up	1		chr9:30850887-30853661	down	down	Adamts15	down_down	1
chr1:161733899-161737119	up	up	Fasl	up_up	1		chr10:73286311-73287123	down	down	Pcdh15	down_down	1
chr18:56437453-56444387	up	up	Gramd3	up_up	1		chr18:75622245-75627882	down	down	Ctif	down_down	1
chr5:134519053-134523427	up	up	Clip2	up_up	1		chr13:65004386-65008853	down	down	Spata31d1c	down_down	1
chr6:86635672-86642362	down	down	Asprv1	down_down	1		chr16:89621777-89625584	down	down	Krtap11-1	down_down	1
chr10:87592828-87596222	down	down	Pah	down_down	1		chr12:25109311-25112233	down	down	Id2	down_down	1
chr6:147907845-147910294	down	down	Far2	down_down	1		chr12:5276558-5281895	down	down	Klhl29	down_down	1
chr5:35080534-35088026	down	down	Dok7	down_down	1		chr3:37395105-37405029	down	down	Nudt6	down_down	1
chr7:34688210-34694548	down	down	Kctd15	down_down	1		chr8:93207711-93212384	down	down	Ces1e	down_down	1
chr2:118498426-118501914	down	down	Srp14	down_down	1		chr3:156586420-156588989	down	down	Negr1	down_down	1
chr12:108840667-108844384	down	down	Slc25a47	down_down	1		chr2:97484161-97487219	down	down	Lrrc4c	down_down	1
chr18:3461908-3468013	down	down	Cul2	down_down	1		chr7:46813193-46815890	down	down	Gtf2h1	down_down	1
chr13:30559538-30563931	down	down	Uqcrfs1	down_down	1		chr8:121680707-121682190	down	down	Zcchc14	down_down	1
chr19:41281470-41290876	down	down	Tm9sf3	down_down	1		chr4:13096823-13099314	down	down	Triqk	down_down	1
chr8:89110457-89113363	down	down	Sall1	down_down	1		chr4:148433508-148436875	down	down	Ubiad1	down_down	1
chr1:193080792-193084504	down	down	Utp25	down_down	1		chr14:33651521-33654292	down	down	Ptpn20	down_down	1
chr17:25633422-25639835	down	down	Lmf1	down_down	1		chr11:87608554-87612486	down	down	Hsf5	down_down	1
chr12:110219049-110222970	down	down	Dio3os	down_down	1		chr2:37825047-37827120	down	down	Dennd1a	down_down	1
chrX:99601171-99613368	down	down	Pja1	down_down	1		chr6:122791193-122797608	down	down	Slc2a3	down_down	1
chr16:32503171-32515124	down	down	Zdhhc19	down_down	1		chr10:67828640-67830378	down	down	Zfp365	down_down	1
chr4:62721764-62725280	down	down	Rgs3	down_down	1		chr15:42327267-42334634	down	down	Angpt1	down_down	1
chr8:64001806-64004020	down	down	Sgo2b	down_down	1		chr11:52599580-52605070	down	down	Fstl4	down_down	1
chr18:12781192-12786669	down	down	Osbpl1a	down_down	1		chr10:4745757-4748074	down	down	Esr1	down_down	1
chr3:108407528-108412802	down	down	Celsr2	down_down	1		chr2:68340984-68343540	down	down	Stk39	down_down	1
chr1:174665663-174668488	down	down	Fmn2	down_down	1		chr10:41423040-41424993	down	down	Zbtb24	down_down	1
chr7:44643493-44647020	down	down	Myh14	down_down	1		chr13:17435791-17437135	down	down	Sugct	down_down	1
chr17:67704433-67709673	down	down	Lama1	down_down	1		chr9:30801032-30806091	down	down	Adamts15	down_down	1
chr18:74892806-74897750	down	down	Lipg	down_down	1		chr7:115934224-115942397	down	down	Sox6	down_down	1
chr2:126038982-126043477	down	down	Fgf7	down_down	1		chr4:110072825-110075326	down	down	Dmrta2	down_down	1
chr8:82664680-82667005	down	down	Zfp330	down_down	1		chr11:4885990-4888261	down	down	Nipsnap1	down_down	1
chr10:107037210-107041563	down	down	Acss3	down_down	1		chr13:71571365-71573454	down	down	Irx1	down_down	1
chr13:105206578-105211460	down	down	Rnf180	down_down	1		chr16:90786819-90794075	down	down	Urb1	down_down	1
chr18:77553638-77557340	down	down	Rnf165	down_down	1		chr2:44110821-44115145	down	down	Arhgap15os	down_down	1
chr7:25046321-25050642	down	down	Grik5	down_down	1		chr2:118786818-118792294	down	down	Disp2	down_down	1
chr4:114936158-114950177	down	down	Foxe3	down_down	1		chr9:90886011-90891856	down	down	Zic4	down_down	1
chr4:103199903-103204963	down	down	Slc35d1	down_down	1		chr10:42689532-42693371	down	down	Ostm1	down_down	1
chr5:24949345-24954392	down	down	Prkag2	down_down	1		chr2:144425176-144430461	down	down	Kat14	down_down	1
chr6:55481470-55494890	down	down	Adcyap1r1	down_down	1		chr2:70330980-70335212	down	down	Sp5	down_down	1
chr13:8744027-8746817	down	down	Wdr37	down_down	1		chr7:40077284-40080524	down	down	Zfp619	down_down	1
chr13:46152784-46155311	down	down	Stmnd1	down_down	1		chr3:63770844-63774350	down	down	Plch1	down_down	1
chr12:104297965-104301529	down	down	Serpina3j	down_down	1		chr5:103844560-103851387	down	down	Klhl8	down_down	1
chr4:56652126-56655898	down	down	Actl7b	down_down	1		chr18:76987067-76993746	down	down	Katnal2	down_down	1
chr12:34774263-34777740	down	down	Hdac9	down_down	1		chr3:29097699-29101055	down	down	Egfem1	down_down	1
chr14:63933163-63937301	down	down	Sox7	down_down	1		chr1:63475169-63481905	down	down	Adam23	down_down	1
chr4:63735359-63741474	down	down	Tnfsf15	down_down	1		chr9:30226336-30229969	down	down	Snx19	down_down	1
chr8:105767198-105770844	down	down	Gfod2	down_down	1		chr6:88003065-88005782	down	down	Rab7	down_down	1
chr14:81044761-81047152	down	down	Olfm4	down_down	1		chr2:68344178-68351685	down	down	Stk39	down_down	1
chr5:109054733-109056795	down	down	Vmn2r11	down_down	1		chr12:90579373-90581186	down	down	Dio2	down_down	1
chr10:67841433-67844622	down	down	Zfp365	down_down	1		chr9:16382392-16385884	down	down	Fat3	down_down	1
chr12:110223155-110229041	down	down	Dio3os	down_down	1		chr15:61952450-61954079	down	down	Myc	down_down	1
chr10:67837963-67840715	down	down	Zfp365	down_down	1		chr8:56787756-56790910	down	down	Fbxo8	down_down	1
chr11:44363539-44369655	down	down	Il12b	down_down	1		chr8:13946248-13951913	down	down	Fbxo25	down_down	1
chr16:58271626-58275182	down	down	Dcbld2	down_down	1		chr19:28287051-28290689	down	down	Glis3	down_down	1
chr14:33656978-33659744	down	down	Ptpn20	down_down	1		chr1:130949350-130950991	down	down	Il19	down_down	1
chr6:140672699-140676309	down	down	Aebp2	down_down	1		chr2:138293463-138295647	down	down	Btbd3	down_down	1
chr4:74612328-74614509	down	down	Kdm4c	down_down	1		chr19:6463654-6466677	down	down	Nrxn2	down_down	1
chr5:38003661-38011322	down	down	Stx18	down_down	1		chr2:158522737-158527542	down	down	Arhgap40	down_down	1
chr8:12840613-12844334	down	down	Atp11a	down_down	1		chr7:44643493-44647020	down	down	Myh14	down_down	1
chr2:68340984-68343540	down	down	Stk39	down_down	1		chr17:49732463-49735551	down	down	Kif6	down_down	1
chr6:122791193-122797608	down	down	Slc2a3	down_down	1		chr14:17728232-17730407	down	down	Thrb	down_down	1
chr12:110261731-110264140	down	down	Dio3os	down_down	1		chr15:88532656-88537822	down	down	Zdhhc25	down_down	1
chr9:98301712-98303706	down	down	Nmnat3	down_down	1		chr10:22627251-22629944	down	down	Slc2a12	down_down	1
chr2:79968112-79970634	down	down	Pde1a	down_down	1		chr9:20533039-20539396	down	down	Zfp266	down_down	1
chr11:84766872-84769346	down	down	Mrm1	down_down	1		chr18:80060115-80063659	down	down	Pard6g	down_down	1
chr15:102661644-102665095	down	down	Atp5g2	down_down	1		chr17:45356927-45360568	down	down	Cdc5l	down_down	1
chr9:30226336-30229969	down	down	Snx19	down_down	1		chr1:133808085-133810437	down	down	Atp2b4	down_down	1
chr14:30854304-30856498	down	down	Stimate	down_down	1		chr12:5271551-5276194	down	down	Klhl29	down_down	1
chr14:17889996-17893963	down	down	Thrb	down_down	1		chr2:93662063-93669662	down	down	Alx4	down_down	1
chr6:23821389-23823185	down	down	Cadps2	down_down	1		chr11:88832935-88835317	down	down	Akap1	down_down	1
chr1:90241447-90243404	down	down	Ackr3	down_down	1		chr18:14084483-14086540	down	down	Zfp521	down_down	1
chr1:9866216-9870196	down	down	Sgk3	down_down	1		chr17:67864097-67868339	down	down	Arhgap28	down_down	1
chr17:12946022-12950027	down	down	Acat3	down_down	1		chr8:9672615-9675263	down	down	Nalf1	down_down	1
chr1:98929743-98932128	down	down	Slco6d1	down_down	1		chr15:39734199-39740593	down	down	Dcstamp	down_down	1
chr2:122787024-122791284	down	down	Sqor	down_down	1		chr18:68453675-68459675	down	down	Mc2r	down_down	1
chr5:104235610-104241641	down	down	Dmp1	down_down	1		chr11:73273573-73276338	down	down	Trpv3	down_down	1
chr6:54687529-54695295	down	down	Mturn	down_down	1		chr6:94548409-94551783	down	down	Slc25a26	down_down	1
chr1:40136609-40141327	down	down	Il1r2	down_down	1		chr2:157361530-157364320	down	down	Manbal	down_down	1
chr10:107092382-107096172	down	down	Acss3	down_down	1		chr12:103511590-103516259	down	down	Ppp4r4	down_down	1
chr13:63997536-64001621	down	down	Hsd17b3	down_down	1		chr7:44640495-44642971	down	down	Myh14	down_down	1
chr15:57812858-57822277	down	down	Derl1	down_down	1		chr3:30740224-30743143	down	down	Samd7	down_down	1
chr11:12078067-12080610	down	down	Grb10	down_down	1		chr3:103983759-103987200	down	down	Phtf1	down_down	1
chr16:56525739-56531616	down	down	Abi3bp	down_down	1		chr12:90643010-90645098	down	down	Dio2	down_down	1
chr15:81993989-81998943	down	down	Xrcc6	down_down	1		chr9:42577811-42580261	down	down	Tbcel	down_down	1
chr4:65472515-65474157	down	down	Trim32	down_down	1		chr1:127338296-127341343	down	down	Mgat5	down_down	1
chrX:99539315-99542824	down	down	Pja1	down_down	1		chr1:156170013-156172070	down	down	Fam163a	down_down	1
chr4:56658268-56660740	down	down	Actl7b	down_down	1		chr11:94174467-94177265	down	down	Tob1	down_down	1
chr2:158522737-158527542	down	down	Arhgap40	down_down	1		chr6:113400787-113405932	down	down	Ttll3	down_down	1
chr16:52568636-52570389	down	down	Alcam	down_down	1		chr13:32761305-32765806	down	down	Mylk4	down_down	1
chr4:97995364-97998517	down	down	Nfia	down_down	1		chr4:64145095-64146865	down	down	Tnc	down_down	1
chr17:26989706-26992582	down	down	Zbtb9	down_down	1		chr6:23821389-23823185	down	down	Cadps2	down_down	1
chr11:57978810-57984887	down	down	Larp1	down_down	1		chr3:73696975-73699807	down	down	Bche	down_down	1
chr8:118844448-118846860	down	down	Cdh13	down_down	1		chr13:34203616-34206630	down	down	Slc22a23	down_down	1
chr5:77424533-77430074	down	down	Igfbp7	down_down	1		chr1:58596035-58598629	down	down	Ndufb3	down_down	1
chr3:63770844-63774350	down	down	Plch1	down_down	1		chr6:142445307-142447866	down	down	Gys2	down_down	1
chr1:134749299-134762652	down	down	Syt2	down_down	1		chr8:86301358-86302808	down	down	Abcc12	down_down	1
chr7:78962770-78967879	down	down	Isg20	down_down	1		chr4:11398727-11406310	down	down	Esrp1	down_down	1
chr18:57957322-57959289	down	down	Fbn2	down_down	1		chr6:82542636-82544541	down	down	Pole4	down_down	1
chr4:142492566-142495004	down	down	Kazn	down_down	1		chr12:50465147-50467254	down	down	Prkd1	down_down	1
chr9:48608382-48613874	down	down	Nnmt	down_down	1		chr1:98912978-98916697	down	down	Slco6d1	down_down	1
chr6:55474988-55478537	down	down	Adcyap1r1	down_down	1		chr2:77836789-77842218	down	down	Zfp385b	down_down	1
chr14:45806439-45808734	down	down	Ddhd1	down_down	1		chr13:102708087-102711762	down	down	Cd180	down_down	1
chr4:141116623-141121495	down	down	Spata21	down_down	1		chr1:105890423-105893125	down	down	Tnfrsf11a	down_down	1
chr9:123494899-123496696	down	down	Limd1	down_down	1		chr11:32621433-32624714	down	down	Fbxw11	down_down	1
chr18:76987067-76993746	down	down	Katnal2	down_down	1		chr4:35123957-35127252	down	down	Ifnk	down_down	1
chr4:11398727-11406310	down	down	Esrp1	down_down	1		chr2:123066696-123069682	down	down	Sqor	down_down	1
chr2:27581153-27584683	down	down	Wdr5	down_down	1		chr4:133295630-133300660	down	down	Tmem222	down_down	1
chr16:18602309-18607446	down	down	Tbx1	down_down	1		chr7:76597253-76601398	down	down	Agbl1	down_down	1
chr2:157479111-157487232	down	down	Src	down_down	1		chr3:104569864-104572270	down	down	Lrig2	down_down	1
chr4:126061581-126070304	down	down	Oscp1	down_down	1		chr3:67549559-67554485	down	down	Mfsd1	down_down	1
chr8:46428629-46439824	down	down	Acsl1	down_down	1		chr7:78594478-78597947	down	down	Ntrk3	down_down	1
chr12:29978746-29987029	down	down	Pxdn	down_down	1		chr10:13148867-13153149	down	down	Zc2hc1b	down_down	1
chr8:14555767-14561934	down	down	Dlgap2	down_down	1		chr18:57957322-57959289	down	down	Fbn2	down_down	1
chr2:70330980-70335212	down	down	Sp5	down_down	1		chr15:91371193-91374849	down	down	Slc2a13	down_down	1
chr18:14084483-14086540	down	down	Zfp521	down_down	1		chr7:25722589-25725332	down	down	Ccdc97	down_down	1
chr16:8058883-8062403	down	down	Tmem114	down_down	1		chr16:7660959-7663361	down	down	Rbfox1	down_down	1
chr16:10623393-10627245	down	down	Clec16a	down_down	1		chr13:106546782-106548825	down	down	Ipo11	down_down	1
chr13:31666722-31669765	down	down	Foxf2	down_down	1		chr1:9523722-9526727	down	down	Rrs1	down_down	1
chr9:118586909-118591411	down	down	Golga4	down_down	1		chr3:152489337-152496405	down	down	Ak5	down_down	1
chr8:56230822-56234919	down	down	Hpgd	down_down	1		chr1:40136609-40141327	down	down	Il1r2	down_down	1
chr16:22789788-22794182	down	down	Crygs	down_down	1		chrX:160411061-160420067	down	down	Adgrg2	down_down	1
chr5:147910430-147914824	down	down	Slc46a3	down_down	1		chr2:44103129-44105924	down	down	Arhgap15os	down_down	1
chr3:127457262-127461846	down	down	Ank2	down_down	1		chr7:144645777-144651474	down	down	Ano1	down_down	1
chr15:42327267-42334634	down	down	Angpt1	down_down	1		chr8:15496351-15499133	down	down	Myom2	down_down	1
chrX:135678995-135685192	down	down	Tcp11x2	down_down	1		chr2:33057103-33060323	down	down	Garnl3	down_down	1
chr9:30535377-30539442	down	down	Snx19	down_down	1		chr17:26989706-26992582	down	down	Zbtb9	down_down	1
chr11:8510886-8517326	down	down	Tns3	down_down	1		chr6:148954963-148957243	down	down	Sinhcaf	down_down	1
chr2:68344178-68351685	down	down	Stk39	down_down	1		chr15:31986544-31992750	down	down	Tas2r119	down_down	1
chr14:63182499-63185246	down	down	Fdft1	down_down	1		chr5:49004667-49006346	down	down	Kcnip4	down_down	1
chr8:108667189-108672552	down	down	Zfhx3	down_down	1		chr16:89578261-89583004	down	down	Krtap11-1	down_down	1
chr11:22372554-22374721	down	down	Ehbp1	down_down	1		chr8:64001806-64004020	down	down	Sgo2b	down_down	1
chr9:42749202-42760675	down	down	Grik4	down_down	1		chr9:77706547-77709536	down	down	Gclc	down_down	1
chr6:122677300-122679743	down	down	Nanog	down_down	1		chr7:139306756-139314495	down	down	Pwwp2b	down_down	1
chr11:26481140-26485476	down	down	Fancl	down_down	1		chr3:10775638-10777498	down	down	Snx16	down_down	1
chr1:193084946-193091897	down	down	Utp25	down_down	1		chr7:110854618-110857021	down	down	Lyve1	down_down	1
chr16:89578261-89583004	down	down	Krtap11-1	down_down	1		chr9:95020109-95022010	down	down	Slc9a9	down_down	1
chr14:57280463-57283637	down	down	Cryl1	down_down	1		chr8:44440119-44442028	down	down	Fat1	down_down	1
chr7:88309915-88315279	down	down	Ctsc	down_down	1		chr9:84092445-84095271	down	down	Bckdhb	down_down	1
chr9:71745229-71748753	down	down	Cgnl1	down_down	1		chr5:86734568-86736808	down	down	Ythdc1	down_down	1
chr6:51678231-51681512	down	down	Snx10	down_down	1		chr8:89876745-89879970	down	down	Tox3	down_down	1
chr4:34232782-34239050	down	down	Spaca1	down_down	1		chr12:108856310-108859888	down	down	Slc25a47	down_down	1
chr6:55911574-55914348	down	down	Itprid1	down_down	1		chr3:100245374-100250448	down	down	Gdap2	down_down	1
chr10:128979995-128982574	down	down	Olfr9	down_down	1		chr9:23176217-23180337	down	down	Bmper	down_down	1
chr9:31640706-31646159	down	down	Tmem45b	down_down	1		chr5:77153359-77157564	down	down	Hopx	down_down	1
chr8:24454171-24459252	down	down	Tcim	down_down	1		chr1:90241447-90243404	down	down	Ackr3	down_down	1
chr10:40332483-40334482	down	down	Cdk19	down_down	1		chr3:81015884-81020453	down	down	Pdgfc	down_down	1
chr9:77617453-77619585	down	down	Klhl31	down_down	1		chr18:42866397-42869847	down	down	Ppp2r2b	down_down	1
chr13:70684545-70687721	down	down	Ice1	down_down	1		chr10:23170800-23172421	down	down	Eya4	down_down	1
chr6:148067991-148070367	down	down	Far2	down_down	1		chr11:35196122-35200236	down	down	Slit3	down_down	1
chr10:87609054-87611759	down	down	Pah	down_down	1		chr7:65867616-65875258	down	down	Pcsk6	down_down	1
chr9:69225338-69231475	down	down	Rora	down_down	1		chr5:74228738-74232848	down	down	Scfd2	down_down	1
chr5:135655081-135662911	down	down	Por	down_down	1		chr4:131969889-131972792	down	down	Epb41	down_down	1
chr1:176723542-176727372	down	down	Cep170	down_down	1		chr16:87277355-87280948	down	down	N6amt1	down_down	1
chr6:55498436-55501571	down	down	Adcyap1r1	down_down	1		chrX:92651242-92652685	down	down	Mageb18	down_down	1
chr3:37144185-37148561	down	down	Il2	down_down	1		chr14:45806439-45808734	down	down	Ddhd1	down_down	1
chr13:72715345-72717905	down	down	Irx2	down_down	1		chr10:86922586-86926939	down	down	Stab2	down_down	1
chr2:120043358-120047751	down	down	Pla2g4b	down_down	1		chr16:40842716-40845028	down	down	Lsamp	down_down	1
chr6:100644080-100647039	down	down	Shq1	down_down	1		chr18:38389153-38393140	down	down	Ndfip1	down_down	1
chr3:127514171-127516658	down	down	Ank2	down_down	1		chrX:37027205-37031488	down	down	Sowahd	down_down	1
chr12:103511590-103516259	down	down	Ppp4r4	down_down	1		chr17:29422328-29424147	down	down	Fgd2	down_down	1
chr13:30801757-30803895	down	down	Irf4	down_down	1		chr9:83246550-83249192	down	down	Hmgn3	down_down	1
chr15:91371193-91374849	down	down	Slc2a13	down_down	1		chrX:68599136-68601499	down	down	Fmr1	down_down	1
chr2:92138285-92141122	down	down	Phf21a	down_down	1		chr10:17475088-17483247	down	down	Cited2	down_down	1
chr13:20831349-20833232	down	down	Aoah	down_down	1		chr6:77091953-77097535	down	down	Ctnna2	down_down	1
chr2:57226987-57231115	down	down	Gpd2	down_down	1		chr14:29005367-29007865	down	down	Lrtm1	down_down	1
chr11:87608554-87612486	down	down	Hsf5	down_down	1		chr13:37930065-37935912	down	down	Rreb1	down_down	1
chr17:67864097-67868339	down	down	Arhgap28	down_down	1		chr7:64363445-64371294	down	down	Fan1	down_down	1
chr13:54197375-54200427	down	down	Hrh2	down_down	1		chr7:117333722-117336080	down	down	Xylt1	down_down	1
chr13:90428046-90429860	down	down	Tmem167	down_down	1		chr17:49726336-49729285	down	down	Kif6	down_down	1
chr5:53331630-53333907	down	down	Smim20	down_down	1		chr11:21953800-21956270	down	down	Otx1	down_down	1
chr2:133335962-133339511	down	down	Bmp2	down_down	1		chr18:34971368-34973833	down	down	Hspa9	down_down	1
chr12:46504165-46506243	down	down	Nova1	down_down	1		chr10:67841433-67844622	down	down	Zfp365	down_down	1
chr14:34633976-34637416	down	down	Opn4	down_down	1		chr2:141697411-141699289	down	down	Macrod2	down_down	1
chr2:163837638-163841110	down	down	Kcnk15	down_down	1		chr7:92542452-92544293	down	down	Ccdc90b	down_down	1
chr11:26475364-26479961	down	down	Fancl	down_down	1		chr10:52433994-52436661	down	down	Nus1	down_down	1
chr16:32554495-32557016	down	down	Tfrc	down_down	1		chr8:64023577-64026009	down	down	Sgo2b	down_down	1
chr11:69591544-69593206	down	down	Trp53	down_down	1		chr11:31600630-31604149	down	down	Bod1	down_down	1
chr4:100687174-100689564	down	down	Cachd1	down_down	1		chr2:155706737-155708502	down	down	Edem2	down_down	1
chr8:95164067-95168858	down	down	Kifc3	down_down	1		chr6:140299509-140301628	down	down	Plekha5	down_down	1
chr9:20803352-20806626	down	down	Col5a3	down_down	1		chr3:41352401-41354953	down	down	Platr4	down_down	1
chr13:102446131-102450505	down	down	Cd180	down_down	1		chr7:115832019-115836105	down	down	Sox6	down_down	1
chr9:90886011-90891856	down	down	Zic4	down_down	1		chr18:63133856-63137927	down	down	Piezo2	down_down	1
chr8:68824575-68839061	down	down	Ints10	down_down	1		chr2:136823909-136828371	down	down	Mkks	down_down	1
chr17:78525617-78528574	down	down	Vit	down_down	1		chr17:49438116-49441635	down	down	Mocs1	down_down	1
chr5:90473455-90476476	down	down	Alb	down_down	1		chr10:90561604-90566278	down	down	Anks1b	down_down	1
chr9:23559602-23562529	down	down	Bmper	down_down	1		chr14:40816423-40819322	down	down	Sh2d4b	down_down	1
chr10:126114472-126118885	down	down	Lrig3	down_down	1		chr2:110167076-110171157	down	down	Ccdc34os	down_down	1
chr16:97732014-97739482	down	down	Ripk4	down_down	1		chr7:67770353-67773480	down	down	Synm	down_down	1
chr7:78594478-78597947	down	down	Ntrk3	down_down	1		chr4:57527948-57528780	down	down	NA	down_down	1
chr8:123771494-123773503	down	down	Rab4a	down_down	1		chr11:63166959-63170370	down	down	Pmp22	down_down	1
chr18:85471729-85474728	down	down	Fbxo15	down_down	1		chr9:30969900-30972958	down	down	Adamts8	down_down	1
chr1:175672555-175678013	down	down	Chml	down_down	1		chr10:38948465-38951415	down	down	Lama4	down_down	1
chr6:39491434-39496042	down	down	Dennd2a	down_down	1		chr13:110289974-110292144	down	down	Rab3c	down_down	1
chr1:185904090-185908504	down	down	Lyplal1	down_down	1		chr10:12149418-12151534	down	down	Utrn	down_down	1
chr11:111280490-111282257	down	down	Kcnj2	down_down	1		chr9:46206005-46211321	down	down	Sik3	down_down	1
chr5:91603107-91606093	down	down	Parm1	down_down	1		chr11:7771530-7773388	down	down	Igfbp3	down_down	1
chr10:61193066-61196812	down	down	Tbata	down_down	1		chr17:75299914-75302267	down	down	Ltbp1	down_down	1
chr7:99418182-99421749	down	down	Gdpd5	down_down	1		chr9:48608382-48613874	down	down	Nnmt	down_down	1
chr10:111378717-111383846	down	down	Bbs10	down_down	1		chr1:8579340-8584121	down	down	Sntg1	down_down	1
chr12:109395817-109400806	down	down	Dlk1	down_down	1		chr7:27062619-27064350	down	down	Cyp2a12	down_down	1
chr5:74228738-74232848	down	down	Scfd2	down_down	1		chr6:94528007-94530345	down	down	Slc25a26	down_down	1
chr1:125856573-125859950	down	down	Gpr39	down_down	1		chr13:97875354-97877431	down	down	Arhgef28	down_down	1
chr1:63506446-63514462	down	down	Adam23	down_down	1		chr1:5207303-5209170	down	down	Atp6v1h	down_down	1
chr12:14014237-14017025	down	down	Lratd1	down_down	1		chr6:147917888-147922416	down	down	Far2	down_down	1
chr1:52882068-52885337	down	down	Hibch	down_down	1		chr10:87794304-87796983	down	down	Igf1	down_down	1
chr19:32509524-32511630	down	down	Minpp1	down_down	1		chr3:19484437-19488437	down	down	Dnajc5b	down_down	1
chr7:96602207-96606181	down	down	Tenm4	down_down	1		chr13:32793939-32798006	down	down	Wrnip1	down_down	1
chr8:93207711-93212384	down	down	Ces1e	down_down	1		chr15:93732876-93735623	down	down	Prickle1	down_down	1
chr14:70037388-70041993	down	down	Egr3	down_down	1		chr10:23393578-23395820	down	down	Eya4	down_down	1
chr11:97329156-97334287	down	down	Mrpl45	down_down	1		chr4:142492566-142495004	down	down	Kazn	down_down	1
chr16:17932644-17940225	down	down	Slc25a1	down_down	1		chr11:84226817-84230353	down	down	Acaca	down_down	1
chr3:131606014-131611680	down	down	Papss1	down_down	1		chr6:126593055-126597153	down	down	Kcna1	down_down	1
chr11:89338231-89345044	down	down	Nog	down_down	1		chr13:107362201-107364580	down	down	AI197445	down_down	1
chr4:155060412-155063717	down	down	Pex10	down_down	1		chr10:97686217-97688096	down	down	Ccer1	down_down	1
chr18:58502421-58505126	down	down	Slc27a6	down_down	1		chr8:123771494-123773503	down	down	Rab4a	down_down	1
chr10:4942181-4945492	down	down	Esr1	down_down	1		chr16:89585238-89588400	down	down	Krtap11-1	down_down	1
chr7:78360300-78363188	down	down	Ntrk3	down_down	1		chr3:85641165-85642932	down	down	Fhip1a	down_down	1
chr17:49732463-49735551	down	down	Kif6	down_down	1		chr3:10894598-10897905	down	down	Snx16	down_down	1
chr12:86055353-86060127	down	down	Tgfb3	down_down	1		chr1:51750032-51755035	down	down	Myo1b	down_down	1
chr13:34263261-34266892	down	down	Slc22a23	down_down	1		chr12:13195713-13197544	down	down	Ddx1	down_down	1
chr18:57968875-57972386	down	down	Fbn2	down_down	1		chr12:86147304-86150155	down	down	Ift43	down_down	1
chr10:4745757-4748074	down	down	Esr1	down_down	1		chr1:40132600-40134993	down	down	Il1r2	down_down	1
chr2:169840179-169844042	down	down	Tshz2	down_down	1		chr6:140169282-140172951	down	down	Capza3	down_down	1
chr8:87846430-87855483	down	down	Zfp423	down_down	1		chr7:92576009-92577720	down	down	Ccdc90b	down_down	1
chr3:107435021-107442753	down	down	Kcnc4	down_down	1		chr9:30233341-30236022	down	down	Snx19	down_down	1
chr13:32761305-32765806	down	down	Mylk4	down_down	1		chr11:102853679-102856039	down	down	Eftud2	down_down	1
chr15:59186543-59189888	down	down	Mtss1	down_down	1		chr1:38238799-38243714	down	down	Aff3	down_down	1
chr6:90536377-90542491	down	down	Aldh1l1	down_down	1		chr12:118006532-118008628	down	down	Dnah11	down_down	1
chr5:91616010-91622455	down	down	Parm1	down_down	1		chr14:24506849-24511688	down	down	Rps24	down_down	1
chr5:96833670-96837506	down	down	Anxa3	down_down	1		chr2:24057921-24060978	down	down	Hnmt	down_down	1
chr9:23132842-23140822	down	down	Bmper	down_down	1		chr2:155990397-155992459	down	down	Cep250	down_down	1
chr2:18780469-18783080	down	down	Carlr	down_down	1		chr15:66697206-66698668	down	down	Tg	down_down	1
chr9:13840144-13843679	down	down	Fam76b	down_down	1		chr4:125187726-125188818	down	down	Zc3h12a	down_down	1
chr9:30850887-30853661	down	down	Adamts15	down_down	1		chr1:53078569-53082358	down	down	Mstn	down_down	1
chr17:78517500-78522954	down	down	Vit	down_down	1		chr16:61933859-61937492	down	down	Nsun3	down_down	1
chr2:157870175-157878927	down	down	Vstm2l	down_down	1		chr17:75367647-75375395	down	down	Ltbp1	down_down	1
chr11:7752480-7755532	down	down	Igfbp3	down_down	1		chr8:118803527-118807223	down	down	Cdh13	down_down	1
chr5:5500315-5504700	down	down	Cldn12	down_down	1		chr1:143478291-143485728	down	down	Cdc73	down_down	1
chr3:133875746-133881248	down	down	Tet2	down_down	1		chr14:15059165-15066869	down	down	Nek10	down_down	1
chr14:40862494-40865992	down	down	Sh2d4b	down_down	1		chr4:88999994-89002203	up	NS	Wincr1	up_NS	1
chr14:105869846-105871976	down	down	Spry2	down_down	1		chr4:25472193-25472341	up	NS	Ufl1	up_NS	1
chr8:126893784-126896579	down	down	Tomm20	down_down	1		chr9:34946243-34949086	up	NS	Kirrel3	up_NS	1
chr11:63166959-63170370	down	down	Pmp22	down_down	1		chr19:52769348-52771972	up	NS	AA387883	up_NS	1
chr16:87265018-87268977	down	down	N6amt1	down_down	1		chr5:88508457-88509513	up	NS	Jchain	up_NS	1
chr6:78714844-78717275	down	down	Reg3g	down_down	1		chr1:91022046-91025251	up	NS	Lrrfip1	up_NS	1
chr3:97727915-97732445	down	down	Pde4dip	down_down	1		chr6:143331830-143333518	up	NS	D6Ertd474e	up_NS	1
chr12:30815083-30816810	down	down	Alkal2	down_down	1		chr5:29843955-29846448	up	NS	Dnajb6	up_NS	1
chr11:108773973-108776473	down	down	Cep112	down_down	1		chr17:43040376-43041716	up	NS	Tnfrsf21	up_NS	1
chr15:30270384-30273350	down	down	Ctnnd2	down_down	1		chr7:24386076-24391571	up	NS	Kcnn4	up_NS	1
chr16:18593069-18596024	down	down	Tbx1	down_down	1		chr1:78371230-78373471	up	NS	Sgpp2	up_NS	1
chr17:84872296-84875475	down	down	Ppm1b	down_down	1		chr4:123515980-123518264	up	NS	Macf1	up_NS	1
chr3:105475982-105484376	down	down	Kcnd3	down_down	1		chr7:83564026-83566960	up	NS	Tmc3	up_NS	1
chrX:161487089-161488899	down	down	Rai2	down_down	1		chr1:92214115-92217957	up	NS	Hdac4	up_NS	1
chr7:40077284-40080524	down	down	Zfp619	down_down	1		chr11:29727108-29729945	up	NS	Rtn4	up_NS	1
chr17:90981766-90984224	down	down	Nrxn1	down_down	1		chr12:80290683-80293126	up	NS	Actn1	up_NS	1
chr17:32380924-32385029	down	down	Wiz	down_down	1		chr6:149282768-149284890	up	NS	Resf1	up_NS	1
chr6:95481678-95485662	down	down	AY512915	down_down	1		chr13:101908203-101910329	up	NS	Pik3r1	up_NS	1
chr9:74043821-74047327	down	down	Wdr72	down_down	1		chr11:121747521-121749409	up	NS	Metrnl	up_NS	1
chr4:4178441-4182692	down	down	Penk	down_down	1		chr3:145884297-145887457	up	NS	Bcl10	up_NS	1
chr13:110168144-110171650	down	down	Rab3c	down_down	1		chr2:43805997-43807122	up	NS	Arhgap15	up_NS	1
chr15:92775062-92777429	down	down	Pdzrn4	down_down	1		chr1:55805208-55810621	up	NS	Plcl1	up_NS	1
chr7:96446249-96449722	down	down	Tenm4	down_down	1		chr6:7191653-7193898	up	NS	Sdhaf3	up_NS	1
chr11:56069968-56073891	down	down	Nmur2	down_down	1		chr1:144311935-144315112	up	NS	Rgs1	up_NS	1
chr11:91395585-91398263	down	down	Kif2b	down_down	1		chr18:74391634-74394081	up	NS	Cfap53	up_NS	1
chr12:116422571-116426382	down	down	Ncapg2	down_down	1		chr14:14868830-14871383	up	NS	Nek10	up_NS	1
chr11:73143677-73149332	down	down	Haspin	down_down	1		chr8:61568472-61577558	up	NS	Palld	up_NS	1
chr5:37991268-37994348	down	down	Stx18	down_down	1		chr10:77204761-77208793	up	NS	Col18a1	up_NS	1
chr7:65918604-65922907	down	down	Pcsk6	down_down	1		chr2:71643885-71645050	up	NS	Platr26	up_NS	1
chr15:42625872-42630231	down	down	Angpt1	down_down	1		chr6:122653477-122655614	up	NS	Dppa3	up_NS	1
chr6:147917888-147922416	down	down	Far2	down_down	1		chr10:30796460-30798702	up	NS	Ncoa7	up_NS	1
chr1:63560784-63563377	down	down	Adam23	down_down	1		chr19:61244326-61245628	up	NS	Csf2ra	up_NS	1
chr5:140090392-140093617	down	down	Mad1l1	down_down	1		chr19:40691515-40694558	up	NS	Entpd1	up_NS	1
chr7:78764779-78767107	down	down	Mrpl46	down_down	1		chr2:79618516-79619572	up	NS	Itprid2	up_NS	1
chr4:9710232-9713450	down	down	Asph	down_down	1		chr6:39954019-39956174	up	NS	Tmem178b	up_NS	1
chr13:60522802-60523986	down	down	Dapk1	down_down	1		chr3:79878865-79880987	up	NS	Gask1b	up_NS	1
chr3:20791590-20795548	down	down	Agtr1b	down_down	1		chr4:104693446-104693965	up	NS	C8b	up_NS	1
chr4:65268706-65271402	down	down	Pappa	down_down	1		chr14:31909222-31910152	up	NS	Ankrd28	up_NS	1
chr7:115887199-115891887	down	down	Sox6	down_down	1		chr18:79299362-79301385	up	NS	Setbp1	up_NS	1
chr3:19030561-19033948	down	down	Armc1	down_down	1		chr7:35818902-35821953	up	NS	Zfp507	up_NS	1
chr11:80984072-80986027	down	down	Spaca3	down_down	1		chr9:60776920-60777371	up	NS	Uaca	up_NS	1
chr9:74925685-74932196	down	down	Fam214a	down_down	1		chr2:152188858-152190963	up	NS	Csnk2a1	up_NS	1
chr16:20031126-20033721	down	down	Klhl6	down_down	1		chr1:120756985-120759732	up	NS	En1	up_NS	1
chr14:100723374-100725918	down	down	Klf12	down_down	1		chr9:6305327-6307792	up	NS	Ddi1	up_NS	1
chr6:121165444-121172711	down	down	Pex26	down_down	1		chr5:125593636-125598839	up	NS	Tmem132b	up_NS	1
chrX:164143354-164146710	down	down	Ace2	down_down	1		chr12:40711325-40713565	up	NS	Dock4	up_NS	1
chr1:135438264-135441886	down	down	Ipo9	down_down	1		chr3:104092392-104093459	up	NS	Phtf1	up_NS	1
chr4:49558572-49561333	down	down	Aldob	down_down	1		chr3:126828982-126832873	up	NS	Camk2d	up_NS	1
chr11:35697734-35700908	down	down	Pank3	down_down	1		chr12:35460699-35464523	up	NS	Ahr	up_NS	1
chr3:30740224-30743143	down	down	Samd7	down_down	1		chr18:65570413-65573151	up	NS	Zfp532	up_NS	1
chr2:145592239-145598964	down	down	Slc24a3	down_down	1		chr10:34235382-34236027	up	NS	Dse	up_NS	1
chr12:81089736-81094223	down	down	Smoc1	down_down	1		chr4:136649285-136651235	up	NS	Ephb2	up_NS	1
chr16:89585238-89588400	down	down	Krtap11-1	down_down	1		chr19:38009579-38012903	up	NS	Myof	up_NS	1
chr14:17745649-17749562	down	down	Thrb	down_down	1		chr18:61879677-61883632	up	NS	Ablim3	up_NS	1
chr2:127748836-127750756	down	down	Nphp1	down_down	1		chr14:16567706-16570317	up	NS	Rarb	up_NS	1
chr16:92984708-92987084	down	down	Runx1	down_down	1		chr6:53349462-53352887	up	NS	Creb5	up_NS	1
chr1:146315017-146317721	down	down	Brinp3	down_down	1		chr6:92449755-92454060	up	NS	Prickle2	up_NS	1
chr10:86922586-86926939	down	down	Stab2	down_down	1		chr8:28679641-28682016	up	NS	Unc5d	up_NS	1
chr5:104247853-104250340	down	down	Dmp1	down_down	1		chr5:90688948-90690503	up	NS	Rassf6	up_NS	1
chr13:65004386-65008853	down	down	Spata31d1c	down_down	1		chr3:159890077-159892481	up	NS	Wls	up_NS	1
chr11:44348056-44350995	down	down	Il12b	down_down	1		chr5:8355175-8358481	up	NS	Adam22	up_NS	1
chr7:96551148-96555123	down	down	Tenm4	down_down	1		chr13:81228877-81231790	up	NS	Adgrv1	up_NS	1
chr13:54977695-54985658	down	down	Unc5a	down_down	1		chr19:10802829-10805405	up	NS	Cd6	up_NS	1
chr1:105899879-105904738	down	down	Tnfrsf11a	down_down	1		chr5:88630179-88632467	up	NS	Rufy3	up_NS	1
chr11:60066998-60077562	down	down	Pemt	down_down	1		chr12:73624763-73638727	up	NS	Prkch	up_NS	1
chr7:96606911-96609178	down	down	Tenm4	down_down	1		chr7:145104859-145116094	up	NS	Smim38	up_NS	1
chr14:79657372-79659706	down	down	Cnmd	down_down	1		chr17:87394967-87398024	up	NS	Ttc7	up_NS	1
chr17:66846245-66848009	down	down	Ptprm	down_down	1		chr14:50840573-50843024	up	NS	Tep1	up_NS	1
chr1:143945788-143949504	down	down	Rgs2	down_down	1		chr18:47171029-47173995	up	NS	Sema6a	up_NS	1
chr1:8579340-8584121	down	down	Sntg1	down_down	1		chr5:64002343-64004513	up	NS	Rell1	up_NS	1
chr12:39934760-39938796	down	down	Arl4a	down_down	1		chr16:58419602-58422937	up	NS	Dcbld2	up_NS	1
chr5:25618669-25621283	down	down	Xrcc2	down_down	1		chr16:94227309-94230286	up	NS	Hlcs	up_NS	1
chrX:161434856-161436776	down	down	Scml2	down_down	1		chr12:44930334-44932857	up	NS	Stxbp6	up_NS	1
chr4:145169528-145171736	down	down	Vps13d	down_down	1		chr11:9018306-9019326	up	NS	Hus1	up_NS	1
chr12:118006532-118008628	down	down	Dnah11	down_down	1		chr14:58440002-58442801	up	NS	Fgf9	up_NS	1
chr19:55144315-55149498	down	down	Gpam	down_down	1		chr4:45948021-45950901	up	NS	Tdrd7	up_NS	1
chr4:108091588-108094165	down	down	Podn	down_down	1		chr15:43718866-43720959	up	NS	Tmem74	up_NS	1
chr5:146703333-146708165	down	down	Usp12	down_down	1		chr3:136252796-136253334	up	NS	Bank1	up_NS	1
chr13:103020643-103023236	down	down	Mast4	down_down	1		chr4:59837449-59840482	up	NS	Snx30	up_NS	1
chr12:46501008-46503300	down	down	Nova1	down_down	1		chr2:153119917-153120952	up	NS	Hck	up_NS	1
chr7:144645777-144651474	down	down	Ano1	down_down	1		chr19:52631827-52633806	up	NS	AA387883	up_NS	1
chr5:36514616-36518012	down	down	Tbc1d14	down_down	1		chr4:32894850-32897050	up	NS	Ankrd6	up_NS	1
chr6:77091953-77097535	down	down	Ctnna2	down_down	1		chr1:80715631-80717978	up	NS	Dock10	up_NS	1
chr2:90869100-90874775	down	down	Mtch2	down_down	1		chr1:176852330-176853827	up	NS	Sdccag8	up_NS	1
chr13:20827815-20830767	down	down	Aoah	down_down	1		chr1:43911557-43915407	up	NS	Tpp2	up_NS	1
chr1:83455027-83457218	down	down	Sphkap	down_down	1		chr17:78664216-78666351	up	NS	Strn	up_NS	1
chr18:80060115-80063659	down	down	Pard6g	down_down	1		chr4:94049228-94050723	up	NS	Caap1	up_NS	1
chr4:11046660-11050052	down	down	Ndufaf6	down_down	1		chr13:9453641-9455676	up	NS	Dip2c	up_NS	1
chr13:71571365-71573454	down	down	Irx1	down_down	1		chr16:38665783-38670753	up	NS	Arhgap31	up_NS	1
chr5:23138737-23146426	down	down	Lhfpl3	down_down	1		chr1:17605187-17609857	up	NS	Pi15	up_NS	1
chr2:112471868-112476636	down	down	Chrm5	down_down	1		chr7:112142645-112144185	up	NS	Dkk3	up_NS	1
chr10:34228145-34231203	down	down	Dse	down_down	1		chr3:146656738-146659741	up	NS	Samd13	up_NS	1
chr9:109431936-109434521	down	down	Fbxw16	down_down	1		chr12:85387887-85390555	up	NS	Tmed10	up_NS	1
chr4:116766205-116769326	down	down	Tesk2	down_down	1		chr9:42145781-42148767	up	NS	Sorl1	up_NS	1
chr1:58596035-58598629	down	down	Ndufb3	down_down	1		chr5:112259544-112261426	up	NS	Crybb1	up_NS	1
chr5:121558238-121559518	down	down	Aldh2	down_down	1		chr14:21253300-21255498	up	NS	Adk	up_NS	1
chr2:97477158-97480351	down	down	Lrrc4c	down_down	1		chr13:103102157-103103592	up	NS	Mast4	up_NS	1
chr1:185255103-185260490	down	down	Rab3gap2	down_down	1		chr10:100159754-100160796	up	NS	Kitl	up_NS	1
chr7:102036762-102038792	down	down	Rnf121	down_down	1		chr17:74017252-74019166	up	NS	Srd5a2	up_NS	1
chr1:105876081-105882169	down	down	Tnfrsf11a	down_down	1		chr6:137676094-137677383	up	NS	Eps8	up_NS	1
chr3:83775352-83777477	down	down	Sfrp2	down_down	1		chr17:6617021-6619214	up	NS	Dynlt1c	up_NS	1
chr6:7711803-7717625	down	down	Asns	down_down	1		chr9:88295506-88298518	up	NS	Nt5e	up_NS	1
chr11:7771530-7773388	down	down	Igfbp3	down_down	1		chr1:161506410-161509593	up	NS	Tnfsf18	up_NS	1
chr12:75991963-75994089	down	down	Syne2	down_down	1		chr12:108488968-108491580	up	NS	Eml1	up_NS	1
chr14:69846206-69847928	down	down	Pebp4	down_down	1		chr8:45001062-45003388	up	NS	Fat1	up_NS	1
chr4:86298640-86302474	down	down	Adamtsl1	down_down	1		chr6:64616254-64618275	up	NS	Grid2	up_NS	1
chr15:88708060-88712169	down	down	Brd1	down_down	1		chr7:140000255-140002096	up	NS	Adam8	up_NS	1
chr8:105152210-105157581	down	down	Cbfb	down_down	1		chr3:139024821-139025835	up	NS	Rap1gds1	up_NS	1
chr4:120245949-120250775	down	down	Foxo6	down_down	1		chr9:52171564-52173673	up	NS	Zc3h12c	up_NS	1
chr14:24506849-24511688	down	down	Rps24	down_down	1		chr10:37219860-37222743	up	NS	Marcks	up_NS	1
chr6:93773024-93775271	down	down	Magi1	down_down	1		chr1:24468910-24472581	up	NS	Col19a1	up_NS	1
chr17:43256224-43258707	down	down	Adgrf1	down_down	1		chr3:149436491-149437067	up	NS	Adgrl2	up_NS	1
chr7:67486133-67489612	down	down	Lrrc28	down_down	1		chr1:181170107-181171053	up	NS	Wdr26	up_NS	1
chr9:31563919-31567431	down	down	Tmem45b	down_down	1		chr9:80171194-80174374	up	NS	Myo6	up_NS	1
chr13:29350292-29352697	down	down	Cdkal1	down_down	1		chr12:34544338-34546196	up	NS	Hdac9	up_NS	1
chr2:142437106-142439778	down	down	Kif16b	down_down	1		chr9:104238641-104239902	up	NS	Dnajc13	up_NS	1
chr3:149238842-149241384	down	down	Adgrl2	down_down	1		chr1:127608181-127612739	up	NS	Tmem163	up_NS	1
chr1:87085301-87087375	down	down	Alppl2	down_down	1		chr18:24134236-24135922	up	NS	Ino80c	up_NS	1
chr8:120061894-120064402	down	down	Zdhhc7	down_down	1		chr2:13190674-13193518	up	NS	Rsu1	up_NS	1
chr9:13962444-13965667	down	down	Fam76b	down_down	1		chr11:100989600-100990287	up	NS	Cavin1	up_NS	1
chr2:57273079-57276811	down	down	Gpd2	down_down	1		chr1:144197699-144201347	up	NS	Rgs13	up_NS	1
chr6:92748855-92752155	down	down	Prickle2	down_down	1		chr13:29944146-29945221	up	NS	E2f3	up_NS	1
chr9:20825053-20828965	down	down	Rdh8	down_down	1		chr5:137086515-137088121	up	NS	Serpine1	up_NS	1
chr8:82887396-82890234	down	down	Rnf150	down_down	1		chr2:113443092-113448179	up	NS	Fmn1	up_NS	1
chr13:32142794-32144151	down	down	Gmds	down_down	1		chr1:78701437-78705083	up	NS	Acsl3	up_NS	1
chr9:97448754-97451061	down	down	Trim42	down_down	1		chr12:35833335-35833835	up	NS	Agr3	up_NS	1
chr3:30187396-30190815	down	down	Mecom	down_down	1		chr14:75163274-75165905	up	NS	Lcp1	up_NS	1
chr7:49524681-49531233	down	down	Nav2	down_down	1		chr8:115613435-115615770	up	NS	Maf	up_NS	1
chr13:58218582-58220999	down	down	Ubqln1	down_down	1		chr19:23879611-23881616	up	NS	Apba1	up_NS	1
chr1:188137718-188142091	down	down	Ush2a	down_down	1		chr3:27208982-27210938	up	NS	Nceh1	up_NS	1
chr10:95757178-95761434	down	down	Eea1	down_down	1		chr11:55301450-55303555	up	NS	Fat2	up_NS	1
chr17:49778162-49781860	down	down	Kif6	down_down	1		chr19:41368092-41376037	up	NS	Pik3ap1	up_NS	1
chr2:105407682-105409654	down	down	Rcn1	down_down	1		chr3:154582988-154585697	up	NS	Tyw3	up_NS	1
chr17:66843083-66845680	down	down	Ptprm	down_down	1		chr8:72582768-72586504	up	NS	Tmem38a	up_NS	1
chr6:143856067-143859742	down	down	Sox5	down_down	1		chr16:7094184-7096168	up	NS	Rbfox1	up_NS	1
chr5:8526560-8529212	down	down	Slc25a40	down_down	1		chr2:4479810-4481904	up	NS	Frmd4a	up_NS	1
chr14:33664594-33667158	down	down	Ptpn20	down_down	1		chr1:21088296-21091354	up	NS	Tram2	up_NS	1
chr2:93566692-93568924	down	down	Alx4	down_down	1		chr12:119482382-119485190	up	NS	Macc1	up_NS	1
chr11:109458666-109462234	down	down	Slc16a6	down_down	1		chr17:87245754-87248586	up	NS	Mcfd2	up_NS	1
chr12:86341055-86343772	down	down	Esrrb	down_down	1		chr19:25136722-25140023	up	NS	Dock8	up_NS	1
chr3:70397711-70399668	down	down	Otol1	down_down	1		chr11:102424770-102426740	up	NS	Grn	up_NS	1
chr2:93872652-93875843	down	down	Accsl	down_down	1		chr1:16766803-16769367	up	NS	Ly96	up_NS	1
chr16:89672157-89673687	down	down	Krtap11-1	down_down	1		chr1:37601814-37602928	up	NS	Cracdl	up_NS	1
chr12:103564357-103566518	down	down	Ppp4r4	down_down	1		chr3:95064788-95067265	up	NS	Pip5k1a	up_NS	1
chr10:23393578-23395820	down	down	Eya4	down_down	1		chr9:100539981-100542691	up	NS	Nck1	up_NS	1
chr13:47187567-47190822	down	down	Rnf144b	down_down	1		chr5:3194537-3196129	up	NS	Cdk6	up_NS	1
chr7:96647454-96651177	down	down	Tenm4	down_down	1		chr7:145193634-145200087	up	NS	Smim38	up_NS	1
chr11:35702644-35708017	down	down	Pank3	down_down	1		chr14:30433576-30436279	up	NS	Dcp1a	up_NS	1
chrX:160539855-160543905	down	down	Phka2	down_down	1		chr6:15742105-15756674	up	NS	Mdfic	up_NS	1
chr15:28463191-28464587	down	down	Dnah5	down_down	1		chr2:90611865-90614220	up	NS	Ptprj	up_NS	1
chr8:80202500-80205253	down	down	Hhip	down_down	1		chr1:150758867-150760139	up	NS	Hmcn1	up_NS	1
chr11:63180938-63183236	down	down	Pmp22	down_down	1		chr18:20701612-20702505	up	NS	Ttr	up_NS	1
chr2:27295628-27298288	down	down	Vav2	down_down	1		chr5:8310196-8313284	up	NS	Adam22	up_NS	1
chr7:34716666-34720951	down	down	Chst8	down_down	1		chr13:12017439-12019009	up	NS	Ryr2	up_NS	1
chr13:59723537-59727865	down	down	Spata31d1d	down_down	1		chr10:58348513-58352251	up	NS	Lims1	up_NS	1
chrX:71180801-71185022	down	down	Mtm1	down_down	1		chr18:64617854-64620886	up	NS	Atp8b1	up_NS	1
chr17:49438116-49441635	down	down	Mocs1	down_down	1		chr5:143469674-143477712	up	NS	Daglb	up_NS	1
chr10:121853192-121857796	down	down	Srgap1	down_down	1		chr10:58949634-58951333	up	NS	Sh3rf3	up_NS	1
chr1:159279367-159283442	down	down	Cop1	down_down	1		chr18:4513431-4519631	up	NS	Jcad	up_NS	1
chr18:5978266-5980298	down	down	Arhgap12	down_down	1		chr11:101848878-101852257	up	NS	Meox1	up_NS	1
chrX:13359874-13362555	down	down	Ddx3x	down_down	1		chr11:22692134-22696524	up	NS	B3gnt2	up_NS	1
chr9:20829199-20831901	down	down	Rdh8	down_down	1		chr14:78857519-78859393	up	NS	Vwa8	up_NS	1
chr14:65863533-65867249	down	down	Ccdc25	down_down	1		chr18:78299962-78302298	up	NS	Slc14a2	up_NS	1
chr4:107107005-107110731	down	down	Cdcp2	down_down	1		chrX:19904341-19906581	up	NS	Chst7	up_NS	1
chr17:75327828-75331350	down	down	Ltbp1	down_down	1		chr1:62409892-62413735	up	NS	Pard3bos2	up_NS	1
chr12:112216370-112219272	down	down	Kif26a	down_down	1		chr3:140942312-140943195	up	NS	Pdha2	up_NS	1
chr3:73669974-73671713	down	down	Bche	down_down	1		chr12:75544415-75545163	up	NS	Ppp2r5e	up_NS	1
chr2:118786818-118792294	down	down	Disp2	down_down	1		chr6:137701719-137706616	up	NS	Strap	up_NS	1
chr3:14681682-14684143	down	down	Car13	down_down	1		chr16:37799795-37803142	up	NS	Fstl1	up_NS	1
chr18:3498465-3501468	down	down	Bambi	down_down	1		chr9:89255566-89258009	up	NS	Mthfs	up_NS	1
chr19:10802829-10805405	up	NS	Cd6	up_NS	1		chr14:98405826-98408695	up	NS	Dach1	up_NS	1
chr4:47668880-47672144	up	NS	Sec61b	up_NS	1		chr7:120955880-120958449	up	NS	Polr3e	up_NS	1
chr6:39976156-39979184	up	NS	Tmem178b	up_NS	1		chr2:138215103-138216956	up	NS	Btbd3	up_NS	1
chr12:73624763-73638727	up	NS	Prkch	up_NS	1		chrX:152170181-152174174	up	NS	Iqsec2	up_NS	1
chr7:92441233-92443149	up	NS	Dlg2	up_NS	1		chr9:58550589-58553299	up	NS	Cd276	up_NS	1
chr2:168685672-168689052	up	NS	Atp9a	up_NS	1		chr13:20457680-20460191	up	NS	Elmo1	up_NS	1
chr14:63773245-63776852	up	NS	Xkr6	up_NS	1		chr4:136793087-136795272	up	NS	Ephb2	up_NS	1
chr1:65234935-65238276	up	NS	Pikfyve	up_NS	1		chr9:77469056-77471807	up	NS	Lrrc1	up_NS	1
chr16:7094184-7096168	up	NS	Rbfox1	up_NS	1		chr19:31905074-31906816	up	NS	A1cf	up_NS	1
chr1:97958633-97962408	up	NS	Pam	up_NS	1		chr19:34381802-34383501	up	NS	Fas	up_NS	1
chr12:102892761-102893379	up	NS	Cox8c	up_NS	1		chr8:71307130-71314133	up	NS	Myo9b	up_NS	1
chr8:110522976-110525846	up	NS	Hydin	up_NS	1		chr5:72790719-72797886	up	NS	Tec	up_NS	1
chr1:134272622-134274432	up	NS	Myog	up_NS	1		chr13:56180925-56185032	up	NS	Tifab	up_NS	1
chr1:16766803-16769367	up	NS	Ly96	up_NS	1		chr8:111496326-111496706	up	NS	Wdr59	up_NS	1
chr6:56233394-56233920	up	NS	Pde1c	up_NS	1		chr19:37923583-37926091	up	NS	Myof	up_NS	1
chrX:140837631-140843779	up	NS	Tex13b	up_NS	1		chr15:10678346-10681751	up	NS	Rai14	up_NS	1
chr2:102770227-102770806	up	NS	Slc1a2	up_NS	1		chr15:25523290-25524937	up	NS	Myo10	up_NS	1
chr17:47218135-47227170	up	NS	Trerf1	up_NS	1		chr9:85368552-85370871	up	NS	Tent5a	up_NS	1
chr3:10417402-10419837	up	NS	Snx16	up_NS	1		chr3:121543693-121547296	up	NS	Slc44a3	up_NS	1
chr7:83564026-83566960	up	NS	Tmc3	up_NS	1		chr17:81711821-81713044	up	NS	Slc8a1	up_NS	1
chr9:119645018-119648305	up	NS	Scn10a	up_NS	1		chr17:34436479-34439236	up	NS	BC051142	up_NS	1
chr1:127418298-127426360	up	NS	Tmem163	up_NS	1		chr7:26019355-26020913	up	NS	Cyp2b13	up_NS	1
chr17:6617021-6619214	up	NS	Dynlt1c	up_NS	1		chr1:33876455-33877314	up	NS	Bend6	up_NS	1
chr5:122030641-122037738	up	NS	Cux2	up_NS	1		chr7:34916751-34920581	up	NS	Pepd	up_NS	1
chr15:94574110-94577617	up	NS	Twf1	up_NS	1		chr19:44115371-44119259	up	NS	Cwf19l1	up_NS	1
chr1:63424680-63426803	up	NS	Adam23	up_NS	1		chr7:111726157-111728237	up	NS	Galnt18	up_NS	1
chr19:52050776-52052725	up	NS	Ins1	up_NS	1		chr18:69399139-69405540	up	NS	Tcf4	up_NS	1
chr14:62395348-62396198	up	NS	Rnaseh2b	up_NS	1		chr2:151532915-151534613	up	NS	Fkbp1a	up_NS	1
chr7:100989597-100995993	up	NS	P2ry2	up_NS	1		chr18:67944703-67947713	up	NS	Ldlrad4	up_NS	1
chr5:72229811-72231404	up	NS	Atp10d	up_NS	1		chr14:103888013-103889729	up	NS	Ednrb	up_NS	1
chr7:24386076-24391571	up	NS	Kcnn4	up_NS	1		chr8:120714667-120718238	up	NS	Irf8	up_NS	1
chr7:84331560-84340668	up	NS	Arnt2	up_NS	1		chr1:40408846-40416202	up	NS	Il1rl1	up_NS	1
chr9:42145781-42148767	up	NS	Sorl1	up_NS	1		chr3:142589595-142592648	up	NS	Gbp2b	up_NS	1
chr9:120041697-120044206	up	NS	Xirp1	up_NS	1		chr3:79926138-79929328	up	NS	Gask1b	up_NS	1
chr3:145892081-145895667	up	NS	Bcl10	up_NS	1		chr1:153834932-153836572	up	NS	Rgsl1	up_NS	1
chr19:37923583-37926091	up	NS	Myof	up_NS	1		chr9:88415846-88418008	up	NS	Snx14	up_NS	1
chr14:14684679-14687609	up	NS	Slc4a7	up_NS	1		chr11:46478946-46481516	up	NS	Havcr2	up_NS	1
chr9:6302638-6303758	up	NS	Ddi1	up_NS	1		chr2:165600773-165603940	up	NS	Eya2	up_NS	1
chr13:70647593-70652487	up	NS	Ice1	up_NS	1		chr8:67996653-67997478	up	NS	Psd3	up_NS	1
chr1:17605187-17609857	up	NS	Pi15	up_NS	1		chr18:76236965-76238371	up	NS	Smad2	up_NS	1
chr16:8199307-8202773	up	NS	Tmem114	up_NS	1		chr16:89870893-89873849	up	NS	Tiam1	up_NS	1
chr11:115208130-115211008	up	NS	Nat9	up_NS	1		chr12:84926066-84927864	up	NS	Arel1	up_NS	1
chr2:44658605-44660132	up	NS	Gtdc1	up_NS	1		chr16:27374008-27374768	up	NS	Uts2b	up_NS	1
chr6:50354302-50359991	up	NS	Osbpl3	up_NS	1		chr13:9872136-9874909	up	NS	Zmynd11	up_NS	1
chr8:28675878-28677408	up	NS	Unc5d	up_NS	1		chr10:30712031-30713470	up	NS	Ncoa7	up_NS	1
chr14:35376286-35378035	up	NS	Grid1	up_NS	1		chr9:66248444-66252344	up	NS	Dapk2	up_NS	1
chr5:143469674-143477712	up	NS	Daglb	up_NS	1		chr1:80669933-80672544	up	NS	Dock10	up_NS	1
chr11:65575927-65577271	up	NS	Map2k4	up_NS	1		chr7:118902403-118904844	up	NS	Iqck	up_NS	1
chr5:125593636-125598839	up	NS	Tmem132b	up_NS	1		chr19:32494074-32496121	up	NS	Minpp1	up_NS	1
chr1:64188876-64196584	up	NS	Klf7	up_NS	1		chr5:136478857-136481533	up	NS	Cux1	up_NS	1
chr14:75669236-75670707	up	NS	Erich6b	up_NS	1		chr8:46816803-46818654	up	NS	Irf2	up_NS	1
chr14:35429773-35432445	up	NS	Grid1	up_NS	1		chr19:21881747-21883860	up	NS	Cemip2	up_NS	1
chr12:103045770-103047990	up	NS	Unc79	up_NS	1		chr2:5416473-5418521	up	NS	Camk1d	up_NS	1
chr10:121589706-121591964	up	NS	Tbk1	up_NS	1		chr11:69078011-69079311	up	NS	Snord118	up_NS	1
chr15:4640689-4643145	up	NS	C6	up_NS	1		chr9:27849948-27852324	up	NS	Opcml	up_NS	1
chr14:66677407-66678442	up	NS	Adra1a	up_NS	1		chr18:25678492-25685521	up	NS	Celf4	up_NS	1
chr5:43805198-43806778	up	NS	Bst1	up_NS	1		chr15:55379242-55382337	up	NS	Col14a1	up_NS	1
chr9:66274202-66282232	up	NS	Dapk2	up_NS	1		chr7:120946190-120949097	up	NS	Polr3e	up_NS	1
chr4:119997471-120000013	up	NS	Hivep3	up_NS	1		chr10:9494549-9496215	up	NS	Samd5	up_NS	1
chr7:145193634-145200087	up	NS	Smim38	up_NS	1		chr10:73668204-73670590	up	NS	Pcdh15	up_NS	1
chr11:34029229-34036273	up	NS	Lcp2	up_NS	1		chr12:16091543-16093880	up	NS	Trib2	up_NS	1
chr5:64002343-64004513	up	NS	Rell1	up_NS	1		chr6:108001921-108003980	up	NS	Setmar	up_NS	1
chr18:20800654-20806041	up	NS	Trappc8	up_NS	1		chr10:20687458-20693395	up	NS	Pde7b	up_NS	1
chr9:27849948-27852324	up	NS	Opcml	up_NS	1		chr5:100654967-100657411	up	NS	Coq2	up_NS	1
chr1:131539659-131541025	up	NS	Fam72a	up_NS	1		chr16:57414979-57416503	up	NS	Filip1l	up_NS	1
chr8:94301602-94305572	up	NS	Nup93	up_NS	1		chr11:51507199-51509802	up	NS	Col23a1	up_NS	1
chr19:41368092-41376037	up	NS	Pik3ap1	up_NS	1		chr7:130884813-130890647	up	NS	Plekha1	up_NS	1
chr6:7191653-7193898	up	NS	Sdhaf3	up_NS	1		chr18:62034680-62035904	up	NS	Sh3tc2	up_NS	1
chr15:43717217-43718551	up	NS	Tmem74	up_NS	1		chr7:106528437-106530425	up	NS	Olfr693	up_NS	1
chr13:56587934-56594563	up	NS	Tgfbi	up_NS	1		chr8:35430406-35434160	up	NS	Ppp1r3b	up_NS	1
chr1:35308079-35309841	up	NS	Plekhb2	up_NS	1		chr17:8198627-8200613	up	NS	Cep43	up_NS	1
chr7:107747965-107754457	up	NS	Cyb5r2	up_NS	1		chr7:123410452-123411798	up	NS	Lcmt1	up_NS	1
chr9:34946243-34949086	up	NS	Kirrel3	up_NS	1		chr5:113788311-113793384	up	NS	Tmem119	up_NS	1
chr11:34009258-34011850	up	NS	Kcnip1	up_NS	1		chr17:75118870-75119919	up	NS	Ltbp1	up_NS	1
chr7:130836852-130840729	up	NS	Plekha1	up_NS	1		chr5:108602213-108604081	up	NS	Gak	up_NS	1
chr13:99803100-99804225	up	NS	Cartpt	up_NS	1		chr10:62310140-62312335	up	NS	Hk1	up_NS	1
chr4:96447036-96448451	up	NS	Cyp2j8	up_NS	1		chr5:149272336-149274250	up	NS	Alox5ap	up_NS	1
chr15:43718866-43720959	up	NS	Tmem74	up_NS	1		chr16:11459610-11463511	up	NS	Snx29	up_NS	1
chr13:114906938-114913201	up	NS	Itga2	up_NS	1		chr15:6339742-6342303	up	NS	Dab2	up_NS	1
chr19:34419640-34421959	up	NS	Ch25h	up_NS	1		chr15:25531842-25533676	up	NS	Myo10	up_NS	1
chr13:104373914-104377096	up	NS	Adamts6	up_NS	1		chr16:57551621-57558508	up	NS	Filip1l	up_NS	1
chr12:91972446-91973534	up	NS	Sel1l	up_NS	1		chr13:93230044-93232578	up	NS	Tent2	up_NS	1
chr5:108602213-108604081	up	NS	Gak	up_NS	1		chr14:26757451-26760708	up	NS	Dnah12	up_NS	1
chr7:81847970-81852901	up	NS	Tm6sf1	up_NS	1		chr13:49107706-49109435	up	NS	Wnk2	up_NS	1
chr2:4337210-4339546	up	NS	Frmd4a	up_NS	1		chr6:100179380-100183778	up	NS	Rybp	up_NS	1
chr2:103197607-103201529	up	NS	Ehf	up_NS	1		chr4:149708296-149712377	up	NS	Pik3cd	up_NS	1
chr16:9755065-9757823	up	NS	Grin2a	up_NS	1		chr13:59665824-59670339	up	NS	Golm1	up_NS	1
chr5:92105793-92108101	up	NS	G3bp2	up_NS	1		chr10:53927231-53929134	up	NS	Man1a	up_NS	1
chr2:114128461-114128927	up	NS	Aqr	up_NS	1		chr16:58349086-58350595	up	NS	Dcbld2	up_NS	1
chr14:70394802-70396227	up	NS	Piwil2	up_NS	1		chr17:5327228-5328961	up	NS	Ldhal6b	up_NS	1
chr7:145292618-145294327	up	NS	Mrgprf	up_NS	1		chr19:29384370-29386235	up	NS	Cd274	up_NS	1
chr19:20472934-20474171	up	NS	Aldh1a1	up_NS	1		chr13:24426178-24428318	up	NS	Cmah	up_NS	1
chr14:103474104-103482951	up	NS	Scel	up_NS	1		chr7:80835774-80836779	up	NS	Iqgap1	up_NS	1
chr7:145087998-145090662	up	NS	Smim38	up_NS	1		chr10:41291812-41294304	up	NS	Fig4	up_NS	1
chr15:8134704-8136882	up	NS	Nup155	up_NS	1		chr1:130372085-130375113	up	NS	Cd55b	up_NS	1
chr7:145024192-145032329	up	NS	Ccnd1	up_NS	1		chr3:116093903-116096988	up	NS	Vcam1	up_NS	1
chr2:57629147-57629963	up	NS	Gpd2	up_NS	1		chr15:80030358-80031044	up	NS	Pdgfb	up_NS	1
chr12:80290683-80293126	up	NS	Actn1	up_NS	1		chr4:140536894-140539922	up	NS	Arhgef10l	up_NS	1
chr16:34837492-34840365	up	NS	Mylk	up_NS	1		chr8:68211964-68212837	up	NS	Psd3	up_NS	1
chr10:41040545-41041408	up	NS	Gpr6	up_NS	1		chr7:75681368-75687585	up	NS	Akap13	up_NS	1
chr3:117386437-117387624	up	NS	Plppr4	up_NS	1		chr6:37613692-37619939	up	NS	Akr1d1	up_NS	1
chr7:35818902-35821953	up	NS	Zfp507	up_NS	1		chr1:53944624-53946263	up	NS	Hecw2	up_NS	1
chr11:89780219-89782668	up	NS	Ankfn1	up_NS	1		chr13:41519235-41522853	up	NS	Nedd9	up_NS	1
chr1:154914720-154916801	up	NS	Cacna1e	up_NS	1		chr2:131400388-131402452	up	NS	Rnf24	up_NS	1
chr13:12056470-12060725	up	NS	Ryr2	up_NS	1		chr18:8376007-8378042	up	NS	Wac	up_NS	1
chr11:55301450-55303555	up	NS	Fat2	up_NS	1		chr10:42169497-42171614	up	NS	Foxo3	up_NS	1
chr4:32894850-32897050	up	NS	Ankrd6	up_NS	1		chr19:38887764-38889210	up	NS	Hells	up_NS	1
chr5:76175493-76178623	up	NS	Tmem165	up_NS	1		chr2:102848654-102854135	up	NS	Cd44	up_NS	1
chr4:55811065-55813568	up	NS	Klf4	up_NS	1		chr14:50864316-50866649	up	NS	Tep1	up_NS	1
chr5:72790719-72797886	up	NS	Tec	up_NS	1		chr8:61753765-61757594	up	NS	Palld	up_NS	1
chr4:89299024-89300844	up	NS	Cdkn2a	up_NS	1		chr3:82792862-82794800	up	NS	Rbm46	up_NS	1
chr6:146758768-146759511	up	NS	Stk38l	up_NS	1		chr11:24199379-24201505	up	NS	Bcl11a	up_NS	1
chr7:112233059-112235746	up	NS	Mical2	up_NS	1		chr18:47176169-47178436	up	NS	Sema6a	up_NS	1
chr4:136806191-136809372	up	NS	Ephb2	up_NS	1		chr4:86709274-86719591	up	NS	Dennd4c	up_NS	1
chr13:32955010-32959345	up	NS	Serpinb6b	up_NS	1		chr5:74175671-74176448	up	NS	Rasl11b	up_NS	1
chr13:107835225-107841435	up	NS	Zswim6	up_NS	1		chr18:64631360-64634857	up	NS	Atp8b1	up_NS	1
chr10:58400842-58403547	up	NS	Lims1	up_NS	1		chr14:75862881-75864653	up	NS	Snora31	up_NS	1
chr15:85898769-85901279	up	NS	Celsr1	up_NS	1		chr14:44080150-44082569	up	NS	Ear2	up_NS	1
chr1:25104802-25106207	up	NS	Adgrb3	up_NS	1		chr6:100253125-100258983	up	NS	Rybp	up_NS	1
chr7:25867164-25869191	up	NS	Cyp2b10	up_NS	1		chr1:89461432-89463526	up	NS	Agap1	up_NS	1
chr4:53797025-53800860	up	NS	Tal2	up_NS	1		chr5:30057073-30060384	up	NS	Tyms	up_NS	1
chrX:140996767-140999527	up	NS	Atg4a	up_NS	1		chr11:20475359-20478404	up	NS	Sertad2	up_NS	1
chr14:30453745-30457695	up	NS	Dcp1a	up_NS	1		chr9:114525581-114529415	up	NS	Ccr4	up_NS	1
chr18:8965637-8967862	up	NS	Fzd8	up_NS	1		chr10:77210104-77217218	up	NS	Pofut2	up_NS	1
chr3:157633703-157638438	up	NS	Ptger3	up_NS	1		chr14:103324806-103328753	up	NS	Mycbp2	up_NS	1
chr7:107780883-107782168	up	NS	Ovch2	up_NS	1		chr3:79908817-79912485	up	NS	Gask1b	up_NS	1
chr13:12049699-12052499	up	NS	Ryr2	up_NS	1		chr10:95508016-95510175	up	NS	Ube2n	up_NS	1
chr19:30689879-30691662	up	NS	Prkg1	up_NS	1		chr13:24774868-24779761	up	NS	Gmnn	up_NS	1
chr4:15232332-15237221	up	NS	Tmem64	up_NS	1		chr10:67377397-67378325	up	NS	Nrbf2	up_NS	1
chr12:73684360-73690720	up	NS	Prkch	up_NS	1		chr2:35209180-35210231	up	NS	Rab14	up_NS	1
chr7:135639867-135646969	up	NS	Ptpre	up_NS	1		chr19:37542590-37546716	up	NS	Exoc6	up_NS	1
chr16:93787704-93790422	up	NS	Dop1b	up_NS	1		chr19:55642995-55644615	up	NS	Tcf7l2	up_NS	1
chr1:84403569-84410029	up	NS	Pid1	up_NS	1		chr7:125898379-125900186	up	NS	Katnip	up_NS	1
chr11:8703208-8711080	up	NS	Tns3	up_NS	1		chr6:17763544-17765559	up	NS	St7	up_NS	1
chr12:34687972-34688796	up	NS	Hdac9	up_NS	1		chr4:118505132-118506161	up	NS	Tie1	up_NS	1
chr1:78371230-78373471	up	NS	Sgpp2	up_NS	1		chr15:101945314-101946605	up	NS	Krt79	up_NS	1
chr5:36964242-36966666	up	NS	Wfs1	up_NS	1		chr7:97375170-97376947	up	NS	Alg8	up_NS	1
chr15:25647704-25654415	up	NS	Myo10	up_NS	1		chr16:87623670-87626583	up	NS	Map3k7cl	up_NS	1
chr11:51507199-51509802	up	NS	Col23a1	up_NS	1		chr6:6958159-6960049	up	NS	Sdhaf3	up_NS	1
chr11:62090762-62091929	up	NS	Specc1	up_NS	1		chr8:111233499-111235835	up	NS	Glg1	up_NS	1
chr16:87623670-87626583	up	NS	Map3k7cl	up_NS	1		chr7:82827437-82828942	up	NS	Mex3b	up_NS	1
chr13:95637567-95642236	up	NS	Iqgap2	up_NS	1		chr13:89827679-89829712	up	NS	Vcan	up_NS	1
chr4:104868574-104872269	up	NS	C8a	up_NS	1		chr6:38948770-38951522	up	NS	Tbxas1	up_NS	1
chr14:69095514-69097173	up	NS	Stc1	up_NS	1		chr6:134363495-134369260	up	NS	Bcl2l14	up_NS	1
chr1:35875092-35881725	up	NS	Hs6st1	up_NS	1		chr3:115728295-115730156	up	NS	S1pr1	up_NS	1
chr1:97982547-97984147	up	NS	Pam	up_NS	1		chr12:82150739-82152081	up	NS	Sipa1l1	up_NS	1
chr19:61331004-61331566	up	NS	Csf2ra	up_NS	1		chr1:92799313-92801318	up	NS	Gpc1	up_NS	1
chr4:88999994-89002203	up	NS	Wincr1	up_NS	1		chr13:95849097-95851929	up	NS	Iqgap2	up_NS	1
chr9:99385776-99391978	up	NS	Mras	up_NS	1		chr8:120791820-120793460	up	NS	Irf8	up_NS	1
chr12:17657075-17659132	up	NS	Hpcal1	up_NS	1		chr4:55603738-55607724	up	NS	Klf4	up_NS	1
chr9:120036524-120039018	up	NS	Xirp1	up_NS	1		chr3:109250047-109257412	up	NS	Vav3	up_NS	1
chr13:64421961-64423553	up	NS	Cdk20	up_NS	1		chr8:128456712-128459097	up	NS	Nrp1	up_NS	1
chr6:11534908-11537141	up	NS	Ndufa4	up_NS	1		chr6:99187029-99190436	up	NS	Foxp1	up_NS	1
chr9:114525581-114529415	up	NS	Ccr4	up_NS	1		chr16:44100788-44102090	up	NS	Atp6v1a	up_NS	1
chr15:38987920-38989433	up	NS	Fzd6	up_NS	1		chr19:17162794-17167498	up	NS	Prune2	up_NS	1
chr13:99793026-99795116	up	NS	Cartpt	up_NS	1		chr13:76591527-76594237	up	NS	Mctp1	up_NS	1
chr2:22587287-22588574	up	NS	Gad2	up_NS	1		chr11:20007167-20009628	up	NS	Spred2	up_NS	1
chr8:88492759-88495940	up	NS	Nkd1	up_NS	1		chr1:16797247-16799549	up	NS	Ly96	up_NS	1
chr2:152902689-152908636	up	NS	Mylk2	up_NS	1		chr5:114751455-114753268	up	NS	Git2	up_NS	1
chr10:7038758-7040442	up	NS	Ipcef1	up_NS	1		chr16:21590383-21591323	up	NS	Vps8	up_NS	1
chr1:36016445-36019417	up	NS	Hs6st1	up_NS	1		chr2:19702581-19703396	up	NS	Otud1	up_NS	1
chr7:64062376-64066953	up	NS	Trpm1	up_NS	1		chr14:78899641-78902990	up	NS	Vwa8	up_NS	1
chr18:4513431-4519631	up	NS	Jcad	up_NS	1		chr17:47849449-47852880	up	NS	Mdfi	up_NS	1
chr11:104057643-104059386	up	NS	Crhr1	up_NS	1		chr13:75787766-75792107	up	NS	Ell2	up_NS	1
chr14:33230014-33236650	up	NS	Arhgap22	up_NS	1		chr18:62155042-62157949	up	NS	Adrb2	up_NS	1
chr1:98078571-98089125	up	NS	Pam	up_NS	1		chr13:6255392-6256327	up	NS	Pitrm1	up_NS	1
chr6:84052686-84061289	up	NS	Dysf	up_NS	1		chr3:19274884-19277608	up	NS	Pde7a	up_NS	1
chr11:82003281-82013439	up	NS	Ccl2	up_NS	1		chr10:5601282-5604770	up	NS	Myct1	up_NS	1
chr3:34117311-34121634	up	NS	Sox2ot	up_NS	1		chr9:15103147-15105944	up	NS	Hephl1	up_NS	1
chr10:30796460-30798702	up	NS	Ncoa7	up_NS	1		chr8:12904892-12908260	up	NS	Mcf2l	up_NS	1
chr3:109250047-109257412	up	NS	Vav3	up_NS	1		chr13:99336309-99338310	up	NS	Ptcd2	up_NS	1
chr3:129943451-129947753	up	NS	Mcub	up_NS	1		chr7:72298752-72300308	up	NS	Mctp2	up_NS	1
chr2:90513729-90518990	up	NS	Ptprj	up_NS	1		chr4:47668880-47672144	up	NS	Sec61b	up_NS	1
chr14:60754891-60758705	up	NS	Spata13	up_NS	1		chr5:134153722-134157066	up	NS	Rcc1l	up_NS	1
chr9:31515025-31520532	up	NS	Tmem45b	up_NS	1		chr15:68070206-68075611	up	NS	Zfat	up_NS	1
chr17:6619678-6621260	up	NS	Dynlt1c	up_NS	1		chr1:170488650-170490571	up	NS	Nos1ap	up_NS	1
chr11:72973780-72977533	up	NS	Atp2a3	up_NS	1		chr11:49810400-49811832	up	NS	Gfpt2	up_NS	1
chr14:54768412-54771437	up	NS	Slc7a8	up_NS	1		chr16:57499272-57504236	up	NS	Filip1l	up_NS	1
chr8:94567106-94570087	up	NS	Cpne2	up_NS	1		chr10:99950406-99952083	up	NS	Kitl	up_NS	1
chr19:10496657-10498747	up	NS	Ppp1r32	up_NS	1		chr4:46552537-46560261	up	NS	Coro2a	up_NS	1
chr6:108001921-108003980	up	NS	Setmar	up_NS	1		chr13:12049699-12052499	up	NS	Ryr2	up_NS	1
chr10:20687458-20693395	up	NS	Pde7b	up_NS	1		chr11:34029229-34036273	up	NS	Lcp2	up_NS	1
chr7:144970938-144971776	up	NS	Ccnd1	up_NS	1		chr10:57755229-57756201	up	NS	Pkib	up_NS	1
chr11:50104861-50110308	up	NS	Rnf130	up_NS	1		chr17:63929973-63932515	up	NS	Fer	up_NS	1
chr6:137687602-137692487	up	NS	Eps8	up_NS	1		chr8:94711182-94712044	up	NS	Pllp	up_NS	1
chr19:17261817-17265788	up	NS	Gcnt1	up_NS	1		chr2:73552938-73555110	up	NS	Wipf1	up_NS	1
chr2:73230636-73231727	up	NS	Ola1	up_NS	1		chr13:83583502-83588536	up	NS	Mef2c	up_NS	1
chr12:86955428-86956442	up	NS	Cipc	up_NS	1		chr15:86197483-86207971	up	NS	Tbc1d22a	up_NS	1
chr19:15656140-15657782	up	NS	Psat1	up_NS	1		chr11:76129752-76132427	up	NS	Vps53	up_NS	1
chr7:64236058-64237807	up	NS	Trpm1	up_NS	1		chr15:84691469-84692561	up	NS	Prr5	up_NS	1
chr9:14051997-14054461	up	NS	Fam76b	up_NS	1		chr2:102940879-102946187	up	NS	Cd44	up_NS	1
chr18:35674379-35679529	up	NS	Dnajc18	up_NS	1		chr7:128397622-128401197	up	NS	Rgs10	up_NS	1
chr16:7250801-7253001	up	NS	Rbfox1	up_NS	1		chr14:20824451-20825225	up	NS	Plau	up_NS	1
chr18:65564475-65566539	up	NS	Zfp532	up_NS	1		chr3:107080355-107081964	up	NS	Kcna2	up_NS	1
chr7:65429246-65431291	up	NS	Tjp1	up_NS	1		chr11:28206052-28207905	up	NS	Ccdc85a	up_NS	1
chr10:73668204-73670590	up	NS	Pcdh15	up_NS	1		chr9:124059992-124060489	up	NS	Ccr3	up_NS	1
chr1:192761664-192765907	up	NS	Hhat	up_NS	1		chr3:79151149-79154923	up	NS	Rapgef2	up_NS	1
chr5:92983941-92986575	up	NS	Shroom3	up_NS	1		chr6:73113165-73115475	up	NS	Dnah6	up_NS	1
chr7:19471503-19474079	up	NS	Exoc3l2	up_NS	1		chr8:45899513-45900288	up	NS	Pdlim3	up_NS	1
chr11:119458493-119460813	up	NS	Rnf213	up_NS	1		chr12:108757105-108762325	up	NS	Yy1	up_NS	1
chr17:72958034-72963580	up	NS	Lbh	up_NS	1		chr3:136851613-136852711	up	NS	Ppp3ca	up_NS	1
chr12:80214436-80233628	up	NS	Actn1	up_NS	1		chrX:48422610-48436610	up	NS	Elf4	up_NS	1
chr5:114751455-114753268	up	NS	Git2	up_NS	1		chr7:129305280-129308053	up	NS	Plpp4	up_NS	1
chr13:19827319-19828481	up	NS	Gpr141	up_NS	1		chr12:72439210-72439819	up	NS	Lrrc9	up_NS	1
chr2:101441002-101444073	up	NS	Iftap	up_NS	1		chr11:63045713-63047572	up	NS	Tekt3	up_NS	1
chr18:12965328-12966561	up	NS	Impact	up_NS	1		chr17:28715433-28718657	up	NS	Mapk14	up_NS	1
chr7:43552745-43555994	up	NS	Zfp658	up_NS	1		chr2:62398933-62400513	up	NS	Dpp4	up_NS	1
chr8:39618360-39621412	up	NS	Msr1	up_NS	1		chr9:21010788-21013284	up	NS	Icam1	up_NS	1
chr2:113448558-113451990	up	NS	Fmn1	up_NS	1		chr3:102747775-102749418	up	NS	Tspan2	up_NS	1
chr17:35689899-35692156	up	NS	Ddr1	up_NS	1		chr12:35383545-35385117	up	NS	Ahr	up_NS	1
chr12:85466719-85469921	up	NS	Fos	up_NS	1		chr4:145579680-145581344	up	NS	Zfp268	up_NS	1
chr8:83100180-83104519	up	NS	Tbc1d9	up_NS	1		chr10:70477445-70478865	up	NS	Fam13c	up_NS	1
chrX:143482743-143483280	up	NS	Pak3	up_NS	1		chr6:98959087-98961068	up	NS	Foxp1	up_NS	1
chr10:20504679-20509105	up	NS	Pde7b	up_NS	1		chr9:79951146-79953510	up	NS	Filip1	up_NS	1
chr6:99783675-99786754	up	NS	Prok2	up_NS	1		chr19:55659095-55661890	up	NS	Tcf7l2	up_NS	1
chr1:60579340-60580729	up	NS	Raph1	up_NS	1		chr5:148644837-148647517	up	NS	Ubl3	up_NS	1
chr1:42877204-42878983	up	NS	Mrps9	up_NS	1		chr12:108935900-108938088	up	NS	Wdr25	up_NS	1
chr4:141333617-141336748	up	NS	Epha2	up_NS	1		chr15:55185850-55192617	up	NS	Deptor	up_NS	1
chr7:125691026-125693644	up	NS	Gtf3c1	up_NS	1		chr9:58620233-58621336	up	NS	Nptn	up_NS	1
chr9:25428626-25431444	up	NS	Eepd1	up_NS	1		chr2:12207548-12208599	up	NS	Itga8	up_NS	1
chr4:123531339-123532412	up	NS	Macf1	up_NS	1		chr15:58733024-58735084	up	NS	Fer1l6	up_NS	1
chr14:31077781-31080280	up	NS	Pbrm1	up_NS	1		chr9:95168394-95171400	up	NS	Slc9a9	up_NS	1
chr10:21904556-21910012	up	NS	Sgk1	up_NS	1		chr17:70719113-70721281	up	NS	Dlgap1	up_NS	1
chr14:70795653-70799716	up	NS	Dok2	up_NS	1		chr2:69399973-69402290	up	NS	Dhrs9	up_NS	1
chr2:93726579-93727221	up	NS	Ext2	up_NS	1		chr4:83269521-83269943	up	NS	Ttc39b	up_NS	1
chr12:35888771-35890083	up	NS	Agr3	up_NS	1		chr3:142280374-142282647	up	NS	Pdlim5	up_NS	1
chr16:5319974-5321713	up	NS	Eef2kmt	up_NS	1		chr11:121654035-121656897	up	NS	B3gntl1	up_NS	1
chr15:41762334-41763535	up	NS	Oxr1	up_NS	1		chr3:95262904-95264182	up	NS	Prune1	up_NS	1
chr11:44534264-44548307	up	NS	Rnf145	up_NS	1		chr4:19891584-19896607	up	NS	Atp6v0d2	up_NS	1
chr1:149953322-149954604	up	NS	Pla2g4a	up_NS	1		chr2:93589510-93591086	up	NS	Alx4	up_NS	1
chr1:135614785-135622763	up	NS	Nav1	up_NS	1		chr3:37476314-37479478	up	NS	Spata5	up_NS	1
chr9:47733045-47737233	up	NS	Cadm1	up_NS	1		chr2:48694552-48695670	up	NS	Acvr2a	up_NS	1
chr5:134153722-134157066	up	NS	Rcc1l	up_NS	1		chr8:105872881-105875049	up	NS	Edc4	up_NS	1
chrX:11837974-11841914	up	NS	Bcor	up_NS	1		chr12:73684360-73690720	up	NS	Prkch	up_NS	1
chr14:7912198-7917217	up	NS	Flnb	up_NS	1		chr3:69633553-69635773	up	NS	B3galnt1	up_NS	1
chr5:76135313-76136988	up	NS	Srd5a3	up_NS	1		chr14:55793014-55796847	up	NS	Ripk3	up_NS	1
chr13:19578742-19581004	up	NS	Epdr1	up_NS	1		chr1:136608016-136609788	up	NS	Zfp281	up_NS	1
chr12:34722278-34723739	up	NS	Hdac9	up_NS	1		chr6:94059252-94064141	up	NS	Magi1	up_NS	1
chr6:121491870-121494191	up	NS	Iqsec3	up_NS	1		chr2:113612215-113614581	up	NS	Fmn1	up_NS	1
chr10:71368461-71371913	up	NS	Ipmk	up_NS	1		chr11:8600040-8603503	up	NS	Tns3	up_NS	1
chr18:67891557-67894416	up	NS	Cep192	up_NS	1		chr16:50032652-50033876	up	NS	Cd47	up_NS	1
chr12:105556250-105558313	up	NS	Bdkrb2	up_NS	1		chr15:72607058-72608127	up	NS	Kcnk9	up_NS	1
chr5:43798000-43803765	up	NS	Bst1	up_NS	1		chr15:36854348-36857230	up	NS	Ywhaz	up_NS	1
chr2:90483425-90492132	up	NS	Ptprj	up_NS	1		chr11:81972828-81975303	up	NS	Asic2	up_NS	1
chr18:84202068-84204893	up	NS	Zadh2	up_NS	1		chr12:9688776-9690351	up	NS	Osr1	up_NS	1
chr11:121801669-121809175	up	NS	Ptchd3	up_NS	1		chr19:17254161-17257964	up	NS	Gcnt1	up_NS	1
chr6:136682880-136685180	up	NS	Plbd1	up_NS	1		chr2:4317346-4318846	up	NS	Frmd4a	up_NS	1
chr1:90308704-90310258	up	NS	Ackr3	up_NS	1		chr18:53942409-53944616	up	NS	Csnk1g3	up_NS	1
chr10:13945874-13947340	up	NS	Hivep2	up_NS	1		chr9:102402224-102404168	up	NS	Ephb1	up_NS	1
chr1:115989109-115991472	up	NS	Cntnap5a	up_NS	1		chr4:15993945-15995321	up	NS	Osgin2	up_NS	1
chr1:82475975-82478626	up	NS	Col4a4	up_NS	1		chr1:192075248-192084279	up	NS	Traf5	up_NS	1
chr11:83549153-83551314	up	NS	Ccl5	up_NS	1		chr3:38371477-38372313	up	NS	Ankrd50	up_NS	1
chr15:66997052-66998991	up	NS	Ndrg1	up_NS	1		chr1:149953322-149954604	up	NS	Pla2g4a	up_NS	1
chr9:20965044-20967406	up	NS	Dnmt1	up_NS	1		chr12:85466719-85469921	up	NS	Fos	up_NS	1
chr18:64642764-64647854	up	NS	Atp8b1	up_NS	1		chr3:133582041-133586246	up	NS	Tet2	up_NS	1
chr12:32291391-32293955	up	NS	Pik3cg	up_NS	1		chr1:106398889-106402796	up	NS	Phlpp1	up_NS	1
chr18:62718591-62722250	up	NS	Spink13	up_NS	1		chr7:116425436-116428489	up	NS	Pik3c2a	up_NS	1
chr16:90041512-90044834	up	NS	Tiam1	up_NS	1		chr1:189616461-189617172	up	NS	Cenpf	up_NS	1
chr13:42724863-42726285	up	NS	Phactr1	up_NS	1		chr3:87017309-87018710	up	NS	Cd1d1	up_NS	1
chr2:158774484-158779174	up	NS	Fam83d	up_NS	1		chr13:115150067-115152165	up	NS	Itga1	up_NS	1
chr9:118666888-118679666	up	NS	Itga9	up_NS	1		chr11:104645829-104647993	up	NS	Itgb3	up_NS	1
chr2:13437356-13439982	up	NS	Cubn	up_NS	1		chr9:47733045-47737233	up	NS	Cadm1	up_NS	1
chr10:93294180-93302689	up	NS	Elk3	up_NS	1		chr4:32372146-32377867	up	NS	Bach2	up_NS	1
chrX:99047475-99053270	up	NS	Stard8	up_NS	1		chr6:87398984-87401220	up	NS	Gkn3	up_NS	1
chr14:103441390-103444855	up	NS	Scel	up_NS	1		chr2:114128461-114128927	up	NS	Aqr	up_NS	1
chr2:33845822-33854583	up	NS	Mvb12b	up_NS	1		chr6:146774850-146777859	up	NS	Arntl2	up_NS	1
chr1:37583547-37586975	up	NS	Cracdl	up_NS	1		chr3:122942445-122944698	up	NS	Usp53	up_NS	1
chr5:95895159-95900056	up	NS	Cxcl13	up_NS	1		chr12:83733873-83734861	up	NS	Psen1	up_NS	1
chr1:129626423-129627785	up	NS	Thsd7b	up_NS	1		chr6:45271559-45273006	up	NS	Cntnap2	up_NS	1
chr1:45837755-45838148	up	NS	Wdr75	up_NS	1		chr2:12316382-12320166	up	NS	Itga8	up_NS	1
chr19:9911212-9916265	up	NS	Incenp	up_NS	1		chr4:48072480-48077715	up	NS	Nr4a3	up_NS	1
chr1:131560594-131561623	up	NS	Fam72a	up_NS	1		chr11:106739773-106740559	up	NS	Pecam1	up_NS	1
chr11:54159675-54162259	up	NS	P4ha2	up_NS	1		chr9:75523476-75525574	up	NS	Tmod3	up_NS	1
chr10:69685716-69687385	up	NS	Ank3	up_NS	1		chr12:100934539-100938643	up	NS	Ccdc88c	up_NS	1
chr11:82014715-82017687	up	NS	Ccl2	up_NS	1		chr1:166136823-166139578	up	NS	Gpa33	up_NS	1
chr11:112472701-112474110	up	NS	BC006965	up_NS	1		chr14:121435457-121438323	up	NS	Slc15a1	up_NS	1
chr2:117107525-117110414	up	NS	Spred1	up_NS	1		chr9:83591503-83593511	up	NS	Sh3bgrl2	up_NS	1
chr12:103041482-103045686	up	NS	Unc79	up_NS	1		chr5:76175493-76178623	up	NS	Tmem165	up_NS	1
chr13:83649010-83650574	up	NS	Mef2c	up_NS	1		chr17:50115015-50119177	up	NS	Rftn1	up_NS	1
chr14:18105571-18108350	up	NS	Nr1d2	up_NS	1		chr12:34778206-34780936	up	NS	Hdac9	up_NS	1
chr11:119675262-119679123	up	NS	Rptor	up_NS	1		chr18:65331744-65334387	up	NS	Alpk2	up_NS	1
chr15:25644060-25647119	up	NS	Myo10	up_NS	1		chr12:79059955-79062868	up	NS	Plekhh1	up_NS	1
chr15:86197483-86207971	up	NS	Tbc1d22a	up_NS	1		chr11:76065015-76066498	up	NS	Vps53	up_NS	1
chr11:41057579-41059132	up	NS	Ccng1	up_NS	1		chr7:68224987-68226903	up	NS	Igf1r	up_NS	1
chr12:116117793-116120392	up	NS	Vipr2	up_NS	1		chr6:107997137-107999910	up	NS	Setmar	up_NS	1
chr2:75761818-75764842	up	NS	Nfe2l2	up_NS	1		chr5:32191088-32199068	up	NS	Plb1	up_NS	1
chr7:145340714-145341459	up	NS	Mrgprd	up_NS	1		chr17:34619045-34619592	up	NS	Egfl8	up_NS	1
chr13:106759339-106765333	up	NS	Ipo11	up_NS	1		chr2:135692058-135693830	up	NS	Plcb4	up_NS	1
chr15:9012772-9016362	up	NS	Ranbp3l	up_NS	1		chr9:43718857-43721377	up	NS	Nectin1	up_NS	1
chr9:96053429-96055991	up	NS	Gk5	up_NS	1		chr19:25095411-25097869	up	NS	Dock8	up_NS	1
chr5:141012574-141015154	up	NS	Card11	up_NS	1		chr14:33275460-33277292	up	NS	Arhgap22	up_NS	1
chr7:66354278-66358196	up	NS	Lrrk1	up_NS	1		chr5:75603687-75605039	up	NS	Kit	up_NS	1
chr5:104356914-104361697	up	NS	Mepe	up_NS	1		chr6:17627238-17632588	up	NS	Capza2	up_NS	1
chr11:34061362-34068549	up	NS	Lcp2	up_NS	1		chr14:103166611-103167522	up	NS	Mycbp2	up_NS	1
chr7:88127017-88130679	up	NS	Ctsc	up_NS	1		chr7:67450559-67453176	up	NS	Mef2a	up_NS	1
chr2:74959068-74965729	up	NS	Mtx2	up_NS	1		chr9:60062851-60064831	up	NS	Thsd4	up_NS	1
chr1:170421073-170423330	up	NS	Nos1ap	up_NS	1		chr12:85255279-85258492	up	NS	Mlh3	up_NS	1
chr6:100210351-100217890	up	NS	Rybp	up_NS	1		chr9:111094149-111096141	up	NS	Lrrfip2	up_NS	1
chr6:29684249-29687081	up	NS	Tspan33	up_NS	1		chr6:137695104-137697800	up	NS	Strap	up_NS	1
chr9:95147338-95152932	up	NS	Slc9a9	up_NS	1		chr9:94677924-94678592	up	NS	Slc9a9	up_NS	1
chr12:26630661-26637025	up	NS	Cmpk2	up_NS	1		chr4:115534109-115535741	up	NS	Cyp4a10	up_NS	1
chr19:24965347-24971953	up	NS	Cbwd1	up_NS	1		chr12:100894772-100896587	up	NS	Gpr68	up_NS	1
chr18:75828520-75830946	up	NS	Zbtb7c	up_NS	1		chr3:79913840-79916739	up	NS	Gask1b	up_NS	1
chr4:137364310-137377343	up	NS	Cdc42	up_NS	1		chr8:119352632-119354822	up	NS	Hsbp1	up_NS	1
chr8:22547817-22550981	up	NS	Slc20a2	up_NS	1		chr9:66881406-66891645	up	NS	Rab8b	up_NS	1
chr16:30717201-30719776	up	NS	Fam43a	up_NS	1		chr18:24879642-24883016	up	NS	Fhod3	up_NS	1
chr1:46862836-46865957	up	NS	Slc39a10	up_NS	1		chr5:24260684-24267349	up	NS	Kcnh2	up_NS	1
chr17:89062345-89065523	up	NS	Fshr	up_NS	1		chr6:121165444-121172711	down	NS	Pex26	down_NS	1
chr19:16084508-16087571	up	NS	Gnaq	up_NS	1		chr10:87609054-87611759	down	NS	Pah	down_NS	1
chr17:81702925-81703812	up	NS	Slc8a1	up_NS	1		chr15:42566138-42568120	down	NS	Angpt1	down_NS	1
chr18:4232816-4235329	up	NS	Lyzl1	up_NS	1		chr12:3228406-3230703	down	NS	Rab10os	down_NS	1
chr1:90894657-90905415	up	NS	Mlph	up_NS	1		chr18:80084911-80087500	down	NS	Pard6g	down_NS	1
chr15:99112740-99115268	up	NS	Spats2	up_NS	1		chr3:105475982-105484376	down	NS	Kcnd3	down_NS	1
chr6:3423816-3426998	up	NS	Samd9l	up_NS	1		chr2:152547490-152549117	down	NS	Defb29	down_NS	1
chr1:175636165-175638496	up	NS	Kmo	up_NS	1		chr15:53061275-53064333	down	NS	Ext1	down_NS	1
chr1:80784093-80787234	up	NS	Dock10	up_NS	1		chr4:11046660-11050052	down	NS	Ndufaf6	down_NS	1
chr7:39863839-39865241	up	NS	Zfp619	up_NS	1		chr12:110223155-110229041	down	NS	Dio3os	down_NS	1
chr16:56294171-56295683	up	NS	Impg2	up_NS	1		chr5:148881498-148884404	down	NS	Katnal1	down_NS	1
chr19:52769348-52771972	up	NS	AA387883	up_NS	1		chr1:62955510-62958278	down	NS	Ino80d	down_NS	1
chr5:49309575-49311827	up	NS	Kcnip4	up_NS	1		chr3:132381595-132383407	down	NS	Gimd1	down_NS	1
chr15:61998441-62000713	up	NS	Myc	up_NS	1		chr4:65277234-65281045	down	NS	Pappa	down_NS	1
chr3:122031398-122035174	up	NS	Abca4	up_NS	1		chr2:79968112-79970634	down	NS	Pde1a	down_NS	1
chr3:100492558-100496135	up	NS	Tent5c	up_NS	1		chr14:65733660-65744747	down	NS	Scara5	down_NS	1
chr13:99228310-99231205	up	NS	Zfp366	up_NS	1		chr7:88309915-88315279	down	NS	Ctsc	down_NS	1
chr10:14187696-14190085	up	NS	Hivep2	up_NS	1		chr1:168263752-168266578	down	NS	Pbx1	down_NS	1
chr10:95508016-95510175	up	NS	Ube2n	up_NS	1		chr4:95287134-95291893	down	NS	Jun	down_NS	1
chr8:119714486-119716214	up	NS	Atp2c2	up_NS	1		chr17:25277149-25278765	down	NS	Ube2i	down_NS	1
chr16:94235460-94241736	up	NS	Hlcs	up_NS	1		chr10:41418179-41420691	down	NS	Zbtb24	down_NS	1
chr17:44418400-44420328	up	NS	Clic5	up_NS	1		chr11:69728905-69731709	down	NS	Polr2a	down_NS	1
chr16:49047992-49050245	up	NS	Myh15	up_NS	1		chr18:12805848-12812209	down	NS	Osbpl1a	down_NS	1
chr11:89017422-89031839	up	NS	Trim25	up_NS	1		chr1:87006668-87012347	down	NS	Alppl2	down_NS	1
chr19:31905074-31906816	up	NS	A1cf	up_NS	1		chrX:16824004-16825029	down	NS	Maob	down_NS	1
chr18:78299962-78302298	up	NS	Slc14a2	up_NS	1		chr18:77602881-77604881	down	NS	Rnf165	down_NS	1
chr15:72863427-72872889	up	NS	Peg13	up_NS	1		chr16:17968350-17970755	down	NS	Vpreb2	down_NS	1
chr14:32858764-32862357	up	NS	Vstm4	up_NS	1		chr18:62134857-62138823	down	NS	Adrb2	down_NS	1
chr3:148595523-148597164	up	NS	Adgrl2	up_NS	1		chr9:63097816-63100093	down	NS	Skor1	down_NS	1
chr3:57484968-57491228	up	NS	Tm4sf4	up_NS	1		chr6:92810900-92818517	down	NS	Adamts9	down_NS	1
chr6:37785083-37788839	up	NS	Trim24	up_NS	1		chr3:107839282-107842820	down	NS	Eps8l3	down_NS	1
chr1:131430960-131433591	up	NS	Srgap2	up_NS	1		chr19:32509524-32511630	down	NS	Minpp1	down_NS	1
chr2:125695656-125697252	up	NS	Shc4	up_NS	1		chr15:4746356-4749195	down	NS	C6	down_NS	1
chr4:118049149-118051261	up	NS	St3gal3	up_NS	1		chr3:107152345-107155281	down	NS	Kcna10	down_NS	1
chr10:14195649-14198193	up	NS	Hivep2	up_NS	1		chr4:150755007-150759602	down	NS	Errfi1	down_NS	1
chr7:128121288-128122339	up	NS	Itgam	up_NS	1		chr2:93790281-93793688	down	NS	Ext2	down_NS	1
chr17:24950753-24953873	up	NS	Jpt2	up_NS	1		chr18:4091392-4095202	down	NS	Lyzl1	down_NS	1
chr17:57340718-57345665	up	NS	Adgre1	up_NS	1		chr11:35287043-35290793	down	NS	Slit3	down_NS	1
chr13:41519235-41522853	up	NS	Nedd9	up_NS	1		chr8:106183028-106188123	down	NS	Slc7a6	down_NS	1
chr13:98092244-98095810	up	NS	Arhgef28	up_NS	1		chr12:110219049-110222970	down	NS	Dio3os	down_NS	1
chr6:137701719-137706616	up	NS	Strap	up_NS	1		chr18:74898443-74903759	down	NS	Lipg	down_NS	1
chr13:120319748-120321639	up	NS	Tcstv3	up_NS	1		chr4:6932553-6939150	down	NS	Tox	down_NS	1
chr1:152337168-152339022	up	NS	Tsen15	up_NS	1		chr10:87554297-87557801	down	NS	Pah	down_NS	1
chr2:120650621-120653480	up	NS	Stard9	up_NS	1		chr10:4603914-4607161	down	NS	Esr1	down_NS	1
chr3:89795016-89797078	up	NS	Ube2q1	up_NS	1		chr1:179606795-179611703	down	NS	Cnst	down_NS	1
chr1:64373478-64375948	up	NS	Creb1	up_NS	1		chr2:120397979-120398585	down	NS	Ganc	down_NS	1
chr11:32329159-32333627	up	NS	Sh3pxd2b	up_NS	1		chr10:110153752-110156935	down	NS	Nav3	down_NS	1
chr6:66428418-66430143	up	NS	Mad2l1	up_NS	1		chr1:154176491-154185051	down	NS	Zfp648	down_NS	1
chr14:30063610-30069154	up	NS	Cacna1d	up_NS	1		chr13:58218582-58220999	down	NS	Ubqln1	down_NS	1
chr1:64600401-64602805	up	NS	Mettl21a	up_NS	1		chr13:74044053-74046712	down	NS	Cep72	down_NS	1
chr16:58333121-58334298	up	NS	Dcbld2	up_NS	1		chr4:4719856-4722911	down	NS	Bpnt2	down_NS	1
chr1:131014811-131017668	up	NS	Il10	up_NS	1		chr10:40326781-40329606	down	NS	Cdk19	down_NS	1
chr3:115762017-115764353	up	NS	S1pr1	up_NS	1		chr14:65746084-65749618	down	NS	Pbk	down_NS	1
chr11:70197618-70199352	up	NS	Slc16a11	up_NS	1		chr6:147869925-147873905	down	NS	Far2	down_NS	1
chr9:83562543-83569724	up	NS	Sh3bgrl2	up_NS	1		chr7:115950604-115953473	down	NS	Sox6	down_NS	1
chr9:13572376-13576688	up	NS	Maml2	up_NS	1		chr12:41554654-41556994	down	NS	Lrrn3	down_NS	1
chr1:144304896-144310300	up	NS	Rgs1	up_NS	1		chr17:34921081-34924851	down	NS	Slc44a4	down_NS	1
chr16:34439902-34442253	up	NS	Kalrn	up_NS	1		chr18:80111347-80117286	down	NS	Adnp2	down_NS	1
chr6:53764204-53767137	up	NS	Tril	up_NS	1		chr7:119909510-119913633	down	NS	Lyrm1	down_NS	1
chr13:97186437-97188328	up	NS	Hexb	up_NS	1		chr10:30730723-30732301	down	NS	Ncoa7	down_NS	1
chr2:150438663-150440067	up	NS	Zfp442	up_NS	1		chr4:65293820-65299884	down	NS	Pappa	down_NS	1
chr7:79798662-79800904	up	NS	Mesp1	up_NS	1		chr18:11998328-12001557	down	NS	Tmem241	down_NS	1
chr2:75459533-75462410	up	NS	Hnrnpa3	up_NS	1		chr1:167037144-167047144	down	NS	Fam78b	down_NS	1
chr10:120162939-120164193	up	NS	Irak3	up_NS	1		chr12:81089736-81094223	down	NS	Smoc1	down_NS	1
chr3:79926138-79929328	up	NS	Gask1b	up_NS	1		chr12:41518115-41521299	down	NS	Lrrn3	down_NS	1
chr1:177462096-177463226	up	NS	Zbtb18	up_NS	1		chr3:135571816-135576670	down	NS	Manba	down_NS	1
chr17:27768056-27770052	up	NS	Spdef	up_NS	1		chr16:97732014-97739482	down	NS	Ripk4	down_NS	1
chr11:99110324-99111539	up	NS	Tns4	up_NS	1		chr2:5934613-5938553	down	NS	Dhtkd1	down_NS	1
chrX:59152841-59155738	up	NS	Fgf13	up_NS	1		chr1:130833289-130837008	down	NS	Pigr	down_NS	1
chr13:59115204-59117453	up	NS	Ntrk2	up_NS	1		chr10:23835538-23840262	down	NS	Slc18b1	down_NS	1
chr19:23984584-23988594	up	NS	Fam189a2	up_NS	1		chr6:94521717-94523677	down	NS	Slc25a26	down_NS	1
chr2:170195687-170198876	up	NS	Zfp217	up_NS	1		chr4:129381162-129385536	down	NS	Zbtb8a	down_NS	1
chr13:117195233-117196988	up	NS	Emb	up_NS	1		chrX:136793278-136798054	down	NS	Glra4	down_NS	1
chr2:120096621-120103882	up	NS	Sptbn5	up_NS	1		chr2:141386988-141389693	down	NS	Macrod2	down_NS	1
chr3:159939147-159939680	up	NS	Wls	up_NS	1		chr6:122712372-122713927	down	NS	Nanog	down_NS	1
chr9:120272558-120276278	up	NS	Myrip	up_NS	1		chr17:15408751-15409918	down	NS	Fam120b	down_NS	1
chr3:127768820-127770177	up	NS	Alpk1	up_NS	1		chr10:34228145-34231203	down	NS	Dse	down_NS	1
chr14:44006231-44011614	up	NS	Ang5	up_NS	1		chr10:4726536-4735027	down	NS	Esr1	down_NS	1
chr2:79130456-79133406	up	NS	Itga4	up_NS	1		chr13:74627475-74631127	down	NS	Erap1	down_NS	1
chr6:107997137-107999910	up	NS	Setmar	up_NS	1		chr1:189428898-189432917	down	NS	Kcnk2	down_NS	1
chr14:67096089-67098387	up	NS	Ppp2r2a	up_NS	1		chr14:101806001-101807146	down	NS	Lmo7	down_NS	1
chr14:25399121-25403094	up	NS	Zmiz1	up_NS	1		chr14:72514200-72515337	down	NS	Fndc3a	down_NS	1
chr2:59461410-59463446	up	NS	Dapl1	up_NS	1		chr3:138768256-138772853	down	NS	Tspan5	down_NS	1
chr12:45003846-45007414	up	NS	Stxbp6	up_NS	1		chr13:112901816-112903359	down	NS	Mtrex	down_NS	1
chr5:115721927-115723826	up	NS	Bicdl1	up_NS	1		chr9:31640706-31646159	down	NS	Tmem45b	down_NS	1
chr13:37353379-37357519	up	NS	Ly86	up_NS	1		chr2:158419726-158423632	down	NS	Ralgapb	down_NS	1
chr1:60858721-60866506	up	NS	Ctla4	up_NS	1		chr13:90726813-90730112	down	NS	Atp6ap1l	down_NS	1
chr3:20304137-20306183	up	NS	Cpb1	up_NS	1		chr8:64879313-64885140	down	NS	Klhl2	down_NS	1
chr19:52891261-52892863	up	NS	AA387883	up_NS	1		chr2:138290272-138292863	down	NS	Btbd3	down_NS	1
chr14:44090721-44092871	up	NS	Ear2	up_NS	1		chr8:91528133-91531077	down	NS	Fto	down_NS	1
chr12:82121276-82123451	up	NS	Sipa1l1	up_NS	1		chr4:97995364-97998517	down	NS	Nfia	down_NS	1
chr12:85377943-85386684	up	NS	Tmed10	up_NS	1		chr13:102576393-102582184	down	NS	Cd180	down_NS	1
chr6:146774850-146777859	up	NS	Arntl2	up_NS	1		chr16:95636036-95639923	down	NS	Erg	down_NS	1
chr14:31890610-31892782	up	NS	Ankrd28	up_NS	1		chr15:96932991-96934316	down	NS	Slc38a4	down_NS	1
chr3:100497830-100499864	up	NS	Tent5c	up_NS	1		chr4:12735727-12737978	down	NS	Triqk	down_NS	1
chr3:95976379-95982674	up	NS	Plekho1	up_NS	1		chr4:74606644-74609175	down	NS	Kdm4c	down_NS	1
chr5:151734395-151734684	up	NS	Rfc3	up_NS	1		chr11:111239810-111241410	down	NS	Kcnj2	down_NS	1
chr5:5055637-5057729	up	NS	Cdk14	up_NS	1		chr11:44363539-44369655	down	NS	Il12b	down_NS	1
chr12:73719152-73727204	up	NS	Prkch	up_NS	1		chr3:127511488-127512947	down	NS	Ank2	down_NS	1
chr1:183069785-183073163	up	NS	Disp1	up_NS	1		chr6:145731517-145736521	down	NS	Rassf8	down_NS	1
chr2:123414781-123416414	up	NS	Sqor	up_NS	1		chr15:57852582-57854905	down	NS	Derl1	down_NS	1
chr7:111729799-111731544	up	NS	Galnt18	up_NS	1		chr13:74036549-74039785	down	NS	Cep72	down_NS	1
chr2:157445695-157448742	up	NS	Src	up_NS	1		chr3:65202748-65206434	down	NS	Kcnab1	down_NS	1
chr11:8564723-8567375	up	NS	Tns3	up_NS	1		chr16:36910810-36912838	down	NS	Golgb1	down_NS	1
chr1:160268178-160269192	up	NS	Rabgap1l	up_NS	1		chr3:156971969-156973954	down	NS	Negr1	down_NS	1
chr11:118545252-118547711	up	NS	Rbfox3	up_NS	1		chr2:169760834-169763528	down	NS	Tshz2	down_NS	1
chr18:65570413-65573151	up	NS	Zfp532	up_NS	1		chr8:9678117-9679083	down	NS	Nalf1	down_NS	1
chr6:108928188-108930169	up	NS	Edem1	up_NS	1		chr18:7630267-7633155	down	NS	Mpp7	down_NS	1
chr5:53370582-53373164	up	NS	Rbpj	up_NS	1		chr6:93598923-93601712	down	NS	Magi1	down_NS	1
chr10:83329767-83332879	up	NS	Slc41a2	up_NS	1		chr8:105767198-105770844	down	NS	Gfod2	down_NS	1
chr14:70182498-70184427	up	NS	Pdlim2	up_NS	1		chr13:102453660-102455751	down	NS	Cd180	down_NS	1
chr13:89827679-89829712	up	NS	Vcan	up_NS	1		chr5:132328402-132330651	down	NS	Auts2	down_NS	1
chr17:46962931-46965586	up	NS	Ubr2	up_NS	1		chr12:110266553-110271194	down	NS	Dio3os	down_NS	1
chr16:30786119-30792875	up	NS	Fam43a	up_NS	1		chrX:164396322-164398340	down	NS	Vegfd	down_NS	1
chr6:97478270-97480334	up	NS	Frmd4b	up_NS	1		chr4:3220118-3236827	down	NS	Vmn1r3	down_NS	1
chr11:36426097-36428263	up	NS	Tenm2	up_NS	1		chr2:68331182-68336281	down	NS	Stk39	down_NS	1
chr6:50051724-50054606	up	NS	Pals2	up_NS	1		chr9:23399229-23401666	down	NS	Bmper	down_NS	1
chr18:80749068-80750299	up	NS	Atp9b	up_NS	1		chr6:55498436-55501571	down	NS	Adcyap1r1	down_NS	1
chr12:108488968-108491580	up	NS	Eml1	up_NS	1		chr11:111280490-111282257	down	NS	Kcnj2	down_NS	1
chr14:59719871-59723886	up	NS	Shisa2	up_NS	1		chr9:51266175-51270316	down	NS	Colca2	down_NS	1
chr6:86780570-86782862	up	NS	Anxa4	up_NS	1		chr17:12946022-12950027	down	NS	Acat3	down_NS	1
chr1:40408846-40416202	up	NS	Il1rl1	up_NS	1		chr5:73539744-73544002	down	NS	Dcun1d4	down_NS	1
chr2:73490208-73492625	up	NS	Wipf1	up_NS	1		chr14:65679739-65688778	down	NS	Scara5	down_NS	1
chr7:65377081-65383196	up	NS	Tjp1	up_NS	1		chr5:18151293-18154713	down	NS	Gnat3	down_NS	1
chr4:55629233-55632165	up	NS	Klf4	up_NS	1		chr14:28801316-28805438	down	NS	Cacna2d3	down_NS	1
chr5:89347154-89348873	up	NS	Gc	up_NS	1		chr14:67256539-67259873	down	NS	Ebf2	down_NS	1
chr1:180283349-180287763	up	NS	Psen2	up_NS	1		chr3:82179760-82182703	down	NS	Gucy1a1	down_NS	1
chr8:117535912-117545065	up	NS	Plcg2	up_NS	1		chr14:93497969-93500300	down	NS	Pcdh9	down_NS	1
chr2:167361513-167370030	up	NS	B4galt5	up_NS	1		chr14:65714095-65728101	down	NS	Scara5	down_NS	1
chr15:77421521-77423663	up	NS	Apol9a	up_NS	1		chr10:69812341-69815196	down	NS	Ank3	down_NS	1
chr17:28715433-28718657	up	NS	Mapk14	up_NS	1		chr4:149783245-149785385	down	NS	Slc25a33	down_NS	1
chr5:105565667-105569610	up	NS	Lrrc8c	up_NS	1		chr4:57522914-57526405	down	NS	NA	down_NS	1
chr10:37193661-37195956	up	NS	Marcks	up_NS	1		chr2:141414962-141418506	down	NS	Macrod2	down_NS	1
chr2:125472869-125475065	up	NS	Fbn1	up_NS	1		chr8:127467135-127469358	down	NS	Pard3	down_NS	1
chr5:105742210-105747207	up	NS	Lrrc8d	up_NS	1		chr6:17519437-17526138	down	NS	Met	down_NS	1
chr3:148894016-148896749	up	NS	Adgrl2	up_NS	1		chr16:86219607-86224057	down	NS	Adamts5	down_NS	1
chr18:24151013-24153498	up	NS	Ino80c	up_NS	1		chr10:5235394-5237912	down	NS	Syne1	down_NS	1
chr5:93289271-93290304	up	NS	Ccng2	up_NS	1		chr5:72706086-72708430	down	NS	Txk	down_NS	1
chr7:24127310-24129384	up	NS	Zfp235	up_NS	1		chr3:101526389-101530942	down	NS	Atp1a1	down_NS	1
chr4:149048050-149051996	up	NS	Pex14	up_NS	1		chr1:61903043-61904973	down	NS	Pard3bos2	down_NS	1
chr2:152174686-152182086	up	NS	Tcf15	up_NS	1		chr17:10160208-10161897	down	NS	Qk	down_NS	1
chr3:145884297-145887457	up	NS	Bcl10	up_NS	1		chr17:56481415-56484669	down	NS	Ptprs	down_NS	1
chr5:147644169-147645984	up	NS	Flt1	up_NS	1		chr11:120537674-120545922	down	NS	Gcgr	down_NS	1
chr11:94053328-94055261	up	NS	Spag9	up_NS	1		chr6:85754534-85757942	down	NS	Nat8f3	down_NS	1
chr6:148985969-148987974	up	NS	Dennd5b	up_NS	1		chr5:77136654-77145297	down	NS	Hopx	down_NS	1
chr4:132384975-132390890	up	NS	Phactr4	up_NS	1		chr5:97833396-97836666	down	NS	Antxr2	down_NS	1
chr7:57178357-57179602	up	NS	Gabrg3	up_NS	1		chr14:40837331-40840151	down	NS	Sh2d4b	down_NS	1
chr10:34112114-34113932	up	NS	Calhm6	up_NS	1		chr6:83301319-83303323	down	NS	Mthfd2	down_NS	1
chr5:32191088-32199068	up	NS	Plb1	up_NS	1		chr8:66492187-66496216	down	NS	Tma16	down_NS	1
chr7:123410452-123411798	up	NS	Lcmt1	up_NS	1		chr13:58542830-58545977	down	NS	Slc28a3	down_NS	1
chr15:12431901-12435422	up	NS	Pdzd2	up_NS	1		chr13:81356022-81359254	down	NS	Adgrv1	down_NS	1
chr15:6339742-6342303	up	NS	Dab2	up_NS	1		chr14:40859395-40861644	down	NS	Sh2d4b	down_NS	1
chr19:43929223-43931353	up	NS	Dnmbp	up_NS	1		chr18:80226192-80228323	down	NS	Hsbp1l1	down_NS	1
chr14:37001449-37004202	up	NS	Ccser2	up_NS	1		chr19:41281470-41290876	down	NS	Tm9sf3	down_NS	1
chr8:72582768-72586504	up	NS	Tmem38a	up_NS	1		chr10:18979029-18981763	down	NS	Tnfaip3	down_NS	1
chr5:113788311-113793384	up	NS	Tmem119	up_NS	1		chr1:9534133-9536773	down	NS	Rrs1	down_NS	1
chr7:124224192-124228743	up	NS	Hs3st4	up_NS	1		chr3:109047427-109048887	down	NS	Fam102b	down_NS	1
chrX:167228682-167230636	up	NS	Tmsb4x	up_NS	1		chr10:60729512-60736209	down	NS	Slc29a3	down_NS	1
chr10:59847386-59849587	up	NS	Micu1	up_NS	1		chr4:6918509-6920377	down	NS	Tox	down_NS	1
chr15:12346686-12350902	up	NS	Golph3	up_NS	1		chr16:21778107-21784591	down	NS	Ehhadh	down_NS	1
chr18:61957579-61960918	up	NS	Sh3tc2	up_NS	1		chr2:180567274-180570750	down	NS	Mrgbp	down_NS	1
chr13:105309875-105311780	up	NS	Rnf180	up_NS	1		chr15:42551006-42555540	down	NS	Angpt1	down_NS	1
chr18:74583521-74586670	up	NS	Myo5b	up_NS	1		chr2:52866807-52868916	down	NS	Fmnl2	down_NS	1
chr19:17343900-17347600	up	NS	Gcnt1	up_NS	1		chr4:134841307-134844518	down	NS	Maco1	down_NS	1
chr7:80424738-80428248	up	NS	Furin	up_NS	1		chr4:4194342-4196997	down	NS	Penk	down_NS	1
chr7:112914468-112918933	up	NS	Rassf10	up_NS	1		chr16:9669432-9673661	down	NS	Grin2a	down_NS	1
chr9:95639737-95642421	up	NS	Pcolce2	up_NS	1		chr2:37836248-37838048	down	NS	Dennd1a	down_NS	1
chr3:33110441-33112320	up	NS	Pex5l	up_NS	1		chr14:49156428-49159340	down	NS	Naa30	down_NS	1
chr9:21691575-21693134	up	NS	Ldlr	up_NS	1		chr15:85251560-85253770	down	NS	Fbln1	down_NS	1
chr6:50303573-50306267	up	NS	Osbpl3	up_NS	1		chr10:8025319-8030402	down	NS	Tab2	down_NS	1
chr16:21401528-21403958	up	NS	Vps8	up_NS	1		chr13:91689510-91692861	down	NS	Ssbp2	down_NS	1
chr8:14730640-14733858	up	NS	Dlgap2	up_NS	1		chr5:42970504-42972330	down	NS	Cpeb2	down_NS	1
chr9:99088782-99091605	up	NS	Pik3cb	up_NS	1		chr1:79852961-79855555	down	NS	Serpine2	down_NS	1
chr4:148522785-148526795	up	NS	Mtor	up_NS	1		chr1:50916696-50918060	down	NS	Tmeff2	down_NS	1
chr8:75062457-75066217	up	NS	Tom1	up_NS	1		chr8:118777872-118779154	down	NS	Cdh13	down_NS	1
chr2:31463622-31465194	up	NS	Ass1	up_NS	1		chr13:46016986-46024974	down	NS	Atxn1	down_NS	1
chr2:72077180-72078725	up	NS	Rapgef4	up_NS	1		chr6:51577778-51579574	down	NS	Snx10	down_NS	1
chr8:35425755-35429868	up	NS	Ppp1r3b	up_NS	1		chr3:81148339-81151267	down	NS	Pdgfc	down_NS	1
chr7:100941569-100948984	up	NS	Arhgef17	up_NS	1		chr10:40764628-40766050	down	NS	Cdc40	down_NS	1
chr9:60825999-60827524	up	NS	Uaca	up_NS	1		chr9:44679440-44680110	down	NS	Treh	down_NS	1
chr11:46478946-46481516	up	NS	Havcr2	up_NS	1		chr16:22149564-22152098	down	NS	Igf2bp2	down_NS	1
chr1:150758867-150760139	up	NS	Hmcn1	up_NS	1		chr12:89480387-89483383	down	NS	Nrxn3	down_NS	1
chr1:172240766-172244534	up	NS	Atp1a4	up_NS	1		chr11:12078067-12080610	down	NS	Grb10	down_NS	1
chr19:54359366-54361421	up	NS	Adra2a	up_NS	1		chr18:3461908-3468013	down	NS	Cul2	down_NS	1
chr1:13647426-13650361	up	NS	Lactb2	up_NS	1		chr4:100799846-100803778	down	NS	Cachd1	down_NS	1
chr2:166661015-166669615	up	NS	Prex1	up_NS	1		chr14:13595546-13600316	down	NS	Sntn	down_NS	1
chr4:134649977-134656584	up	NS	Man1c1	up_NS	1		chr12:105984475-105985507	down	NS	Vrk1	down_NS	1
chr17:28719430-28723509	up	NS	Mapk14	up_NS	1		chr11:63886713-63893400	down	NS	Hs3st3b1	down_NS	1
chr6:65613229-65616988	up	NS	Tnip3	up_NS	1		chr18:74892806-74897750	down	NS	Lipg	down_NS	1
chr7:143117128-143121940	up	NS	Kcnq1	up_NS	1		chr12:8364167-8367417	down	NS	Hs1bp3	down_NS	1
chr6:134140342-134158819	up	NS	Etv6	up_NS	1		chr13:102315836-102317436	down	NS	Cd180	down_NS	1
chr7:122656164-122657832	up	NS	Cacng3	up_NS	1		chr1:189026593-189029271	down	NS	Kctd3	down_NS	1
chr5:147424954-147427236	up	NS	Pan3	up_NS	1		chr4:84650686-84654546	down	NS	Bnc2	down_NS	1
chr14:47751286-47755325	up	NS	Ktn1	up_NS	1		chr5:43625089-43628692	down	NS	C1qtnf7	down_NS	1
chr7:126744359-126748202	up	NS	Mapk3	up_NS	1		chr10:61407860-61410524	down	NS	Nodal	down_NS	1
chr17:78664216-78666351	up	NS	Strn	up_NS	1		chr8:105742033-105755264	down	NS	Gfod2	down_NS	1
chr17:71126384-71128294	up	NS	Myom1	up_NS	1		chr14:28282676-28287157	down	NS	Erc2	down_NS	1
chr19:41319808-41324465	up	NS	Tm9sf3	up_NS	1		chr4:34232782-34239050	down	NS	Spaca1	down_NS	1
chr13:56579294-56582567	up	NS	Tgfbi	up_NS	1		chr4:145169528-145171736	down	NS	Vps13d	down_NS	1
chr18:47218525-47220928	up	NS	Sema6a	up_NS	1		chr6:53657399-53659954	down	NS	Creb5	down_NS	1
chr18:88824456-88825497	up	NS	Socs6	up_NS	1		chr10:23863954-23866314	down	NS	Vnn3	down_NS	1
chr7:109185013-109195067	up	NS	Lmo1	up_NS	1		chr4:108091588-108094165	down	NS	Podn	down_NS	1
chr1:191197404-191203146	up	NS	Atf3	up_NS	1		chr4:81028823-81032004	down	NS	Lurap1l	down_NS	1
chr15:6259221-6262133	up	NS	Dab2	up_NS	1		chr10:61157392-61168454	down	NS	Tbata	down_NS	1
chr12:38786663-38789039	up	NS	Etv1	up_NS	1		chr11:119007084-119008684	down	NS	Cbx2	down_NS	1
chr7:19870162-19872716	up	NS	Ceacam16	up_NS	1		chr2:44164597-44167096	down	NS	Arhgap15os	down_NS	1
chr15:77855016-77857555	up	NS	Myh9	up_NS	1		chr8:80288453-80290083	down	NS	Gypa	down_NS	1
chr5:141003353-141005902	up	NS	Card11	up_NS	1		chr10:84891292-84898721	down	NS	Ric8b	down_NS	1
chr11:20551782-20553826	up	NS	Sertad2	up_NS	1		chr16:18593069-18596024	down	NS	Tbx1	down_NS	1
chr13:29956125-29961870	up	NS	E2f3	up_NS	1		chr18:73927180-73928445	down	NS	Mro	down_NS	1
chr6:5323140-5324209	up	NS	Pon2	up_NS	1		chr1:92026842-92029588	down	NS	Hdac4	down_NS	1
chr1:134628549-134630406	up	NS	Kdm5b	up_NS	1		chr12:32660462-32663154	down	NS	Nampt	down_NS	1
chr2:125794404-125795542	up	NS	Secisbp2l	up_NS	1		chr12:110237845-110240492	down	NS	Dio3os	down_NS	1
chr16:38665783-38670753	up	NS	Arhgap31	up_NS	1		chr8:13147799-13151865	down	NS	Cul4a	down_NS	1
chr4:3626254-3627296	up	NS	Tgs1	up_NS	1		chr15:32617649-32620473	down	NS	Sema5a	down_NS	1
chr6:93018589-93019609	up	NS	Adamts9	up_NS	1		chr5:74249903-74252104	down	NS	Scfd2	down_NS	1
chr5:120788734-120791588	up	NS	Oas1e	up_NS	1		chr8:121205802-121209180	down	NS	Foxl1	down_NS	1
chr13:56171246-56175801	up	NS	Tifab	up_NS	1		chr6:52378273-52380785	down	NS	Evx1os	down_NS	1
chr16:29161659-29163990	up	NS	Plaat1	up_NS	1		chr2:163479480-163482625	down	NS	Fitm2	down_NS	1
chr16:81436573-81438097	up	NS	Ncam2	up_NS	1		chr9:118586909-118591411	down	NS	Golga4	down_NS	1
chr11:93986269-93989607	up	NS	Spag9	up_NS	1		chr5:87633123-87634472	down	NS	Csn1s1	down_NS	1
chr14:119248257-119250998	up	NS	Hs6st3	up_NS	1		chr14:63182499-63185246	down	NS	Fdft1	down_NS	1
chr13:49099490-49101201	up	NS	Wnk2	up_NS	1		chr5:30269437-30274316	down	NS	Selenoi	down_NS	1
chr3:103638762-103641448	up	NS	Syt6	up_NS	1		chr10:127227070-127228782	down	NS	Pip4k2c	down_NS	1
chr4:62389733-62391873	up	NS	Slc31a1	up_NS	1		chr7:65890625-65894134	down	NS	Pcsk6	down_NS	1
chr8:15150492-15152990	up	NS	Myom2	up_NS	1		chr11:58605052-58608072	down	NS	Lypd8l	down_NS	1
chr15:35756491-35759884	up	NS	Vps13b	up_NS	1		chr2:151562136-151570071	down	NS	Sdcbp2	down_NS	1
chr18:22706111-22709298	up	NS	Nol4	up_NS	1		chr14:28293225-28294886	down	NS	Erc2	down_NS	1
chr1:90875113-90877525	up	NS	Col6a3	up_NS	1		chrX:69893856-69896269	down	NS	Aff2	down_NS	1
chr19:24390987-24394308	up	NS	Pip5k1b	up_NS	1		chr10:23627474-23630869	down	NS	Snora33	down_NS	1
chr10:93882109-93884937	up	NS	Metap2	up_NS	1		chr12:73871198-73875748	down	NS	Hif1a	down_NS	1
chr2:19662857-19665770	up	NS	Otud1	up_NS	1		chr6:131410798-131413881	down	NS	Ybx3	down_NS	1
chr18:82510761-82515863	up	NS	Mbp	up_NS	1		chr9:110727781-110730821	down	NS	Myl3	down_NS	1
chr13:20305458-20307704	up	NS	Elmo1	up_NS	1		chr15:91375237-91380520	down	NS	Slc2a13	down_NS	1
chr11:9530836-9532214	up	NS	Abca13	up_NS	1		chrX:72021624-72024349	down	NS	Cnga2	down_NS	1
chr14:21046884-21050033	up	NS	Ap3m1	up_NS	1		chr12:101946420-101951576	down	NS	Atxn3	down_NS	1
chr18:59317302-59319267	up	NS	Chsy3	up_NS	1		chr18:3468587-3470714	down	NS	Cul2	down_NS	1
chr11:9018306-9019326	up	NS	Hus1	up_NS	1		chr14:62830860-62833794	down	NS	Wdfy2	down_NS	1
chr10:42004289-42006492	up	NS	Armc2	up_NS	1		chr7:79351281-79352906	down	NS	Rlbp1	down_NS	1
chr8:91058866-91061693	up	NS	Rbl2	up_NS	1		chr13:8416957-8418324	down	NS	Adarb2	down_NS	1
chr9:95425349-95426300	up	NS	Chst2	up_NS	1		chr2:27557926-27562441	down	NS	Wdr5	down_NS	1
chr16:26047945-26052431	up	NS	P3h2	up_NS	1		chr6:85700228-85704926	down	NS	Nat8f7	down_NS	1
chrX:13618472-13619445	up	NS	Gpr34	up_NS	1		chr18:46819732-46822198	down	NS	Lvrn	down_NS	1
chr13:93777779-93778561	up	NS	Arsb	up_NS	1		chr13:46005223-46009095	down	NS	Atxn1	down_NS	1
chr18:39652651-39655017	up	NS	Pabpc2	up_NS	1		chr11:3920423-3923200	down	NS	Slc35e4	down_NS	1
chr11:63113620-63116260	up	NS	Pmp22	up_NS	1		chr7:29316324-29320361	down	NS	Dpf1	down_NS	1
chr13:40868041-40871488	up	NS	Gcnt2	up_NS	1		chr4:97825072-97849500	down	NS	Nfia	down_NS	1
chr15:73430970-73436228	up	NS	Ptk2	up_NS	1		chr2:93783223-93787591	down	NS	Ext2	down_NS	1
chr10:19032595-19035991	up	NS	Tnfaip3	up_NS	1		chr17:46069349-46079747	down	NS	Mrps18a	down_NS	1
chr11:105947407-105950273	up	NS	Cyb561	up_NS	1		chr2:156288850-156290583	down	NS	Phf20	down_NS	1
chr14:33493970-33495106	up	NS	Mapk8	up_NS	1		chr4:97960982-97964561	down	NS	Nfia	down_NS	1
chr11:121739379-121747266	up	NS	Metrnl	up_NS	1		chr12:85296358-85302505	down	NS	Zc2hc1c	down_NS	1
chr7:135595535-135600216	up	NS	Ptpre	up_NS	1		chr5:108866392-108867385	down	NS	Vmn2r9	down_NS	1
chr10:44690623-44692900	up	NS	Prdm1	up_NS	1		chrX:96047900-96050393	down	NS	Msn	down_NS	1
chr16:92576539-92579822	up	NS	Clic6	up_NS	1		chr7:127835584-127837398	down	NS	Stx4a	down_NS	1
chr5:113998779-114000252	up	NS	Dao	up_NS	1		chr1:52096698-52099282	down	NS	Stat4	down_NS	1
chr15:103376006-103379842	up	NS	Itga5	up_NS	1		chr6:29922900-29925234	down	NS	Strip2	down_NS	1
chr1:78394687-78397309	up	NS	Sgpp2	up_NS	1		chr3:19049994-19053473	down	NS	Armc1	down_NS	1
chr2:75996624-76001923	up	NS	Pde11a	up_NS	1		chr16:18602309-18607446	down	NS	Tbx1	down_NS	1
chr6:134717868-134719235	up	NS	Dusp16	up_NS	1		chr12:40002991-40004220	down	NS	Arl4a	down_NS	1
chr1:131482135-131483206	up	NS	Srgap2	up_NS	1		chr2:72547926-72549129	down	NS	Cdca7	down_NS	1
chr7:145045893-145051690	up	NS	Ccnd1	up_NS	1		chr4:84633020-84638937	down	NS	Bnc2	down_NS	1
chr5:99374289-99377160	up	NS	Rasgef1b	up_NS	1		chr6:94663052-94672170	down	NS	Lrig1	down_NS	1
chr11:23681680-23684290	up	NS	Pus10	up_NS	1		chr2:130153630-130163667	down	NS	Snrpb	down_NS	1
chr13:83327577-83329431	up	NS	Mef2c	up_NS	1		chr17:79507556-79512073	down	NS	Rmdn2	down_NS	1
chr7:142066932-142069227	up	NS	Mob2	up_NS	1		chrX:160254541-160256771	down	NS	Pdha1	down_NS	1
chr2:172403673-172408764	up	NS	Cass4	up_NS	1		chr1:194501532-194504215	down	NS	Plxna2	down_NS	1
chr12:35997500-35999756	up	NS	Agr2	up_NS	1		chr5:18162533-18165358	down	NS	Gnai1	down_NS	1
chr8:124959005-124961388	up	NS	Egln1	up_NS	1		chr13:38931256-38933541	down	NS	Slc35b3	down_NS	1
chr9:66881406-66891645	up	NS	Rab8b	up_NS	1		chr18:46858632-46860739	down	NS	Lvrn	down_NS	1
chr11:86718897-86720444	up	NS	Cltc	up_NS	1		chr14:40834387-40836554	down	NS	Sh2d4b	down_NS	1
chr10:20629373-20633631	up	NS	Pde7b	up_NS	1		chr9:98018064-98020497	down	NS	Clstn2	down_NS	1
chr1:37503747-37506810	up	NS	Mgat4a	up_NS	1		chr1:162106587-162107624	down	NS	Dnm3	down_NS	1
chr1:9660398-9662856	up	NS	Mybl1	up_NS	1		chr4:139296426-139301559	down	NS	Slc66a1	down_NS	1
chr7:34916751-34920581	up	NS	Pepd	up_NS	1		chr1:79916724-79918734	down	NS	Serpine2	down_NS	1
chr19:38618334-38624501	up	NS	Plce1	up_NS	1		chr17:46040381-46043371	down	NS	Vegfa	down_NS	1
chr19:24209797-24213188	up	NS	Tjp2	up_NS	1		chr6:55509130-55513004	down	NS	Adcyap1r1	down_NS	1
chr1:192453177-192458616	up	NS	Kcnh1	up_NS	1		chr13:62907473-62909635	down	NS	Fbp1	down_NS	1
chr13:102884727-102890362	up	NS	Mast4	up_NS	1		chr3:22063451-22064981	down	NS	Tbl1xr1	down_NS	1
chr9:97670351-97671919	up	NS	Trim42	up_NS	1		chr11:60853332-60855667	down	NS	Dhrs7b	down_NS	1
chr10:94119829-94124352	up	NS	Fgd6	up_NS	1		chr5:31774874-31776040	down	NS	Babam2	down_NS	1
chr17:43035126-43038133	up	NS	Tnfrsf21	up_NS	1		chr2:146468526-146472226	down	NS	Ralgapa2	down_NS	1
chr6:83003060-83019091	up	NS	M1ap	up_NS	1		chr11:35697734-35700908	down	NS	Pank3	down_NS	1
chr6:137546722-137551645	up	NS	Eps8	up_NS	1		chr15:100480946-100482750	down	NS	Letmd1	down_NS	1
chr16:57245859-57248204	up	NS	Tbc1d23	up_NS	1		chr11:117220687-117221907	down	NS	Septin9	down_NS	1
chr2:90500520-90509837	up	NS	Ptprj	up_NS	1		chr2:30891800-30894995	down	NS	Ptges	down_NS	1
chr6:18946047-18946974	up	NS	Ankrd7	up_NS	1		chr8:126650117-126653705	down	NS	Irf2bp2	down_NS	1
chr13:83583502-83588536	up	NS	Mef2c	up_NS	1		chr10:70965540-70970727	down	NS	Bicc1	down_NS	1
chr10:112366980-112369591	up	NS	Kcnc2	up_NS	1		chr2:153602811-153611591	down	NS	Commd7	down_NS	1
chr8:83250048-83252571	up	NS	Tbc1d9	up_NS	1		chr2:125934907-125936822	down	NS	Galk2	down_NS	1
chr11:35973696-35977758	up	NS	Wwc1	up_NS	1		chr6:148092526-148096049	down	NS	Far2	down_NS	1
chr2:61745296-61747798	up	NS	Psmd14	up_NS	1		chr1:185966156-185969806	down	NS	Lyplal1	down_NS	1
chr13:10466036-10469276	up	NS	Chrm3	up_NS	1		chr8:118451323-118453799	down	NS	Cdh13	down_NS	1
chr11:24182981-24187603	up	NS	Bcl11a	up_NS	1		chr12:110261731-110264140	down	NS	Dio3os	down_NS	1
chr5:105619030-105629865	up	NS	Lrrc8c	up_NS	1		chr1:189106908-189107768	down	NS	Kctd3	down_NS	1
chr3:7508493-7516484	up	NS	Zc2hc1a	up_NS	1		chr1:79848521-79852538	down	NS	Serpine2	down_NS	1
chr14:103888013-103889729	up	NS	Ednrb	up_NS	1		chr12:110230688-110232724	down	NS	Dio3os	down_NS	1
chr10:94536502-94539504	up	NS	Tmcc3	up_NS	1		chr12:86055353-86060127	down	NS	Tgfb3	down_NS	1
chr9:121598846-121603604	up	NS	Lyzl4os	up_NS	1		chr9:55455021-55456159	down	NS	Etfa	down_NS	1
chr16:58419602-58422937	up	NS	Dcbld2	up_NS	1		chr4:67423588-67425407	down	NS	Tlr4	down_NS	1
chr3:65396176-65397543	up	NS	Ssr3	up_NS	1		chr1:134891008-134893032	down	NS	Ppp1r12b	down_NS	1
chr2:124552079-124557430	up	NS	Sema6d	up_NS	1		chr7:90433421-90434926	down	NS	Ccdc89	down_NS	1
chr13:9408458-9410669	up	NS	Dip2c	up_NS	1		chr16:52185651-52188053	down	NS	Cblb	down_NS	1
chr12:102337267-102346432	up	NS	Rin3	up_NS	1		chr2:32766700-32769093	down	NS	Ttc16	down_NS	1
chr11:100804039-100808569	up	NS	Stat5b	up_NS	1		chr15:62254616-62259923	down	NS	Pvt1	down_NS	1
chr4:142165480-142169033	up	NS	Kazn	up_NS	1		chr14:76525247-76530815	down	NS	Tsc22d1	down_NS	1
chr6:17669640-17673812	up	NS	Capza2	up_NS	1		chr2:157172607-157174741	down	NS	Rbl1	down_NS	1
chr3:140942312-140943195	up	NS	Pdha2	up_NS	1		chr18:39339375-39342328	down	NS	Arhgap26	down_NS	1
chr13:24774868-24779761	up	NS	Gmnn	up_NS	1		chr13:30901417-30905477	down	NS	Exoc2	down_NS	1
chr8:61637402-61644376	up	NS	Palld	up_NS	1		chr10:69825787-69830278	down	NS	Ank3	down_NS	1
chr13:111285357-111287505	up	NS	Actbl2	up_NS	1		chr13:37734010-37735763	down	NS	Rreb1	down_NS	1
chr4:136793087-136795272	up	NS	Ephb2	up_NS	1		chr1:188519834-188522250	down	NS	Ush2a	down_NS	1
chr4:136649285-136651235	up	NS	Ephb2	up_NS	1		chr14:61944501-61947430	down	NS	Dleu2	down_NS	1
chr11:3571629-3576194	up	NS	Smtn	up_NS	1		chr5:49059794-49061351	down	NS	Kcnip4	down_NS	1
chr3:32822154-32826794	up	NS	Usp13	up_NS	1		chr13:104539624-104543248	down	NS	Adamts6	down_NS	1
chr2:163740457-163746544	up	NS	Ada	up_NS	1		chr13:60573347-60575290	down	NS	Dapk1	down_NS	1
chr5:103386735-103388823	up	NS	Ptpn13	up_NS	1		chr3:83938599-83939679	down	NS	Tmem131l	down_NS	1
chr6:56095782-56097722	up	NS	Pde1c	up_NS	1		chr2:110136553-110139070	down	NS	Ccdc34os	down_NS	1
chr1:52519617-52522677	up	NS	Nab1	up_NS	1		chr16:93070879-93073918	down	NS	Runx1	down_NS	1
chr12:84926066-84927864	up	NS	Arel1	up_NS	1		chr6:89630303-89637195	down	NS	Txnrd3	down_NS	1
chr8:121261286-121265056	up	NS	Foxl1	up_NS	1		chr15:36286413-36288253	down	NS	Rnf19a	down_NS	1
chr2:85166761-85170025	up	NS	Lrrc55	up_NS	1		chr1:135442934-135443887	down	NS	Nav1	down_NS	1
chr7:126134446-126135741	up	NS	Xpo6	up_NS	1		chr7:112846835-112848190	down	NS	Tead1	down_NS	1
chr7:43918868-43922028	up	NS	Klk15	up_NS	1		chr2:64058548-64063198	down	NS	Fign	down_NS	1
chr3:104990830-104995033	up	NS	Wnt2b	up_NS	1		chr5:24988979-24992051	down	NS	Prkag2	down_NS	1
chr16:87659992-87664594	up	NS	Bach1	up_NS	1		chr9:23294832-23300777	down	NS	Bmper	down_NS	1
chrX:167318233-167321554	up	NS	Tlr7	up_NS	1		chr1:163045903-163046858	down	NS	Mroh9	down_NS	1
chr15:74597150-74599121	up	NS	Mroh4	up_NS	1		chr6:42220204-42223086	down	NS	Tas2r144	down_NS	1
chr18:60663452-60666074	up	NS	Synpo	up_NS	1		chr2:93658499-93661130	down	NS	Alx4	down_NS	1
chr13:94295403-94299945	up	NS	Scamp1	up_NS	1		chr5:102669657-102677682	down	NS	Arhgap24	down_NS	1
chr12:117497855-117501588	up	NS	Rapgef5	up_NS	1		chr1:189525545-189527506	down	NS	Cenpf	down_NS	1
chr4:57283885-57285725	up	NS	Ptpn3	up_NS	1		chr12:13467017-13470098	down	NS	Nbas	down_NS	1
chr13:32903105-32904079	up	NS	Serpinb1c	up_NS	1		chr12:50624861-50627055	down	NS	Prkd1	down_NS	1
chr9:118645062-118653395	up	NS	Itga9	up_NS	1		chr10:43501857-43504050	down	NS	Bend3	down_NS	1
chr7:81150732-81152567	up	NS	Slc28a1	up_NS	1		chr3:58676790-58683704	down	NS	Siah2	down_NS	1
chr6:134128981-134136463	up	NS	Etv6	up_NS	1		chr3:108321061-108324762	down	NS	Sort1	down_NS	1
chr2:24799981-24801836	up	NS	Ehmt1	up_NS	1		chr16:56485554-56488322	down	NS	Abi3bp	down_NS	1
chr6:118192915-118194251	up	NS	Ret	up_NS	1		chr8:120005621-120008689	down	NS	Crispld2	down_NS	1
chr7:116715081-116716047	up	NS	Nucb2	up_NS	1		chr13:51372880-51375988	down	NS	S1pr3	down_NS	1
chr12:8399945-8402318	up	NS	Hs1bp3	up_NS	1		chr14:20882857-20884295	down	NS	Vcl	down_NS	1
chr14:60916630-60917291	up	NS	Tnfrsf19	up_NS	1		chr2:127415198-127417229	down	NS	Gpat2	down_NS	1
chr1:24468910-24472581	up	NS	Col19a1	up_NS	1		chr4:103193026-103195134	down	NS	Slc35d1	down_NS	1
chr11:110781211-110782927	up	NS	Kcnj16	up_NS	1		chr3:144385614-144387975	down	NS	Lmo4	down_NS	1
chr13:29574916-29576253	up	NS	Cdkal1	up_NS	1		chr2:138354544-138356406	down	NS	Btbd3	down_NS	1
chr10:93258668-93266510	up	NS	Elk3	up_NS	1		chrX:151514204-151517062	down	NS	Phf8	down_NS	1
chr2:125715570-125717634	up	NS	Shc4	up_NS	1		chr5:65548224-65553245	down	NS	Ube2k	down_NS	1
chr1:132430605-132437839	up	NS	Dstyk	up_NS	1		chr3:78524317-78526445	down	NS	Rapgef2	down_NS	1
chr13:38009576-38011361	up	NS	Ssr1	up_NS	1		chr15:10915532-10918014	down	NS	C1qtnf3	down_NS	1
chr17:28293074-28295478	up	NS	Fance	up_NS	1		chr2:33267891-33276766	down	NS	Angptl2	down_NS	1
chr6:66940019-66943957	up	NS	Gng12	up_NS	1		chr14:8302828-8307524	down	NS	Fam107a	down_NS	1
chr5:140808335-140825021	up	NS	Gna12	up_NS	1		chr1:63560784-63563377	down	NS	Adam23	down_NS	1
chr15:81095796-81098790	up	NS	Mrtfa	up_NS	1		chr18:60518401-60521455	down	NS	Dctn4	down_NS	1
chr6:42341088-42345845	up	NS	Zyx	up_NS	1		chr17:15418972-15421949	down	NS	Fam120b	down_NS	1
chr11:23217287-23218183	up	NS	Xpo1	up_NS	1		chr9:30535377-30539442	down	NS	Snx19	down_NS	1
chr17:43336518-43338753	up	NS	Adgrf5	up_NS	1		chr13:70684545-70687721	down	NS	Ice1	down_NS	1
chr12:98204012-98205476	up	NS	Galc	up_NS	1		chr15:79090807-79095024	down	NS	Eif3l	down_NS	1
chr16:10998844-11003488	up	NS	Litaf	up_NS	1		chr15:79525680-79530478	down	NS	Kdelr3	down_NS	1
chr9:56099306-56114487	up	NS	Pstpip1	up_NS	1		chr9:14936711-14940699	down	NS	Izumo1r	down_NS	1
chr5:147548632-147550363	up	NS	Pan3	up_NS	1		chr3:107821844-107835555	down	NS	Eps8l3	down_NS	1
chr13:115150067-115152165	up	NS	Itga1	up_NS	1		chr12:79340090-79342134	down	NS	Rad51b	down_NS	1
chr2:75565028-75567529	up	NS	Hnrnpa3	up_NS	1		chr8:86667731-86670796	down	NS	Lonp2	down_NS	1
chr7:67525433-67529416	up	NS	Lrrc28	up_NS	1		chr5:121354900-121363040	down	NS	Trafd1	down_NS	1
chr18:61127240-61130263	up	NS	Hmgxb3	up_NS	1		chr18:8935018-8936259	down	NS	Fzd8	down_NS	1
chr1:55062494-55065129	up	NS	Coq10b	up_NS	1		chr5:88532656-88534958	down	NS	Jchain	down_NS	1
chr10:122846748-122849621	up	NS	Ppm1h	up_NS	1		chr3:106491968-106500052	down	NS	Dennd2d	down_NS	1
chr11:11757358-11764352	up	NS	Fignl1	up_NS	1		chr9:23226950-23229725	down	NS	Bmper	down_NS	1
chr4:55841222-55845731	up	NS	Klf4	up_NS	1		chr13:23939603-23941530	down	NS	H2ac1	down_NS	1
chr5:39839949-39842323	up	NS	Hs3st1	up_NS	1		chr7:122366819-122369410	down	NS	Prkcb	down_NS	1
chr4:134668629-134680544	up	NS	Man1c1	up_NS	1		chr15:11152427-11155150	down	NS	Adamts12	down_NS	1
chr5:135990009-135991364	up	NS	Dtx2	up_NS	1		chr5:65363747-65365853	down	NS	Klb	down_NS	1
chr7:37004086-37005459	up	NS	Tshz3	up_NS	1		chr6:118859850-118862361	down	NS	Cacna1c	down_NS	1
chr7:48997440-49000174	up	NS	Nav2	up_NS	1		chr13:29246769-29249495	down	NS	Cdkal1	down_NS	1
chr9:41057976-41065943	up	NS	Ubash3b	up_NS	1		chr15:62277876-62280889	down	NS	Pvt1	down_NS	1
chr9:89266071-89269647	up	NS	Mthfs	up_NS	1		chr10:127214556-127217735	down	NS	Pip4k2c	down_NS	1
chr18:47303497-47304764	up	NS	Sema6a	up_NS	1		chr10:95253414-95266515	down	NS	Cradd	down_NS	1
chr12:13525422-13527973	up	NS	Nbas	up_NS	1		chr3:95565133-95566098	down	NS	Hormad1	down_NS	1
chr14:103467564-103472970	up	NS	Scel	up_NS	1		chr10:19332703-19334274	down	NS	Olig3	down_NS	1
chr1:166800180-166802775	up	NS	Fmo9	up_NS	1		chr2:119746276-119747513	down	NS	Itpka	down_NS	1
chr12:83926920-83931263	up	NS	Numb	up_NS	1		chr7:115720680-115723058	down	NS	Sox6	down_NS	1
chr1:127403791-127405682	up	NS	Tmem163	up_NS	1		chr16:24942666-24950996	down	NS	Lpp	down_NS	1
chr1:67048295-67050937	up	NS	Lancl1	up_NS	1		chr7:27127952-27129987	down	NS	Cyp2f2	down_NS	1
chr6:100179380-100183778	up	NS	Rybp	up_NS	1		chr16:5481329-5482742	down	NS	Eef2kmt	down_NS	1
chr1:39462846-39465828	up	NS	Tbc1d8	up_NS	1		chr5:118500594-118505742	down	NS	Med13l	down_NS	1
chr7:84239584-84241300	up	NS	Arnt2	up_NS	1		chr9:96644901-96647693	down	NS	Rasa2	down_NS	1
chr1:135479804-135483391	up	NS	Nav1	up_NS	1		chr15:38690565-38700921	down	NS	Atp6v1c1	down_NS	1
chr7:30607300-30608116	up	NS	Upk1a	up_NS	1		chr9:75318600-75321237	down	NS	Gnb5	down_NS	1
chr7:49025198-49027335	up	NS	Nav2	up_NS	1		chr10:67837963-67840715	down	NS	Zfp365	down_NS	1
chr2:13785592-13787430	up	NS	St8sia6	up_NS	1		chr6:146350481-146352803	down	NS	Itpr2	down_NS	1
chr7:96790055-96790817	up	NS	Tenm4	up_NS	1		chr14:25771584-25775463	down	NS	Zcchc24	down_NS	1
chr7:82690349-82692685	up	NS	Efl1	up_NS	1		chr4:106993373-106998136	down	NS	Ssbp3	down_NS	1
chr1:20414413-20416306	up	NS	Pkhd1	up_NS	1		chr4:65317520-65319662	down	NS	Pappa	down_NS	1
chr14:7887968-7891078	up	NS	Flnb	up_NS	1		chr17:15422491-15424950	down	NS	Fam120b	down_NS	1
chr2:76609517-76611338	up	NS	Prkra	up_NS	1		chr6:5149114-5152391	down	NS	Ppp1r9a	down_NS	1
chr7:127128224-127130359	up	NS	Qprt	up_NS	1		chr1:150512366-150513657	down	NS	Prg4	down_NS	1
chr3:122444231-122449486	up	NS	Bcar3	up_NS	1		chrX:143445798-143452069	down	NS	Chrdl1	down_NS	1
chr8:18614614-18620349	up	NS	Mcph1	up_NS	1		chr1:60469426-60470381	down	NS	Raph1	down_NS	1
chr9:122230184-122234618	up	NS	Ano10	up_NS	1		chr7:74421602-74426259	down	NS	Slco3a1	down_NS	1
chr17:57345878-57348709	up	NS	Adgre1	up_NS	1		chr16:37900744-37903534	down	NS	Gpr156	down_NS	1
chr11:104367534-104370218	up	NS	Kansl1	up_NS	1		chr5:142603802-142605595	down	NS	Mmd2	down_NS	1
chr7:46546326-46548107	up	NS	Sergef	up_NS	1		chr14:61154290-61156764	down	NS	Sacs	down_NS	1
chr11:86615425-86617545	up	NS	Vmp1	up_NS	1		chr8:82835879-82842220	down	NS	Rnf150	down_NS	1
chr10:40450783-40452697	up	NS	Cdk19	up_NS	1		chrX:10733062-10735382	down	NS	Mid1ip1	down_NS	1
chr12:40554382-40556197	up	NS	Dock4	up_NS	1		chr4:62739973-62748155	down	NS	Rgs3	down_NS	1
chr2:103964278-103967242	up	NS	Lmo2	up_NS	1		chr12:4378293-4379636	down	NS	Ncoa1	down_NS	1
chr13:56585215-56587341	up	NS	Tgfbi	up_NS	1		chr11:78406546-78409831	down	NS	Slc13a2os	down_NS	1
chr14:25376049-25387256	up	NS	Zmiz1	up_NS	1		chr17:84319599-84327491	down	NS	Thada	down_NS	1
chr7:39865388-39868038	up	NS	Zfp619	up_NS	1		chr9:23244671-23248169	down	NS	Bmper	down_NS	1
chr6:100162006-100165151	up	NS	Rybp	up_NS	1		chr2:84867959-84872093	down	NS	Rtn4rl2	down_NS	1
chr4:55814043-55818519	up	NS	Klf4	up_NS	1		chr3:84047456-84051109	down	NS	Tmem131l	down_NS	1
chr10:13684392-13690721	up	NS	Pex3	up_NS	1		chr11:3476386-3478784	down	NS	Pla2g3	down_NS	1
chr10:77549133-77551609	up	NS	Itgb2	up_NS	1		chr3:156966407-156970586	down	NS	Negr1	down_NS	1
chr8:107251652-107255903	up	NS	Nfat5	up_NS	1		chr5:21723117-21726471	down	NS	Pmpcb	down_NS	1
chr1:86214059-86218871	up	NS	Armc9	up_NS	1		chr8:121917699-121923332	down	NS	Car5a	down_NS	1
chr4:133962137-133964251	up	NS	Hmgn2	up_NS	1		chr5:97957076-97958743	down	NS	Antxr2	down_NS	1
chr14:101871633-101873992	up	NS	Lmo7	up_NS	1		chr11:44640547-44643176	down	NS	Ebf1	down_NS	1
chr12:12163657-12166099	up	NS	Cyria	up_NS	1		chr2:27590439-27607288	down	NS	Wdr5	down_NS	1
chr2:148528799-148534395	up	NS	Cd93	up_NS	1		chr13:3788686-3794604	down	NS	Calml3	down_NS	1
chr18:78254931-78257024	up	NS	Slc14a2	up_NS	1		chr15:42347699-42348593	down	NS	Angpt1	down_NS	1
chr12:54819424-54822222	up	NS	Snx6	up_NS	1		chr8:122045713-122048776	down	NS	Banp	down_NS	1
chr8:83683705-83685989	up	NS	Pkn1	up_NS	1		chr11:34868446-34869641	down	NS	Spdl1	down_NS	1
chr14:21612727-21613611	up	NS	Kat6b	up_NS	1		chr6:59029581-59037034	down	NS	Fam13a	down_NS	1
chr11:7503963-7505404	up	NS	Igfbp3	up_NS	1		chr3:97266156-97269099	down	NS	Bcl9	down_NS	1
chr15:31175330-31176853	up	NS	Dap	up_NS	1		chr1:174995335-174997683	down	NS	Grem2	down_NS	1
chr4:114973253-114974440	up	NS	Cmpk1	up_NS	1		chr7:96606911-96609178	down	NS	Tenm4	down_NS	1
chr8:112033091-112035254	up	NS	Terf2ip	up_NS	1		chr15:8657364-8660495	down	NS	Slc1a3	down_NS	1
chr7:122315486-122317989	up	NS	Prkcb	up_NS	1		chr2:45359441-45362640	down	NS	Zeb2	down_NS	1
chr18:3268504-3271849	up	NS	Crem	up_NS	1		chrX:52149899-52156527	down	NS	Gpc4	down_NS	1
chr19:40962218-40967035	up	NS	Blnk	up_NS	1		chr12:100390355-100394863	down	NS	Ttc7b	down_NS	1
chr6:22358693-22359615	up	NS	Fam3c	up_NS	1		chr14:40866340-40872076	down	NS	Sh2d4b	down_NS	1
chr11:18968598-18971136	up	NS	Meis1	up_NS	1		chr11:78414989-78417747	down	NS	Slc13a2	down_NS	1
chr11:20928924-20931303	up	NS	Lgalsl	up_NS	1		chr9:23248880-23251674	down	NS	Bmper	down_NS	1
chr13:107944474-107945257	up	NS	Zswim6	up_NS	1		chr1:38115722-38119521	down	NS	Rev1	down_NS	1
chr4:9500873-9503152	up	NS	Asph	up_NS	1		chr13:12374509-12376363	down	NS	Heatr1	down_NS	1
chr11:121508925-121511468	up	NS	Zfp750	up_NS	1		chr11:67860191-67862379	down	NS	Usp43	down_NS	1
chr2:129832178-129835527	up	NS	Stk35	up_NS	1		chr15:93128371-93130763	down	NS	Gxylt1	down_NS	1
chr14:120834661-120837108	up	NS	Ipo5	up_NS	1		chr7:91801982-91803311	down	NS	Dlg2	down_NS	1
chr11:20912397-20917849	up	NS	Lgalsl	up_NS	1		chr8:13514939-13523416	down	NS	Gas6	down_NS	1
chr1:119343503-119344778	up	NS	Inhbb	up_NS	1		chr2:157536620-157543384	down	NS	Blcap	down_NS	1
chr12:75411912-75414546	up	NS	Gphb5	up_NS	1		chr13:102446131-102450505	down	NS	Cd180	down_NS	1
chr15:80407707-80408755	up	NS	Cacna1i	up_NS	1		chr11:47340837-47342208	down	NS	Sgcd	down_NS	1
chr10:14385095-14386937	up	NS	Adgrg6	up_NS	1		chr12:86323609-86325032	down	NS	Esrrb	down_NS	1
chr13:99322816-99325633	up	NS	Ptcd2	up_NS	1		chr11:87318369-87319942	down	NS	Ppm1e	down_NS	1
chr7:43642061-43644389	up	NS	Ceacam18	up_NS	1		chr1:126291045-126293609	down	NS	Nckap5	down_NS	1
chr6:16957976-16958937	up	NS	Tfec	up_NS	1		chr18:12724381-12730053	down	NS	Ttc39c	down_NS	1
chr10:20103028-20106711	up	NS	Map3k5	up_NS	1		chr1:155120801-155123873	down	NS	Mr1	down_NS	1
chr1:161122520-161124438	up	NS	Klhl20	up_NS	1		chr9:88526946-88534909	down	NS	Snhg5	down_NS	1
chr5:33745564-33746507	up	NS	Letm1	up_NS	1		chr1:78906563-78909517	down	NS	Kcne4	down_NS	1
chr9:67577390-67580100	up	NS	Tln2	up_NS	1		chr5:130765253-130766601	down	NS	Caln1	down_NS	1
chr14:43828954-43831687	up	NS	Ear1	up_NS	1		chr1:135195331-135197318	down	NS	Gpr37l1	down_NS	1
chr2:145363506-145366210	up	NS	Slc24a3	up_NS	1		chr13:91976725-91979932	down	NS	Rasgrf2	down_NS	1
chr12:98317092-98319285	up	NS	Gpr65	up_NS	1		chr11:18895466-18897189	down	NS	Meis1	down_NS	1
chr1:39612447-39615003	up	NS	Rnf149	up_NS	1		chr2:178709704-178714426	down	NS	Cdh26	down_NS	1
chr3:58375707-58377188	up	NS	Tsc22d2	up_NS	1		chr15:41839188-41845395	down	NS	Oxr1	down_NS	1
chr10:9494549-9496215	up	NS	Samd5	up_NS	1		chr3:60758663-60760284	down	NS	Mbnl1	down_NS	1
chr18:80495316-80499894	up	NS	Ctdp1	up_NS	1		chr11:35223123-35227345	down	NS	Slit3	down_NS	1
chr10:118084477-118089140	up	NS	Mdm1	up_NS	1		chr7:113949967-113954146	down	NS	Rras2	down_NS	1
chr6:5361338-5363940	up	NS	Asb4	up_NS	1		chr8:82611891-82614943	down	NS	Zfp330	down_NS	1
chr18:38353768-38355066	up	NS	Gnpda1	up_NS	1		chr3:146014985-146015820	down	NS	Syde2	down_NS	1
chr4:119901004-119902690	up	NS	Hivep3	up_NS	1		chr17:12124178-12126446	down	NS	Agpat4	down_NS	1
chr16:28909787-28912565	up	NS	Mb21d2	up_NS	1		chr9:116705739-116707271	down	NS	Rbms3	down_NS	1
chr4:15211872-15214712	up	NS	Tmem64	up_NS	1		chr7:121767900-121770143	down	NS	Scnn1g	down_NS	1
chr18:5929937-5935055	up	NS	Arhgap12	up_NS	1		chr5:21712084-21714818	down	NS	Napepld	down_NS	1
chr1:191072146-191076857	up	NS	Nsl1	up_NS	1		chr11:59430599-59434459	down	NS	Snap47	down_NS	1
chr10:77433559-77436499	up	NS	Adarb1	up_NS	1		chr3:107711501-107713213	down	NS	Ahcyl1	down_NS	1
chr5:111371968-111375135	up	NS	Pitpnb	up_NS	1		chr17:67729780-67732622	down	NS	Lama1	down_NS	1
chr11:70287853-70290246	up	NS	Alox12e	up_NS	1		chr3:20791590-20795548	down	NS	Agtr1b	down_NS	1
chr19:42099143-42101737	up	NS	Pi4k2a	up_NS	1		chr6:89612112-89614037	down	NS	Chchd6	down_NS	1
chr7:113612219-113613614	up	NS	Far1	up_NS	1		chr5:108514449-108516716	down	NS	Pcgf3	down_NS	1
chr1:167330890-167333062	up	NS	Tmco1	up_NS	1		chr3:131606014-131611680	down	NS	Papss1	down_NS	1
chr18:23894180-23897617	up	NS	Zfp397	up_NS	1		chr11:21397623-21404478	down	NS	Ugp2	down_NS	1
chr6:41645981-41647610	up	NS	Trpv6	up_NS	1		chr8:121872289-121873421	down	NS	Slc7a5	down_NS	1
chr10:76288083-76289000	up	NS	Dip2a	up_NS	1		chr9:46137860-46143748	down	NS	Sik3	down_NS	1
chr5:90873661-90878817	up	NS	Cxcl1	up_NS	1		chr13:32448463-32451195	down	NS	Gmds	down_NS	1
chr9:63783920-63795846	up	NS	Smad3	up_NS	1		chr10:85159882-85164122	down	NS	Cry1	down_NS	1
chr6:108772281-108774008	up	NS	Arl8b	up_NS	1		chr16:49977238-49978266	down	NS	Cd47	down_NS	1
chr15:75133067-75138553	up	NS	Ly6g	up_NS	1		chr17:14593495-14595419	down	NS	Thbs2	down_NS	1
chr2:127504032-127508849	up	NS	Kcnip3	up_NS	1		chr7:26848372-26851754	down	NS	Cyp2a5	down_NS	1
chr6:114361432-114363488	up	NS	Hrh1	up_NS	1		chr11:90096829-90100125	down	NS	Tmem100	down_NS	1
chr7:75369239-75373788	up	NS	Sv2b	up_NS	1		chr18:61268526-61271321	down	NS	Pde6a	down_NS	1
chr6:53710240-53711236	up	NS	Tril	up_NS	1		chr7:120116213-120119083	down	NS	Tmem159	down_NS	1
chr18:38628139-38629721	up	NS	Spry4	up_NS	1		chr14:65709576-65713526	down	NS	Scara5	down_NS	1
chr3:109433000-109436122	up	NS	Vav3	up_NS	1		chr17:46048906-46058537	down	NS	Vegfa	down_NS	1
chr15:7965680-7967325	up	NS	Wdr70	up_NS	1		chr18:66426850-66428306	down	NS	Pmaip1	down_NS	1
chr8:75150143-75153352	up	NS	Mcm5	up_NS	1		chr8:121931088-121933710	down	NS	Car5a	down_NS	1
chr6:37713033-37717385	up	NS	Trim24	up_NS	1		chr17:29418566-29421415	down	NS	Fgd2	down_NS	1
chr11:114912141-114916077	up	NS	Cd300lb	up_NS	1		chr7:66515481-66516966	down	NS	Aldh1a3	down_NS	1
chr15:34529139-34530761	up	NS	Pop1	up_NS	1		chr18:60779642-60781353	down	NS	Rps14	down_NS	1
chr19:38794072-38800248	up	NS	Noc3l	up_NS	1		chr4:76319129-76320400	down	NS	Ptprd	down_NS	1
chr17:43419608-43421252	up	NS	Adgrf5	up_NS	1		chr12:103817369-103820065	down	NS	Serpina1b	down_NS	1
chr11:76040981-76046132	up	NS	Rflnb	up_NS	1		chr2:64040835-64054939	down	NS	Fign	down_NS	1
chr11:67603350-67605297	up	NS	Gas7	up_NS	1		chr2:18813094-18816078	down	NS	Carlr	down_NS	1
chr2:5420634-5423356	up	NS	Camk1d	up_NS	1		chr11:108773973-108776473	down	NS	Cep112	down_NS	1
chr15:4644095-4646620	up	NS	C6	up_NS	1		chr4:63728081-63730704	down	NS	Tnfsf15	down_NS	1
chr7:109195120-109198268	up	NS	Lmo1	up_NS	1		chr16:43517724-43522651	down	NS	Zbtb20	down_NS	1
chr12:11391213-11394121	up	NS	Vsnl1	up_NS	1		chr14:22150942-22152241	down	NS	Lrmda	down_NS	1
chr15:72667161-72672142	up	NS	Kcnk9	up_NS	1		chr11:75256499-75265486	down	NS	Rtn4rl1	down_NS	1
chr2:119334393-119339499	up	NS	Dll4	up_NS	1		chr17:14748134-14755949	down	NS	Thbs2	down_NS	1
chr4:55591405-55593920	up	NS	Klf4	up_NS	1		chr13:102172931-102175705	down	NS	Pik3r1	down_NS	1
chr3:149329568-149331715	up	NS	Adgrl2	up_NS	1		chr13:58920190-58932008	down	NS	Ntrk2	down_NS	1
chr16:55698002-55699351	up	NS	Nfkbiz	up_NS	1		chr15:67063787-67066498	down	NS	St3gal1	down_NS	1
chr6:85379820-85383339	up	NS	Rab11fip5	up_NS	1		chr7:79764105-79767676	down	NS	Wdr93	down_NS	1
chrX:170010680-170018053	up	NS	Mid1	up_NS	1		chr12:79345066-79348772	down	NS	Rad51b	down_NS	1
chr15:67091519-67093753	up	NS	St3gal1	up_NS	1		chr13:5163231-5167108	down	NS	Akr1e1	down_NS	1
chr11:68519058-68523045	up	NS	Pik3r6	up_NS	1		chr1:155124947-155128311	down	NS	Mr1	down_NS	1
chr10:89774957-89777019	up	NS	Uhrf1bp1l	up_NS	1		chr14:62535943-62536679	down	NS	Fam124a	down_NS	1
chr11:78141508-78144752	up	NS	Traf4	up_NS	1		chr13:8387815-8389842	down	NS	Adarb2	down_NS	1
chr3:84839522-84840795	up	NS	Fbxw7	up_NS	1		chr1:89961972-89965019	down	NS	Gbx2	down_NS	1
chr13:112808822-112812284	up	NS	Plpp1	up_NS	1		chr12:31817486-31820257	down	NS	Cog5	down_NS	1
chr5:101991327-101994842	up	NS	Wdfy3	up_NS	1		chr8:18789563-18794166	down	NS	Angpt2	down_NS	1
chr6:24621540-24623638	up	NS	Lmod2	up_NS	1		chr6:115754429-115756759	down	NS	Tmem40	down_NS	1
chr1:91595116-91596427	up	NS	Asb1	up_NS	1		chr9:61809086-61812541	down	NS	Rplp1	down_NS	1
chr7:97153491-97157938	up	NS	Gab2	up_NS	1		chr2:178447981-178450788	down	NS	Cdh26	down_NS	1
chr9:58559294-58561050	up	NS	Cd276	up_NS	1		chr16:32554495-32557016	down	NS	Tfrc	down_NS	1
chr13:78042293-78044090	up	NS	Pou5f2	up_NS	1		chr18:59039642-59040952	down	NS	Minar2	down_NS	1
chr12:80378932-80381748	up	NS	Dcaf5	up_NS	1		chr11:35134911-35143274	down	NS	Slit3	down_NS	1
chr16:42391932-42394025	up	NS	Gap43	up_NS	1		chr9:23366205-23368758	down	NS	Bmper	down_NS	1
chr2:112628664-112631072	up	NS	Ryr3	up_NS	1		chr2:125054177-125056368	down	NS	Slc24a5	down_NS	1
chr2:167576899-167579146	up	NS	Ube2v1	up_NS	1		chr4:34605844-34607586	down	NS	Orc3	down_NS	1
chr1:71728247-71731753	up	NS	Apol7d	up_NS	1		chr6:99174791-99177436	down	NS	Foxp1	down_NS	1
chr2:130487502-130497598	up	NS	Ptpra	up_NS	1		chr18:57886232-57888332	down	NS	Slc12a2	down_NS	1
chr11:76080084-76082735	up	NS	Vps53	up_NS	1		chr5:97696098-97703896	down	NS	Gk2	down_NS	1
chrX:53213423-53215361	up	NS	Plac1	up_NS	1		chr9:98301712-98303706	down	NS	Nmnat3	down_NS	1
chr15:73895328-73896380	up	NS	Mroh5	up_NS	1		chr14:13651653-13652664	down	NS	Sntn	down_NS	1
chr16:16554021-16555968	up	NS	Fgd4	up_NS	1		chr3:135872671-135875279	down	NS	Slc39a8	down_NS	1
chr11:59342585-59347412	up	NS	Prss38	up_NS	1		chr1:35729003-35731475	down	NS	Hs6st1	down_NS	1
chr2:73552938-73555110	up	NS	Wipf1	up_NS	1		chr7:78958086-78959772	down	NS	Isg20	down_NS	1
chr3:109465743-109470648	up	NS	Vav3	up_NS	1		chr17:67986706-67990318	down	NS	Arhgap28	down_NS	1
chr18:31681738-31684340	up	NS	Sap130	up_NS	1		chr4:99102687-99103705	down	NS	Dock7	down_NS	1
chr1:191109807-191120687	up	NS	Batf3	up_NS	1		chr11:31604872-31607962	down	NS	Bod1	down_NS	1
chr2:71755091-71758901	up	NS	Itga6	up_NS	1		chr17:24679481-24683289	down	NS	Zfp598	down_NS	1
chr19:15837955-15838977	up	NS	Psat1	up_NS	1		chr10:73327385-73330203	down	NS	Pcdh15	down_NS	1
chr17:5572560-5576134	up	NS	Zdhhc14	up_NS	1		chr5:97830661-97833253	down	NS	Antxr2	down_NS	1
chr5:43284138-43285761	up	NS	Cpeb2	up_NS	1		chr9:30139668-30141637	down	NS	Ntm	down_NS	1
chr8:106393941-106395273	up	NS	Zfp90	up_NS	1		chr15:93755879-93759479	down	NS	Prickle1	down_NS	1
chr10:93266831-93268879	up	NS	Elk3	up_NS	1		chr1:133870291-133873084	down	NS	Optc	down_NS	1
chr9:111094149-111096141	up	NS	Lrrfip2	up_NS	1		chr6:126085770-126089684	down	NS	Ntf3	down_NS	1
chr6:116438470-116441018	up	NS	Alox5	up_NS	1		chr5:100050435-100051258	down	NS	Enoph1	down_NS	1
chrX:164975628-164976799	up	NS	Mospd2	up_NS	1		chr13:97182501-97184152	down	NS	Gfm2	down_NS	1
chr18:32401812-32403394	up	NS	Bin1	up_NS	1		chr7:130108076-130109798	down	NS	Fgfr2	down_NS	1
chr5:3299821-3302187	up	NS	Cdk6	up_NS	1		chr3:142784668-142786940	down	NS	Gtf2b	down_NS	1
chr9:92616993-92618486	up	NS	Plod2	up_NS	1		chr18:61421189-61422472	down	NS	Ppargc1b	down_NS	1
chr15:90685402-90688065	up	NS	Cpne8	up_NS	1		chr14:67114466-67118163	down	NS	Ppp2r2a	down_NS	1
chr19:60938734-60942462	up	NS	Grk5	up_NS	1		chr12:30779521-30780255	down	NS	Alkal2	down_NS	1
chr12:91608879-91610099	up	NS	Gtf2a1	up_NS	1		chr14:18757057-18759667	down	NS	Ube2e2	down_NS	1
chr1:170996292-171000319	up	NS	Fcgr4	up_NS	1		chr1:16409822-16410980	down	NS	Stau2	down_NS	1
chr3:121348611-121350773	up	NS	Alg14	up_NS	1		chr4:155729046-155730507	down	NS	Tmem240	down_NS	1
chr3:55095803-55099959	up	NS	Spg20	up_NS	1		chr3:135179661-135181586	down	NS	Cenpe	down_NS	1
chr6:66943977-66946943	up	NS	Gng12	up_NS	1		chr17:5908251-5911049	down	NS	Synj2	down_NS	1
chr2:45278171-45281629	up	NS	Zeb2	up_NS	1		chr18:40905476-40907979	down	NS	Kctd16	down_NS	1
chr18:81317110-81322466	up	NS	Sall3	up_NS	1		chr6:148110451-148111905	down	NS	Far2	down_NS	1
chr3:154582988-154585697	up	NS	Tyw3	up_NS	1		chr10:17510724-17513549	down	NS	Cited2	down_NS	1
chr14:66255581-66261876	up	NS	Ptk2b	up_NS	1		chr15:57827078-57830069	down	NS	Derl1	down_NS	1
chr13:9124317-9126684	up	NS	Larp4b	up_NS	1		chr4:150859942-150866785	down	NS	Errfi1	down_NS	1
chr13:85505886-85509430	up	NS	Rasa1	up_NS	1		chr18:10445010-10446562	down	NS	Greb1l	down_NS	1
chr19:24258428-24260533	up	NS	Fxn	up_NS	1		chr10:125369098-125376979	down	NS	Slc16a7	down_NS	1
chr6:125526875-125530148	up	NS	Vwf	up_NS	1		chr13:37465186-37471399	down	NS	Ly86	down_NS	1
chr4:135174705-135181597	up	NS	Runx3	up_NS	1		chr12:5299871-5304943	down	NS	Klhl29	down_NS	1
chr14:64732105-64734837	up	NS	Kif13b	up_NS	1		chr8:124550407-124552583	down	NS	Cog2	down_NS	1
chr5:66558932-66561539	up	NS	Apbb2	up_NS	1		chr10:18875608-18876975	down	NS	Perp	down_NS	1
chr12:68839254-68841680	up	NS	Rps29	up_NS	1		chrX:71966978-71968609	down	NS	Prrg3	down_NS	1
chr11:74393429-74395854	up	NS	Rap1gap2	up_NS	1		chr17:28444873-28449492	down	NS	Fkbp5	down_NS	1
chr3:137945896-137949149	up	NS	Dapp1	up_NS	1		chr10:67019882-67022349	down	NS	Reep3	down_NS	1
chr17:5591003-5593115	up	NS	Zdhhc14	up_NS	1		chr13:54112159-54115255	down	NS	Sfxn1	down_NS	1
chr14:75009477-75012427	up	NS	Rubcnl	up_NS	1		chr6:37252104-37255565	down	NS	Dgki	down_NS	1
chr11:97475943-97480747	up	NS	Arhgap23	up_NS	1		chr8:13700797-13703784	down	NS	Cfap97d2	down_NS	1
chr7:49031346-49034598	up	NS	Nav2	up_NS	1		chr3:138841930-138844979	down	NS	Tspan5	down_NS	1
chr10:3630737-3631681	up	NS	Iyd	up_NS	1		chr17:73392855-73397145	down	NS	Capn13	down_NS	1
chr4:47306858-47320939	up	NS	Col15a1	up_NS	1		chr15:95949728-95953384	down	NS	Ano6	down_NS	1
chr11:106483689-106484597	up	NS	Ern1	up_NS	1		chr4:11419388-11421515	down	NS	Esrp1	down_NS	1
chr6:100153230-100160639	up	NS	Rybp	up_NS	1		chr17:65503309-65505464	down	NS	Tmem232	down_NS	1
chr19:37954891-37957745	up	NS	Myof	up_NS	1		chr10:88056462-88058297	down	NS	Pmch	down_NS	1
chr1:86227390-86233023	up	NS	Armc9	up_NS	1		chr5:122239000-122248756	down	NS	Tctn1	down_NS	1
chr14:48351143-48353715	up	NS	Tmem260	up_NS	1		chrX:71054941-71057528	down	NS	Mamld1	down_NS	1
chrX:152157876-152159794	up	NS	Iqsec2	up_NS	1		chr4:86288048-86289396	down	NS	Adamtsl1	down_NS	1
chr11:75105764-75108081	up	NS	Smg6	up_NS	1		chr18:62139823-62145355	down	NS	Adrb2	down_NS	1
chr18:64631360-64634857	up	NS	Atp8b1	up_NS	1		chr9:97448754-97451061	down	NS	Trim42	down_NS	1
chr9:99179524-99184286	up	NS	Pik3cb	up_NS	1		chr2:145592239-145598964	down	NS	Slc24a3	down_NS	1
chr8:125064699-125068970	up	NS	Disc1	up_NS	1		chr13:102049340-102053754	down	NS	Pik3r1	down_NS	1
chr16:62295239-62297430	up	NS	Nsun3	up_NS	1		chr18:39623320-39625336	down	NS	Nr3c1	down_NS	1
chr7:118902403-118904844	up	NS	Iqck	up_NS	1		chr4:70621280-70623161	down	NS	Megf9	down_NS	1
chr10:7141920-7143173	up	NS	Cnksr3	up_NS	1		chr16:24779925-24783683	down	NS	Lpp	down_NS	1
chr17:88366926-88369035	up	NS	Foxn2	up_NS	1		chr4:105337141-105343925	down	NS	Plpp3	down_NS	1
chr8:73253293-73254819	up	NS	Large1	up_NS	1		chr13:30807013-30811111	down	NS	Irf4	down_NS	1
chr1:127413012-127417733	up	NS	Tmem163	up_NS	1		chr11:35348952-35351812	down	NS	Slit3	down_NS	1
chr12:40655929-40657477	up	NS	Dock4	up_NS	1		chr13:46160410-46167166	down	NS	Stmnd1	down_NS	1
chr17:86737997-86739543	up	NS	Epas1	up_NS	1		chr5:93249919-93252421	down	NS	Ccng2	down_NS	1
chr11:68441987-68444619	up	NS	Pik3r5	up_NS	1		chr8:85527278-85531312	down	NS	Gpt2	down_NS	1
chr9:105688050-105689867	up	NS	Pik3r4	up_NS	1		chr18:61309492-61314883	down	NS	Pde6a	down_NS	1
chr4:115073585-115076951	up	NS	Pdzk1ip1	up_NS	1		chr8:121210407-121214012	down	NS	Foxl1	down_NS	1
chr18:47171029-47173995	up	NS	Sema6a	up_NS	1		chrX:160380597-160382113	down	NS	Adgrg2	down_NS	1
chr11:63349683-63351138	up	NS	Pmp22	up_NS	1		chr13:46167565-46169537	down	NS	Stmnd1	down_NS	1
chr7:116456251-116460215	up	NS	Pik3c2a	up_NS	1		chr18:62961231-62963905	down	NS	Napg	down_NS	1
chr6:45271559-45273006	up	NS	Cntnap2	up_NS	1		chr17:13719939-13722631	down	NS	Tcte2	down_NS	1
chr18:46131161-46133589	up	NS	Trim36	up_NS	1		chr13:8822249-8823929	down	NS	Wdr37	down_NS	1
chr12:44930334-44932857	up	NS	Stxbp6	up_NS	1		chr6:121281219-121282679	down	NS	Usp18	down_NS	1
chr3:135526099-135528358	up	NS	Manba	up_NS	1		chrX:94137788-94140476	down	NS	Zfx	down_NS	1
chr16:94208941-94210800	up	NS	Hlcs	up_NS	1		chr7:140709454-140711561	down	NS	Olfr541	down_NS	1
chr13:30737835-30739111	up	NS	Irf4	up_NS	1		chr11:35210184-35218954	down	NS	Slit3	down_NS	1
chr12:87031105-87032771	up	NS	Tmem63c	up_NS	1		chr7:83825343-83835561	down	NS	Cfap161	down_NS	1
chr4:135068718-135074477	up	NS	Runx3	up_NS	1		chr18:60494520-60497302	down	NS	Smim3	down_NS	1
chr17:65725855-65728207	up	NS	Rab31	up_NS	1		chr1:90709586-90711705	down	NS	Col6a3	down_NS	1
chr7:3273893-3276610	up	NS	Myadm	up_NS	1		chr7:120664157-120666956	down	NS	Pdzd9	down_NS	1
chr5:53413756-53416334	up	NS	Rbpj	up_NS	1		chr10:128717871-128720000	down	NS	Pmel	down_NS	1
chr10:122781008-122783904	up	NS	Ppm1h	up_NS	1		chr15:9893012-9894452	down	NS	Spef2	down_NS	1
chr14:49617736-49619802	up	NS	Slc35f4	up_NS	1		chr14:20227520-20229245	down	NS	Kcnk16	down_NS	1
chr18:38007276-38009468	up	NS	Arap3	up_NS	1		chr14:28303227-28313246	down	NS	Erc2	down_NS	1
chr9:34952887-34955026	up	NS	Kirrel3	up_NS	1		chr18:73898692-73902445	down	NS	Mro	down_NS	1
chr4:132599308-132603273	up	NS	Ptafr	up_NS	1		chr11:90339752-90346345	down	NS	Hlf	down_NS	1
chr9:57931998-57936540	up	NS	Sema7a	up_NS	1		chr16:20031126-20033721	down	NS	Klhl6	down_NS	1
chr2:93126190-93127361	up	NS	Trp53i11	up_NS	1		chr11:60161603-60166766	down	NS	Rai1	down_NS	1
chr1:62409892-62413735	up	NS	Pard3bos2	up_NS	1		chr3:66197633-66199954	down	NS	Ptx3	down_NS	1
chr4:32356625-32367255	up	NS	Bach2	up_NS	1		chr12:83132866-83134895	down	NS	Rgs6	down_NS	1
chr10:67364736-67366723	up	NS	Nrbf2	up_NS	1		chr5:16567350-16569793	down	NS	Hgf	down_NS	1
chr15:77717744-77719975	up	NS	Apol9b	up_NS	1		chr13:101843824-101851996	down	NS	Pik3r1	down_NS	1
chr19:16112032-16114117	up	NS	Gnaq	up_NS	1		chr3:129363240-129366631	down	NS	Enpep	down_NS	1
chr2:137332277-137334452	up	NS	Jag1	up_NS	1		chr2:30911940-30914991	down	NS	Ptges	down_NS	1
chr10:123092134-123093466	up	NS	Mon2	up_NS	1		chr17:29982986-29987381	down	NS	Mdga1	down_NS	1
chr4:45252467-45254635	up	NS	Frmpd1os	up_NS	1		chr15:55834170-55836709	down	NS	Sntb1	down_NS	1
chr17:43032233-43034121	up	NS	Tnfrsf21	up_NS	1		chr15:3646713-3649629	down	NS	Ghr	down_NS	1
chr11:118103844-118105218	up	NS	Dnah17	up_NS	1		chr16:90703361-90704801	down	NS	Mis18a	down_NS	1
chrX:162018177-162021530	up	NS	Nhs	up_NS	1		chr3:65561193-65565183	down	NS	Tiparp	down_NS	1
chr2:52284798-52288305	up	NS	Neb	up_NS	1		chr5:151225372-151228940	down	NS	Stard13	down_NS	1
chr14:33275460-33277292	up	NS	Arhgap22	up_NS	1		chr13:55560379-55564616	down	NS	Fam193b	down_NS	1
chr12:26559131-26561348	up	NS	Cmpk2	up_NS	1		chr7:97033002-97035561	down	NS	Nars2	down_NS	1
chr18:73742467-73746108	up	NS	Elac1	up_NS	1		chr5:132435901-132439314	down	NS	Auts2	down_NS	1
chr8:66442647-66445478	up	NS	Tma16	up_NS	1		chr7:72492613-72499715	down	NS	Mctp2	down_NS	1
chr6:82083466-82084827	up	NS	Eva1a	up_NS	1		chr9:85544913-85547510	down	NS	Ibtk	down_NS	1
chr14:61860008-61862316	up	NS	Dleu2	up_NS	1		chr6:92802429-92806345	down	NS	Adamts9	down_NS	1
chr11:28206052-28207905	up	NS	Ccdc85a	up_NS	1		chr15:6987604-6991685	down	NS	Lifr	down_NS	1
chr12:82275343-82276380	up	NS	Sipa1l1	up_NS	1		chr2:52469718-52480082	down	NS	Arl5a	down_NS	1
chr16:19785744-19787388	up	NS	B3gnt5	up_NS	1		chr11:100868858-100871772	down	NS	Stat5a	down_NS	1
chr19:56075722-56078396	up	NS	Tcf7l2	up_NS	1		chr3:130971593-130974469	down	NS	Lef1	down_NS	1
chr15:6622489-6627482	up	NS	Fyb	up_NS	1		chr11:69225368-69227113	down	NS	Gucy2e	down_NS	1
chr5:51227766-51229579	up	NS	Ppargc1a	up_NS	1		chr1:135748113-135757100	down	NS	Phlda3	down_NS	1
chr10:40367007-40373387	up	NS	Cdk19	up_NS	1		chr10:87571765-87573820	down	NS	Pah	down_NS	1
chr3:106829893-106833923	up	NS	Olfr266	up_NS	1		chr3:41497210-41502433	down	NS	Platr4	down_NS	1
chr4:130040812-130043049	up	NS	Col16a1	up_NS	1		chr3:129564633-129569682	down	NS	Elovl6	down_NS	1
chr8:22003086-22007262	up	NS	Ccdc70	up_NS	1		chr7:119743800-119750847	down	NS	Ppp1ccb	down_NS	1
chr7:5097801-5103554	up	NS	Epn1	up_NS	1		chr10:4552396-4560637	down	NS	Ccdc170	down_NS	1
chr3:100521479-100523590	up	NS	Tent5c	up_NS	1		chr4:16037593-16040265	down	NS	Osgin2	down_NS	1
chr9:56262752-56267530	up	NS	Peak1	up_NS	1		chr6:85801742-85805143	down	NS	Nat8f6	down_NS	1
chr14:35518428-35520453	up	NS	Grid1	up_NS	1		chr4:87418869-87420347	down	NS	Slc24a2	down_NS	1
chr14:52044774-52046420	up	NS	Olfr221	up_NS	1		chr10:78387798-78390246	down	NS	Rrp1	down_NS	1
chr10:95944755-95946876	up	NS	Eea1	up_NS	1		chr2:22863594-22866747	down	NS	Pdss1	down_NS	1
chr4:33738582-33740099	up	NS	Cnr1	up_NS	1		chr5:17595833-17598151	down	NS	Sema3c	down_NS	1
chr11:22808926-22822887	up	NS	B3gnt2	up_NS	1		chr8:120066946-120068892	down	NS	Zdhhc7	down_NS	1
chr3:95064788-95067265	up	NS	Pip5k1a	up_NS	1		chr9:23446218-23449050	down	NS	Bmper	down_NS	1
chr17:84615654-84617714	up	NS	Dync2li1	up_NS	1		chr13:71648396-71650679	down	NS	Irx1	down_NS	1
chr14:19886853-19888357	up	NS	D14Ertd670e	up_NS	1		chr3:54759854-54761742	down	NS	Smad9	down_NS	1
chr10:59844150-59846021	up	NS	Micu1	up_NS	1		chr16:15894948-15897970	down	NS	Cebpd	down_NS	1
chr19:21455038-21457967	up	NS	Gda	up_NS	1		chr3:152155051-152157641	down	NS	Gipc2	down_NS	1
chr1:123933824-123935201	up	NS	Dpp10	up_NS	1		chr9:51979410-51982456	down	NS	Fdx1	down_NS	1
chr10:7062240-7065239	up	NS	Ipcef1	up_NS	1		chr14:79636454-79638266	down	NS	Cnmd	down_NS	1
chr12:82003712-82006192	up	NS	Pcnx	up_NS	1		chr6:115813337-115815765	down	NS	Rpl32	down_NS	1
chr8:61907719-61912239	up	NS	Palld	up_NS	1		chr10:87892824-87896814	down	NS	Igf1	down_NS	1
chr4:120628428-120630075	up	NS	Cited4	up_NS	1		chr10:59276777-59282633	down	NS	P4ha1	down_NS	1
chr8:47191077-47194420	up	NS	Stox2	up_NS	1		chr10:10184003-10187454	NS	up	Adgb	NS_up	1
chr7:120709162-120711013	up	NS	Mosmo	up_NS	1		chr8:91081166-91083263	NS	up	Rbl2	NS_up	1
chr9:6305327-6307792	up	NS	Ddi1	up_NS	1		chr13:41425902-41428524	NS	up	Nedd9	NS_up	1
chr4:152226014-152229171	up	NS	Acot7	up_NS	1		chr13:117048170-117052422	NS	up	Parp8	NS_up	1
chr18:36067674-36074753	up	NS	Nrg2	up_NS	1		chr2:102814227-102816845	NS	up	Slc1a2	NS_up	1
chr1:156753660-156759799	up	NS	Fam20b	up_NS	1		chr13:91579184-91583443	NS	up	Ssbp2	NS_up	1
chr2:4444750-4447944	up	NS	Frmd4a	up_NS	1		chr1:164972147-164977196	NS	up	Xcl1	NS_up	1
chr15:64690419-64692599	up	NS	Adcy8	up_NS	1		chr1:157018570-157021291	NS	up	Ralgps2	NS_up	1
chr2:43770932-43773797	up	NS	Arhgap15	up_NS	1		chr9:14280229-14282256	NS	up	Sesn3	NS_up	1
chr7:125891784-125894386	up	NS	Katnip	up_NS	1		chr2:117416781-117419618	NS	up	Rasgrp1	NS_up	1
chr2:13449653-13452634	up	NS	Cubn	up_NS	1		chr10:26321977-26326791	NS	up	L3mbtl3	NS_up	1
chr9:105754149-105755817	up	NS	Col6a6	up_NS	1		chr17:35208069-35212577	NS	up	Lta	NS_up	1
chr13:24104699-24106068	up	NS	Carmil1	up_NS	1		chr11:80066357-80069771	NS	up	Crlf3	NS_up	1
chr2:85237359-85239344	up	NS	Lrrc55	up_NS	1		chr10:88583848-88586615	NS	up	Mybpc1	NS_up	1
chr1:191070189-191071711	up	NS	Nsl1	up_NS	1		chr6:122933544-122937135	NS	up	Clec4a1	NS_up	1
chr7:46508527-46510436	up	NS	Kcnc1	up_NS	1		chr6:48730615-48735074	NS	up	Gimap1	NS_up	1
chr16:18815709-18817915	up	NS	Ufd1	up_NS	1		chr14:78690116-78693332	NS	up	Dgkh	NS_up	1
chr5:74647140-74650014	up	NS	Lnx1	up_NS	1		chr13:45393986-45400024	NS	up	Mylip	NS_up	1
chr2:4340993-4342517	up	NS	Frmd4a	up_NS	1		chr2:103681688-103686082	NS	up	Abtb2	NS_up	1
chr10:120846227-120847787	up	NS	Msrb3	up_NS	1		chr14:57769205-57773706	NS	up	Lats2	NS_up	1
chr7:76340989-76343068	up	NS	Agbl1	up_NS	1		chr9:40446840-40451493	NS	up	Gramd1b	NS_up	1
chr1:62765119-62767634	up	NS	Nrp2	up_NS	1		chr9:57984687-57994641	NS	up	Cyp11a1	NS_up	1
chr8:118341854-118344200	up	NS	Cdh13	up_NS	1		chr19:40984913-40988050	NS	up	Blnk	NS_up	1
chr2:102985234-102991510	up	NS	Pdhx	up_NS	1		chr17:34100158-34105158	NS	up	BC051537	NS_up	1
chr8:111778507-111781370	up	NS	Bcar1	up_NS	1		chr2:73494225-73498131	NS	up	Wipf1	NS_up	1
chr9:95192281-95195041	up	NS	Slc9a9	up_NS	1		chr9:13893462-13897353	NS	up	Fam76b	NS_up	1
chr7:97375170-97376947	up	NS	Alg8	up_NS	1		chr7:101634138-101637064	NS	up	Clpb	NS_up	1
chr6:137695104-137697800	up	NS	Strap	up_NS	1		chr2:58134269-58139826	NS	up	Cytip	NS_up	1
chr13:42526736-42527932	up	NS	Phactr1	up_NS	1		chr12:85425595-85432034	NS	up	Fos	NS_up	1
chr17:44612278-44615772	up	NS	Runx2	up_NS	1		chr13:59508201-59511633	NS	up	Agtpbp1	NS_up	1
chr1:182253616-182256292	up	NS	Degs1	up_NS	1		chr11:107426775-107432684	NS	up	Pitpnc1	NS_up	1
chr13:59645875-59649632	up	NS	Naa35	up_NS	1		chr3:84125126-84127523	NS	up	Mnd1	NS_up	1
chr19:10854993-10858561	up	NS	Tmem132a	up_NS	1		chr1:173428736-173434538	NS	up	Aim2	NS_up	1
chr11:62231849-62234378	up	NS	Adora2b	up_NS	1		chr19:40685752-40688530	NS	up	Entpd1	NS_up	1
chr9:16304782-16307720	up	NS	Fat3	up_NS	1		chr2:174614810-174618421	NS	up	Zfp831	NS_up	1
chr1:127295117-127298727	up	NS	Mgat5	up_NS	1		chr13:10065669-10067194	NS	up	Chrm3	NS_up	1
chr17:73969051-73974260	up	NS	Xdh	up_NS	1		chr1:138147502-138159679	NS	up	Ptprc	NS_up	1
chr14:62245184-62247379	up	NS	Rnaseh2b	up_NS	1		chr11:54806071-54810141	NS	up	Lyrm7os	NS_up	1
chr11:76370763-76376201	up	NS	Nxn	up_NS	1		chr11:68445018-68456377	NS	up	Pik3r5	NS_up	1
chr2:24011541-24013570	up	NS	Hnmt	up_NS	1		chr12:117552335-117556038	NS	up	Rapgef5	NS_up	1
chr3:122152163-122152953	up	NS	Abca4	up_NS	1		chr8:81701186-81705119	NS	up	Inpp4b	NS_up	1
chr10:94044711-94051026	up	NS	Fgd6	up_NS	1		chr2:103686899-103688174	NS	up	Abtb2	NS_up	1
chr11:90223932-90226992	up	NS	Mmd	up_NS	1		chr1:36292992-36300231	NS	up	Arid5a	NS_up	1
chr15:30466526-30469326	up	NS	Ctnnd2	up_NS	1		chr10:118466891-118472064	NS	up	Ifng	NS_up	1
chr8:61245838-61248640	up	NS	Sh3rf1	up_NS	1		chr18:73833573-73838317	NS	up	Me2	NS_up	1
chr1:131702072-131704463	up	NS	Rab7b	up_NS	1		chr6:146450978-146453659	NS	up	Itpr2	NS_up	1
chr5:88508457-88509513	up	NS	Jchain	up_NS	1		chr19:29453141-29456011	NS	up	Pdcd1lg2	NS_up	1
chr3:79523978-79530043	up	NS	Fnip2	up_NS	1		chr1:52033794-52036963	NS	up	Stat4	NS_up	1
chr5:150304802-150308565	up	NS	Fry	up_NS	1		chr15:96592213-96595413	NS	up	Slc38a1	NS_up	1
chr15:96755203-96759806	up	NS	Slc38a2	up_NS	1		chr4:132607518-132609936	NS	up	Eya3	NS_up	1
chr1:181125032-181127667	up	NS	Nvl	up_NS	1		chr6:47559512-47562743	NS	up	Ezh2	NS_up	1
chr8:35122239-35125183	up	NS	Tnks	up_NS	1		chr2:118641262-118644381	NS	up	Bub1b	NS_up	1
chr4:107452004-107454010	up	NS	Glis1	up_NS	1		chr17:72995670-72998999	NS	up	Lbh	NS_up	1
chr2:125786645-125789929	up	NS	Secisbp2l	up_NS	1		chr17:26975326-26977375	NS	up	Zbtb9	NS_up	1
chr12:26438520-26440569	up	NS	Rsad2	up_NS	1		chr3:84675146-84683269	NS	up	Tmem154	NS_up	1
chr14:59552825-59557184	up	NS	Cdadc1	up_NS	1		chr1:144329503-144333903	NS	up	Rgs1	NS_up	1
chr2:93589510-93591086	up	NS	Alx4	up_NS	1		chr9:72096928-72098942	NS	up	Tcf12	NS_up	1
chr2:160973174-160974679	up	NS	Chd6	up_NS	1		chr7:55876502-55879168	NS	up	Cyfip1	NS_up	1
chr19:40629741-40632526	up	NS	Entpd1	up_NS	1		chr3:20026007-20029165	NS	up	Hps3	NS_up	1
chr5:124302466-124304283	up	NS	Mphosph9	up_NS	1		chr1:173435335-173442770	NS	up	Aim2	NS_up	1
chr10:21808770-21810916	up	NS	Sgk1	up_NS	1		chr16:10497504-10499995	NS	up	Ciita	NS_up	1
chr2:167090744-167094073	up	NS	Snord12	up_NS	1		chr2:180434557-180438771	NS	up	Slco4a1	NS_up	1
chr12:76614007-76615900	up	NS	Sptb	up_NS	1		chr4:136086556-136090593	NS	up	Rpl11	NS_up	1
chr12:112198046-112201291	up	NS	Kif26a	up_NS	1		chr10:118493159-118496404	NS	up	Ifng	NS_up	1
chr2:128412054-128422468	up	NS	Morrbid	up_NS	1		chr4:47355996-47362129	NS	up	Tgfbr1	NS_up	1
chr12:100348275-100351468	up	NS	Ttc7b	up_NS	1		chr10:130335277-130339540	NS	up	Tespa1	NS_up	1
chr12:116434699-116436590	up	NS	Ncapg2	up_NS	1		chr1:125457218-125471210	NS	up	Actr3	NS_up	1
chr10:116285624-116291004	up	NS	Ptprb	up_NS	1		chr11:103999899-104002520	NS	up	Arf2	NS_up	1
chr3:148377246-148379030	up	NS	Adgrl2	up_NS	1		chr1:131103248-131105298	NS	up	Mapkapk2	NS_up	1
chrX:134508018-134509717	up	NS	Taf7l	up_NS	1		chr5:72763414-72765227	NS	up	Txk	NS_up	1
chr15:50853562-50855515	up	NS	Trps1	up_NS	1		chr1:171981425-171984968	NS	up	Vangl2	NS_up	1
chr2:19682688-19684537	up	NS	Otud1	up_NS	1		chr3:28402229-28405430	NS	up	Tnik	NS_up	1
chr1:105785787-105791900	up	NS	Tnfrsf11a	up_NS	1		chr4:122932436-122933669	NS	up	Mfsd2a	NS_up	1
chr18:34117846-34120199	up	NS	Apc	up_NS	1		chr4:133839433-133845385	NS	up	Rps6ka1	NS_up	1
chr19:32130668-32132047	up	NS	Asah2	up_NS	1		chr19:18646312-18647544	NS	up	Nmrk1	NS_up	1
chr2:117402939-117406056	up	NS	Rasgrp1	up_NS	1		chr18:35908509-35911646	NS	up	Psd2	NS_up	1
chr12:8863483-8866314	up	NS	Laptm4a	up_NS	1		chr9:123990637-123992172	NS	up	Ccr1	NS_up	1
chr8:48754626-48756521	up	NS	Tenm3	up_NS	1		chr7:106519759-106520950	NS	up	Olfr693	NS_up	1
chr1:95596978-95599078	up	NS	St8sia4	up_NS	1		chr9:72099704-72104194	NS	up	Tcf12	NS_up	1
chr19:20393145-20394260	up	NS	Anxa1	up_NS	1		chr11:8700254-8702910	NS	up	Tns3	NS_up	1
chr4:135078791-135083464	up	NS	Runx3	up_NS	1		chr17:29495757-29503105	NS	up	Pim1	NS_up	1
chr13:95650165-95653697	up	NS	Iqgap2	up_NS	1		chr2:102997376-103000759	NS	up	Pdhx	NS_up	1
chr9:48558013-48560491	up	NS	Nnmt	up_NS	1		chr2:158730660-158736528	NS	up	Fam83d	NS_up	1
chr1:35813080-35815022	up	NS	Hs6st1	up_NS	1		chr12:113049144-113051788	NS	up	Pacs2	NS_up	1
chr19:25095411-25097869	up	NS	Dock8	up_NS	1		chr3:103856152-103856770	NS	up	Ptpn22	NS_up	1
chr6:125426193-125427959	up	NS	Cd9	up_NS	1		chr14:31681629-31687267	NS	up	Ankrd28	NS_up	1
chr5:143413304-143415705	up	NS	Kdelr2	up_NS	1		chr3:84546289-84547703	NS	up	Arfip1	NS_up	1
chr2:101985922-101987638	up	NS	Commd9	up_NS	1		chr5:21377935-21381502	NS	up	Fgl2	NS_up	1
chr5:34252694-34253542	up	NS	Zfyve28	up_NS	1		chr6:145800709-145805517	NS	up	Rassf8	NS_up	1
chr6:122925084-122926171	up	NS	Clec4a1	up_NS	1		chr11:80070551-80077847	NS	up	Crlf3	NS_up	1
chr19:55648240-55650954	up	NS	Tcf7l2	up_NS	1		chr11:61641553-61650060	NS	up	Grap	NS_up	1
chr18:32537653-32540104	up	NS	Gypc	up_NS	1		chr12:84242461-84246429	NS	up	Mideas	NS_up	1
chr13:56062831-56065138	up	NS	Macroh2a1	up_NS	1		chr9:13440806-13446934	NS	up	Phxr4	NS_up	1
chr1:151624877-151627057	up	NS	Niban1	up_NS	1		chr12:12246316-12250046	NS	up	Cyria	NS_up	1
chr11:116253995-116257131	up	NS	Srp68	up_NS	1		chr5:107931996-107934269	NS	up	Rpl5	NS_up	1
chr15:103380907-103385491	up	NS	Itga5	up_NS	1		chr11:11724254-11734496	NS	up	Ikzf1	NS_up	1
chr8:123883126-123885918	up	NS	Acta1	up_NS	1		chr1:97623108-97624402	NS	up	Macir	NS_up	1
chr13:59800316-59803835	up	NS	Tut7	up_NS	1		chr9:94679025-94683230	NS	up	Slc9a9	NS_up	1
chr18:25628898-25631947	up	NS	Celf4	up_NS	1		chr5:29580342-29582611	NS	up	Ube3c	NS_up	1
chr19:24987801-24989283	up	NS	Dock8	up_NS	1		chr4:83326725-83329944	NS	up	Ttc39b	NS_up	1
chr13:42367296-42369327	up	NS	Edn1	up_NS	1		chr4:58734754-58738821	NS	up	Olfr267	NS_up	1
chr6:116697030-116698677	up	NS	Tmem72	up_NS	1		chr16:55753008-55755541	NS	up	Nfkbiz	NS_up	1
chr19:12538573-12542818	up	NS	Fam111a	up_NS	1		chr4:99197941-99201319	NS	up	Atg4c	NS_up	1
chr1:165735173-165736695	up	NS	Rcsd1	up_NS	1		chr7:127277519-127281486	NS	up	Sephs2	NS_up	1
chr5:135467944-135471187	up	NS	Hip1	up_NS	1		chr1:13597987-13600856	NS	up	Tram1	NS_up	1
chr8:115493866-115497113	up	NS	Maf	up_NS	1		chr13:46337702-46341078	NS	up	Stmnd1	NS_up	1
chr16:56285643-56287995	up	NS	Impg2	up_NS	1		chr2:11200971-11205932	NS	up	Prkcq	NS_up	1
chr17:47801663-47803432	up	NS	Tfeb	up_NS	1		chr15:80598581-80601457	NS	up	Grap2	NS_up	1
chr15:95891200-95893503	up	NS	Ano6	up_NS	1		chr13:101656244-101660097	NS	up	Pik3r1	NS_up	1
chr14:58294501-58296619	up	NS	Fgf9	up_NS	1		chr9:22648978-22651376	NS	up	Bbs9	NS_up	1
chr7:107777714-107779919	up	NS	Cyb5r2	up_NS	1		chr16:95412651-95416830	NS	up	Erg	NS_up	1
chr19:17254161-17257964	up	NS	Gcnt1	up_NS	1		chr17:7314377-7316768	NS	up	Tcp10a	NS_up	1
chr4:86679114-86680668	up	NS	Plin2	up_NS	1		chr3:86838350-86841857	NS	up	Dclk2	NS_up	1
chr10:12468460-12470685	up	NS	Utrn	up_NS	1		chr4:130936632-130940229	NS	up	Matn1	NS_up	1
chr8:61753765-61757594	up	NS	Palld	up_NS	1		chr2:11185373-11188931	NS	up	Prkcq	NS_up	1
chr11:62020867-62025492	up	NS	Specc1	up_NS	1		chr8:81495648-81498361	NS	up	Inpp4b	NS_up	1
chr9:58225374-58226925	up	NS	Pml	up_NS	1		chr6:122291915-122296697	NS	up	Klrg1	NS_up	1
chr6:57764093-57770225	up	NS	Vopp1	up_NS	1		chr16:78535702-78538531	NS	up	D16Ertd472e	NS_up	1
chr17:50033184-50034567	up	NS	Rftn1	up_NS	1		chr10:39379028-39380433	NS	up	Fyn	NS_up	1
chr13:104013570-104017182	up	NS	Nln	up_NS	1		chr12:73697410-73703503	NS	up	Prkch	NS_up	1
chr13:9189378-9192539	up	NS	Larp4b	up_NS	1		chr8:35624053-35635761	NS	up	Mfhas1	NS_up	1
chr1:64897194-64899523	up	NS	Plekhm3	up_NS	1		chr15:66853430-66863893	NS	up	Sla	NS_up	1
chr3:65434799-65438136	up	NS	Ssr3	up_NS	1		chr10:83007913-83011820	NS	up	Chst11	NS_up	1
chr15:41611316-41613299	up	NS	Oxr1	up_NS	1		chr11:88593353-88601077	NS	up	Msi2	NS_up	1
chr2:85171567-85173912	up	NS	Lrrc55	up_NS	1		chr5:65865599-65886488	NS	up	Rhoh	NS_up	1
chr14:27398883-27408062	up	NS	Tasor	up_NS	1		chr2:30546899-30550727	NS	up	Cstad	NS_up	1
chr18:68033521-68035946	up	NS	Ldlrad4	up_NS	1		chr6:38964598-38969504	NS	up	Tbxas1	NS_up	1
chr4:145579680-145581344	up	NS	Zfp268	up_NS	1		chr1:131381329-131383326	NS	up	Srgap2	NS_up	1
chrX:152170181-152174174	up	NS	Iqsec2	up_NS	1		chr3:59080022-59082728	NS	up	Gpr171	NS_up	1
chr5:118463124-118470735	up	NS	Med13l	up_NS	1		chr6:97317237-97322057	NS	up	Frmd4b	NS_up	1
chr13:95831772-95834318	up	NS	Iqgap2	up_NS	1		chr6:54149694-54155932	NS	up	Chn2	NS_up	1
chr2:71764136-71766509	up	NS	Itga6	up_NS	1		chr7:29142176-29145334	NS	up	Rasgrp4	NS_up	1
chr13:99194192-99195695	up	NS	Zfp366	up_NS	1		chr2:43860863-43862533	NS	up	Arhgap15	NS_up	1
chr2:125469238-125472674	up	NS	Fbn1	up_NS	1		chr1:180921406-180923732	NS	up	Lefty1	NS_up	1
chr12:102139136-102142122	up	NS	Slc24a4	up_NS	1		chr8:114877068-114883579	NS	up	Wwox	NS_up	1
chr7:112042152-112043158	up	NS	Usp47	up_NS	1		chr5:36375875-36379320	NS	up	Sorcs2	NS_up	1
chr16:57324993-57332552	up	NS	Filip1l	up_NS	1		chr12:118375006-118377961	NS	up	Sp4	NS_up	1
chr9:70941888-70944171	up	NS	Lipc	up_NS	1		chr1:151583432-151586378	NS	up	Niban1	NS_up	1
chr5:135477414-135480685	up	NS	Hip1	up_NS	1		chr17:34068704-34070705	NS	up	Col11a2	NS_up	1
chr4:55740603-55742852	up	NS	Klf4	up_NS	1		chr1:60529988-60531401	NS	up	Raph1	NS_up	1
chr3:109450571-109453773	up	NS	Vav3	up_NS	1		chr14:105265379-105268967	NS	up	Ndfip2	NS_up	1
chrX:57373187-57374464	up	NS	Snord61	up_NS	1		chr1:95603256-95606517	NS	up	St8sia4	NS_up	1
chr15:27821322-27824084	up	NS	Trio	up_NS	1		chr19:5256724-5259038	NS	up	Pacs1	NS_up	1
chr1:138347953-138349548	up	NS	Atp6v1g3	up_NS	1		chr2:3577191-3580441	NS	up	Fam107b	NS_up	1
chr18:76004155-76009023	up	NS	Zbtb7c	up_NS	1		chr8:72275528-72278267	NS	up	Ap1m1	NS_up	1
chr7:145187568-145188327	up	NS	Smim38	up_NS	1		chr11:106943596-106948873	NS	up	Smurf2	NS_up	1
chr8:61626693-61630532	up	NS	Palld	up_NS	1		chr5:8416467-8419146	NS	up	Dbf4	NS_up	1
chr11:63045713-63047572	up	NS	Tekt3	up_NS	1		chr15:12009585-12013316	NS	up	Sub1	NS_up	1
chr18:13121293-13122896	up	NS	Hrh4	up_NS	1		chr11:107401978-107406676	NS	up	Pitpnc1	NS_up	1
chr14:57907722-57911708	up	NS	Micu2	up_NS	1		chr11:8676440-8680016	NS	up	Tns3	NS_up	1
chr10:78264499-78266604	up	NS	Agpat3	up_NS	1		chr19:40700780-40706007	NS	up	Entpd1	NS_up	1
chr3:79878865-79880987	up	NS	Gask1b	up_NS	1		chr12:101904409-101907959	NS	up	Trip11	NS_up	1
chr2:152635259-152639544	up	NS	Rem1	up_NS	1		chr5:121106607-121108780	NS	up	Ptpn11	NS_up	1
chr7:134457782-134460712	up	NS	D7Ertd443e	up_NS	1		chr3:51996298-51998862	NS	up	Maml3	NS_up	1
chr5:99213490-99216077	up	NS	Rasgef1b	up_NS	1		chr2:158712936-158728184	NS	up	Ppp1r16b	NS_up	1
chr7:101057171-101063125	up	NS	Fchsd2	up_NS	1		chr9:13320777-13324303	NS	up	Maml2	NS_up	1
chr7:142358446-142360548	up	NS	Ifitm10	up_NS	1		chr18:65413312-65419663	NS	up	Malt1	NS_up	1
chr10:25317366-25320276	up	NS	Akap7	up_NS	1		chr4:32126176-32128000	NS	up	Bach2	NS_up	1
chr9:34921697-34924401	up	NS	Kirrel3	up_NS	1		chr1:164958095-164962131	NS	up	Xcl1	NS_up	1
chr1:161506410-161509593	up	NS	Tnfsf18	up_NS	1		chr3:130808350-130811307	NS	up	Rpl34	NS_up	1
chr12:111723886-111728234	up	NS	Coa8	up_NS	1		chr3:108137423-108142383	NS	up	Gnai3	NS_up	1
chr7:5112108-5113771	up	NS	Rfpl4	up_NS	1		chr10:13995714-14000317	NS	up	Hivep2	NS_up	1
chr2:170159788-170160762	up	NS	Zfp217	up_NS	1		chr3:104499808-104503235	NS	up	Lrig2	NS_up	1
chr7:139130231-139132817	up	NS	Dpysl4	up_NS	1		chr6:144900193-144904765	NS	up	Sox5	NS_up	1
chr12:40461947-40465412	up	NS	Dock4	up_NS	1		chr13:116959011-116959593	NS	up	Parp8	NS_up	1
chr1:77836304-77837587	up	NS	Epha4	up_NS	1		chr15:31616839-31618762	NS	up	Atpsckmt	NS_up	1
chr6:134112920-134117247	up	NS	Etv6	up_NS	1		chr8:72167046-72171442	NS	up	Rab8a	NS_up	1
chr8:15147478-15149501	up	NS	Myom2	up_NS	1		chr1:51929100-51932331	NS	up	Myo1b	NS_up	1
chr10:4786732-4788154	up	NS	Esr1	up_NS	1		chr2:166644583-166660440	NS	up	Prex1	NS_up	1
chr10:94432501-94436191	up	NS	Tmcc3	up_NS	1		chr6:140815086-140819903	NS	up	Aebp2	NS_up	1
chr12:51967226-51968826	up	NS	Heatr5a	up_NS	1		chr3:135639630-135642357	NS	up	Nfkb1	NS_up	1
chr2:150858792-150863144	up	NS	Abhd12	up_NS	1		chr3:105787529-105793082	NS	up	Rap1a	NS_up	1
chr4:144744423-144746984	up	NS	AAdacl4fm3	up_NS	1		chr15:79913447-79916459	NS	up	Apobec3	NS_up	1
chr1:138288268-138293033	up	NS	Atp6v1g3	up_NS	1		chr5:105583921-105589622	NS	up	Lrrc8c	NS_up	1
chr7:128362362-128364470	up	NS	Rgs10	up_NS	1		chr13:24401525-24408004	NS	up	Cmah	NS_up	1
chr12:86689558-86695776	up	NS	Angel1	up_NS	1		chr13:51796390-51801838	NS	up	Sema4d	NS_up	1
chr5:53932308-53934885	up	NS	Tbc1d19	up_NS	1		chr16:76053085-76055659	NS	up	Samsn1	NS_up	1
chr14:121822520-121827706	up	NS	Dock9	up_NS	1		chr19:41365101-41366585	NS	up	Pik3ap1	NS_up	1
chr7:35874013-35875979	up	NS	Zfp507	up_NS	1		chr1:128765767-128767450	NS	up	Cxcr4	NS_up	1
chr12:73707838-73717377	up	NS	Prkch	up_NS	1		chr13:24508388-24510807	NS	up	Ripor2	NS_up	1
chr11:119776531-119778811	up	NS	Rptor	up_NS	1		chr2:24389387-24395931	NS	up	Psd4	NS_up	1
chr11:19644648-19645933	up	NS	Spred2	up_NS	1		chr16:10493697-10496839	NS	up	Ciita	NS_up	1
chr19:11059963-11062220	up	NS	AW112010	up_NS	1		chr13:3519349-3521682	NS	up	Gdi2	NS_up	1
chr2:45245490-45247473	up	NS	Zeb2	up_NS	1		chr19:53439085-53448002	NS	up	Mirt1	NS_up	1
chr3:40697958-40699607	up	NS	Slc25a31	up_NS	1		chr18:4300607-4307269	NS	up	Map3k8	NS_up	1
chr11:32660430-32665994	up	NS	Fbxw11	up_NS	1		chr12:3338323-3341025	NS	up	Kif3c	NS_up	1
chr11:55432356-55434021	up	NS	Sparc	up_NS	1		chr10:7928357-7931161	NS	up	Tab2	NS_up	1
[truncated: 5,152 more rows]

## Sheet: 5d
N	Acetylation_status	Percent
73	Not acetylated	0.334862
26	In H	0.119266
37	In HC	0.169725
82	In H and HC	0.376147
33	Not acetylated	0.259843
16	In HH	0.125984
11	In HHC	0.0866142
67	In HH and HHC	0.527559

## Sheet: 5e
pathway terms (WikiPathways) for genes linked to newly emerged acetylated enhancers found in H and HC adipocytes
Term	Overlap	P.value	Adjusted.P.value	Old.P.value	Old.Adjusted.P.value	Odds.Ratio	Combined.Score	Genes
Kit Receptor Signaling Pathway	8/67	6.57834e-07	4.47327e-05	0	0	12.7348	181.271	LYN;TEC;SH3KBP1;KITL;RASA1;INPP5D;STAP1;FYN
TYROBP Causal Network	5/58	0.000421005	0.0143142	0	0	8.73815	67.9205	CD84;NRROS;ITGAM;ELF4;SAMSN1
IL-3 Signaling Pathway	6/100	0.000796306	0.0172339	0	0	5.92774	42.2975	LYN;MRAS;TEC;SYK;INPP5D;FYN
Microglia Pathogen Phagocytosis Pathway	4/41	0.00101376	0.0172339	0	0	9.97474	68.7667	LYN;VAV3;ITGAM;SYK
Wnt Signaling Pathway and Pluripotency	5/97	0.00420662	0.02721	0	0	5.02398	27.4867	PRKCH;CTBP1;AXIN1;CD44;LRP6
PluriNetWork	8/292	0.00505306	0.0614859	0	0	2.61543	10.9748	TLE4;HDAC4;CTBP1;DPYSL2;AXIN1;WWP2;RBPJ;CD44
Chemokine signaling pathway	6/190	0.0180811	0.0614859	0	0	3.01446	12.0967	LYN;CCR1;VAV3;TIAM1;ELMO1;PIK3R5
IL-6 signaling Pathway	4/99	0.0231457	0.0614859	0	0	3.87349	14.5873	LYN;TEC;INPP5D;FYN
pathway terms (WikiPathways) for genes linked to newly emerged acetylated enhancers found in HH and HHC adipocytes
Term	Overlap	P.value	Adjusted.P.value	Old.P.value	Old.Adjusted.P.value	Odds.Ratio	Combined.Score	Genes
Microglia Pathogen Phagocytosis Pathway	6/41	2.18156e-07	1.2653e-05	0	0	28.1058	431.088	LYN;VAV3;ITGAM;SYK;PIK3C2A;PIK3R6
IL-5 Signaling Pathway	5/69	7.7439e-05	0.00224573	0	0	12.6851	120.077	LYN;ITGAM;SYK;PRKCB;PTK2B
IL-2 Signaling Pathway	5/76	0.000122871	0.00237551	0	0	11.4304	102.923	LYN;SYK;PTK2B;FYN;ETS1
IL-7 Signaling Pathway	4/44	0.000172913	0.00250723	0	0	16.1244	139.681	LYN;PTK2B;CBLB;FYN
Integrin-mediated Cell Adhesion	5/100	0.000443558	0.00514528	0	0	8.53236	65.8756	VAV3;ITGAM;ITGA2;ITGA6;FYN
Kit Receptor Signaling Pathway	4/67	0.000872458	0.00843376	0	0	10.2258	72.0328	LYN;PRKCB;CBLB;FYN
Chemokine signaling pathway	6/190	0.00135725	0.0112458	0	0	5.30605	35.0321	LYN;VAV3;GNG2;PRKCB;PTK2B;CCL2
Myometrial Relaxation and Contraction Pathways	5/153	0.00295214	0.0183736	0	0	5.46217	31.8184	PRKCH;GNG2;PRKCB;ITPR2;ATF3
Insulin Signaling	5/159	0.00348105	0.0183736	0	0	5.24776	29.7046	PRKCH;PRKCB;CBLB;PIK3C2A;SGK1
Spinal Cord Injury	4/99	0.00366713	0.0183736	0	0	6.77039	37.9707	CHST11;XYLT1;CCL2;FCGR2B
IL-6 signaling Pathway	4/99	0.00366713	0.0183736	0	0	6.77039	37.9707	LYN;PTK2B;FYN;SGK1
IL-3 Signaling Pathway	4/100	0.00380144	0.0183736	0	0	6.69953	37.3323	LYN;SYK;PRKCB;FYN
Focal Adhesion-PI3K-Akt-mTOR-signaling pathway	7/324	0.00468433	0.0208993	0	0	3.59863	19.3014	IFNAR2;ITGAM;GNG2;ITGA2;IL4RA;ITGA6;PIK3C2A

## Sheet: 5f
Down
Condition	Explained	N	Percent
HC	Not explained	5	38.4615
HC	Explained by enhancers and promoters	8	61.5385
HHC	Not explained	3	42.8571
HHC	Explained by enhancers and promoters	4	57.1429
Up
Condition	Explained	N	Percent
HC	Not explained	23	31.9444
HC	Explained by enhancers and promoters	49	68.0556
HHC	Not explained	9	25
HHC	Explained by enhancers and promoters	27	75
