# Supplementary material for: Adipose tissue retains an epigenetic memory of obesity after weight loss
Source: Nature. 2024 Nov 18;636(8042):457–65. doi: 10.1038/s41586-024-08165-7 (PMC11634781; doi:10.1038/s41586-024-08165-7)
Supplement: Supplementary file 3 — Source Data Figs. 1–5 and Source Data Extended Data Figs. 1–10. [file 41586_2024_8165_MOESM3_ESM.zip › 2023-01-01106D-f1-5;sf1-10/Fig5.xlsx]

## Sheet: 6a
CC_s epi			HC epi								HC epi
0.00602145	0.0022629	0.003722	0.0163673	0.0137964	0.014964						vs.
											CC epi
										Mann Whitney test
										P value	0.0019
										Exact or approximate P value?	Exact
										P value summary	**
										Significantly different (P < 0.05)?	Yes
										One- or two-tailed P value?	Two-tailed
										Sum of ranks in column A,B	6 , 15
										Mann-Whitney U	0
										Difference between medians
										Median of column A	0.003722, n=3
										Median of column B	0.01496, n=3
										Difference: Actual	0.01124
										Difference: Hodges-Lehmann	0.01124
CCC epi				HHC epi							HHC epi
0.012046	0.011667	0.013205	0.012457	0.0160089	0.016561	0.013804	0.0137076				vs.
											CCC epi
										Mann Whitney test
										P value	0.0286
										Exact or approximate P value?	Exact
										P value summary	*
										Significantly different (P < 0.05)?	Yes
										One- or two-tailed P value?	Two-tailed
										Sum of ranks in column A,B	10 , 26
										Mann-Whitney U	0
										Difference between medians
										Median of column A	0.01225, n=4
										Median of column B	0.01491, n=4
										Difference: Actual	0.002655
										Difference: Hodges-Lehmann	0.00247

## Sheet: 6b
CC_s epi						HC epi									HC
0.779443	0.846049	0.997009	0.507167	0.948411	0.978058	1.15801	1.1341	1.48703	1.19396	1.48076	1.27121				vs.
															CC_s
														Mann Whitney test
														P value	0.0022
														Exact or approximate P value?	Exact
														P value summary	**
														Significantly different (P < 0.05)?	Yes
														One- or two-tailed P value?	Two-tailed
														Sum of ranks in column A,B	21 , 57
														Mann-Whitney U	0
														Difference between medians
														Median of column A	0.8972, n=6
														Median of column B	1.233, n=6
														Difference: Actual	0.3354
														Difference: Hodges-Lehmann	0.4198
CCC epi						HHC epi									HHC epi
1.21044	1.10124	0.876439	0.620236	1.06987	0.347505	1.72876	1.8946	1.30017	1.18484	1.39556					vs.
															CCC epi
														Mann Whitney test
														P value	0.0087
														Exact or approximate P value?	Exact
														P value summary	**
														Significantly different (P < 0.05)?	Yes
														One- or two-tailed P value?	Two-tailed
														Sum of ranks in column C,D	22 , 44
														Mann-Whitney U	1
														Difference between medians
														Median of column C	0.9732, n=6
														Median of column D	1.396, n=5
														Difference: Actual	0.4224
														Difference: Hodges-Lehmann	0.6432

## Sheet: 6c
CCH												HCH														CCH
32.5	30.8	30.5	29.7	33.5	30.6	29.2	31.3	37.3	30.7	31.8	31.5	40.8	39.7	42.8	41.1	37.2	37.5	35	40.6	43.4	49.4	37.7	39			vs.
31.46	30.84	29.62	28.7	34.82	30.56	27.95	31.74	36.36	30.4	31.92	30.92	33.18	31.91	33.07	37.32	32.26	35.12	33.31	36.16	37.29	43.53	33.25	33.03			HCH
33.23	31.48	30.89	29.01	33.56	30.89	28.63	31.89	30.89	35.63	31.84	31.27	30.61	33.66	32.22	35.32	31.54	32.61	29.92	34.71	35.42	40.26	31.71	31.57
34.07	31.61	31.99	29.26	31.72	35.03	36.45	31.23	29.28	30.85	31.59	32.45	32.85	29.6	31.76	34.39	30.27	30.02	28.79	34.56	34.17	38.12	29.56	30.51		Test details
33.25	31.17	30.91	29.01	33.69	30.06	28.7	34.81	31.54	31.84	32.15	37.75	29.64	32.15	30.72	33.91	31.28	29.81	28.52	33.01	33.74	37.41	30.24	30.79		Test name	Unpaired t test with Welch correction
33.2	30.53	30.55	28.85	33.2	30.4	28.5	32	36	30.4	32.1	31.39	28.48	32.52	30	33.5	31.2	28.9	28.8	32.99	32.6	36.7	29.1	30.9		Variance assumption	Individual variance for each group
31.69	33.23	30.5	30.45	28.8	33.2	30.96	30.34	28.47	37.1	36.2	32.09	34.3	26.3	32.5	30.09	30.03	33.5	28.7	32.97	31.69	36.2	29.18	31.3		Multiple comparisons	False Discovery Rate (FDR)
32.26	30.1	30.8	30.02	33.62	30.07	28.6	34.3	31.5	31.8	37.3	33.4	30.5	26.29	32.49	30.1	30.04	33.51	28.7	32.98	30.69	38.28	30.7	30.3		Method	Two-stage step-up (Benjamini, Krieger, and Yekutieli)
33.25	31.1	30.2	29.8	34.2	30.9	29.1	32	37.9	31.3	32.3	31.9	27.5	30.2	29.1	34.7	30.9	28.8	28.9	31.9	31.4	33.4	29.5	31.2		Desired FDR (Q)	1.00%
33.45	32.39	31.75	33.12	34.28	31.47	35.56	32.49	37.57	31.8	32.07	36.88	34.03	35.76	35.12	36.21	37.14	41.92	34.8	37.88	37.08	40.03	33.55	37.08
33.68	32.79	31.41	35.46	38.19	31.85	38.67	39.68	37.33	31.95	31.73	31.26	38.96	39.52	39.82	44.86	38.69	40.05	37.22	42.99	42.41	45.95	37.63	38.41		Number of tests performed	13
33.59	34.1	31.67	40.17	36.69	32.11	42.18	32.16	37.14	32.78	33.01	41.28	41.53	41.22	42.11	46.53	39.72	41.32	37.54	45.25	44.47	49.1	39.39	40.13		Number of rows omitted	0
33.9	34.86	31.28	41.25	38.41	33.29	43.96	32.7	37.5	34.6	35.06	43.4	44.26	44.09	44.6	48.8	41.52	43.17	39.11	46.85	45.92	51.8	40.72	41.49
																									Discovery?	P value	CCH	HCH	Difference	SE of difference	t ratio	df	q value
																									Yes	2e-06	31.62	40.35	-8.733	1.243	7.024	17.47	1.4e-05
																									Yes	0.005021	31.27	34.95	-3.678	1.167	3.152	19.96	0.006762
																									No	0.101325	31.6	33.3	-1.695	0.9851	1.721	19.29	0.116958
																									No	0.940058	32.13	32.05	0.0775	1.018	0.07612	20.59	0.584282
																									No	0.767117	32.07	31.77	0.305	1.017	0.2998	21.96	0.563482
																									No	0.898978	31.43	31.31	0.1192	0.9276	0.1285	21.35	0.584282
																									No	0.639	31.92	31.4	0.5225	1.098	0.4757	21.99	0.516312
																									No	0.491019	31.98	31.22	0.7658	1.093	0.7009	21.11	0.440826
																									No	0.142503	32	30.63	1.371	0.9007	1.522	21.65	0.143928
																									Yes	0.002511	33.57	36.72	-3.148	0.9203	3.42	21.49	0.004058
																									Yes	6.9e-05	34.5	40.54	-6.043	1.233	4.899	21.73	0.000254
																									Yes	0.000134	35.57	42.36	-6.786	1.465	4.633	21.62	0.00027
																									Yes	9.4e-05	36.68	44.36	-7.677	1.604	4.786	21.44	0.000254

## Sheet: 6d
CCH										HCH												HCH
10.1	5.7	5.8	6.2	7.4	4.9	5.2	4.4	8.3	6.2	7.2	7.9	10.4	9.3	11.5	10.9	8.7	9.7	8.5	8.9			vs.
																						CCH
																					Mann Whitney test
																					P value	0.0014
																					Exact or approximate P value?	Exact
																					P value summary	**
																					Significantly different (P < 0.05)?	Yes
																					One- or two-tailed P value?	Two-tailed
																					Sum of ranks in column A,B	65 , 145
																					Mann-Whitney U	10
																					Difference between medians
																					Median of column A	6.000, n=10
																					Median of column B	9.100, n=10
																					Difference: Actual	3.1
																					Difference: Hodges-Lehmann	3.05

## Sheet: 6e
C	CC_s	CCH	H	HC	HCH			H			HC			HCH
465.794	1054.22	310.847	5472.71	463.855	776.469			vs.			vs.			vs.
300.009	909.23	125.884	4919	929.876	2948.45			C			CC_s			CCH
210.7	1142.66	576.393	2193.52	1200.38	3126.41
1072.04	839.199	644.353	2555.34	1958.08	1498.09		Mann Whitney test			Mann Whitney test			Mann Whitney test
726.052	256.449	533.423	7814.78	1150.56	2627.75		P value	0.0022		P value	0.132		P value	0.0062
741.747	1105.57	474.532	2260.33	1638.32			Exact or approximate P value?	Exact		Exact or approximate P value?	Exact		Exact or approximate P value?	Exact
		1356.55					P value summary	**		P value summary	ns		P value summary	**
		800.826					Significantly different (P < 0.05)?	Yes		Significantly different (P < 0.05)?	No		Significantly different (P < 0.05)?	Yes
							One- or two-tailed P value?	Two-tailed		One- or two-tailed P value?	Two-tailed		One- or two-tailed P value?	Two-tailed
							Sum of ranks in column A,G	21 , 57		Sum of ranks in column B,I	29 , 49		Sum of ranks in column E,K	38 , 53
							Mann-Whitney U	0		Mann-Whitney U	8		Mann-Whitney U	2
							Difference between medians			Difference between medians			Difference between medians
							Median of column A	595.9, n=6		Median of column B	981.7, n=6		Median of column E	554.9, n=8
							Median of column G	3737, n=6		Median of column I	1175, n=6		Median of column K	2628, n=5
							Difference: Actual	3141		Difference: Actual	193.7		Difference: Actual	2073
							Difference: Hodges-Lehmann	3096		Difference: Hodges-Lehmann	266.2		Difference: Hodges-Lehmann	1905

## Sheet: 6f
C	CC_s	CCH	H	HC	HCH			H			HC			HCH			CCH
1446.12	3657.84	13511.7	15963.7	2094.69	17075.2			vs.			vs.			vs.			vs.
1756.03	7089.16	12103.7	11690.7	1528.01	14890.7			C			CC_s			CCH			CC_s
1920.08	1936.14	6501.62	14840.7	5194.1	16908.8
2297.34	7512.48	4665.16	15299.3	2265.28	14371.4		Mann Whitney test			Mann Whitney test			Mann Whitney test			Mann Whitney test
2705.23	9218.43	1791.53	17798.8	5283.77	18547		P value	0.0022		P value	0.0931		P value	0.0016		P value	0.8518
846.619	6989.17	7278.89	16298.3	3591.63			Exact or approximate P value?	Exact		Exact or approximate P value?	Exact		Exact or approximate P value?	Exact		Exact or approximate P value?	Exact
		1321.56					P value summary	**		P value summary	ns		P value summary	**		P value summary	ns
		4716.67					Significantly different (P < 0.05)?	Yes		Significantly different (P < 0.05)?	No		Significantly different (P < 0.05)?	Yes		Significantly different (P < 0.05)?	No
							One- or two-tailed P value?	Two-tailed		One- or two-tailed P value?	Two-tailed		One- or two-tailed P value?	Two-tailed		One- or two-tailed P value?	Two-tailed
							Sum of ranks in column A,G	21 , 57		Sum of ranks in column B,I	50 , 28		Sum of ranks in column E,K	36 , 55		Sum of ranks in column B,E	47 , 58
							Mann-Whitney U	0		Mann-Whitney U	7		Mann-Whitney U	0		Mann-Whitney U	22
							Difference between medians			Difference between medians			Difference between medians			Difference between medians
							Median of column A	1838, n=6		Median of column B	7039, n=6		Median of column E	5609, n=8		Median of column B	7039, n=6
							Median of column G	15632, n=6		Median of column I	2928, n=6		Median of column K	16909, n=5		Median of column E	5609, n=8
							Difference: Actual	13793		Difference: Actual	-4111		Difference: Actual	11300		Difference: Actual	-1430
							Difference: Hodges-Lehmann	13760		Difference: Hodges-Lehmann	-2858		Difference: Hodges-Lehmann	10316		Difference: Hodges-Lehmann	-360.6

## Sheet: 6g
CCH_ingAT	HCH_ingAT	CCH_epiAT	CCH_BAT	HCH_epiAT	HCH_BAT			HCH_ingAT			HCH_BAT			HCH_epiAT
0.007736	0.040758	0.012607	0.002292	0.033649	0.005213			vs.			vs.			vs.
0.014972	0.032783	0.034181	0.003107	0.058491	0.005425			CCH_ingAt			CCH_BAT			CCH_epiAT
0.011927	0.035991	0.014067	0.002446	0.059909	0.007289
0.032381	0.043204	0.069286	0.004048	0.060612	0.005918		Mann Whitney test			Mann Whitney test			Mann Whitney test
0.015748	0.027494	0.033596	0.00315	0.045255	0.014599		P value	7.17414e-05		P value	0.0048		P value	0.0405
0.013731	0.040281	0.036119	0.003284	0.054098	0.005855		Exact or approximate P value?	Exact		Exact or approximate P value?	Exact		Exact or approximate P value?	Exact
0.035874	0.030239	0.067265	0.005381	0.060212	0		P value summary	****		P value summary	**		P value summary	*
0.009697	0.039468	0.018182	0.003636	0.053659	0.005322		Significantly different (P < 0.05)?	Yes		Significantly different (P < 0.05)?	Yes		Significantly different (P < 0.05)?	No
0.010695	0.045676	0.018717	0.003743	0.033925	0.005987		One- or two-tailed P value?	Two-tailed		One- or two-tailed P value?	Two-tailed		One- or two-tailed P value?	Two-tailed
0.017341	0.037984	0.034104	0	0.02907	0.007946		Sum of ranks in column A,B	87 , 213		Sum of ranks in column D,F	102.5 , 197.5		Sum of ranks in column C,E	121 , 179
0.015522	0.02716	0.026866	0.003284	0.058272	0.003951		Mann-Whitney U	9		Mann-Whitney U	24.5		Mann-Whitney U	43
0.022353	0.026225	0.047529	0.007294	0.032108	0.006373
							Difference between medians			Difference between medians			Difference between medians
							Median of column A	0.01525, n=12		Median of column D	0.003284, n=12		Median of column C	0.03385, n=12
							Median of column B	0.03699, n=12		Median of column F	0.005887, n=12		Median of column E	0.05388, n=12
							Difference: Actual	0.02174		Difference: Actual	0.002603		Difference: Actual	0.02003
							Difference: Hodges-Lehmann	0.01948		Difference: Hodges-Lehmann	0.002568		Difference: Hodges-Lehmann	0.01801

## Sheet: 6i
	CC	HC	CCH	HCH
APCs	0.174473	0.235873	0.174788	0.190976
Macrophages	0.154739	0.253425	0.250782	0.388876
Adipocytes	0.219555	0.174015	0.0897035	0.0444494
MesoCs	0.0916276	0.0588613	0.0911936	0.0557293
FIPS	0.0758197	0.0509418	0.0900015	0.046683
EpiCs	0.160714	0.0498716	0.0573685	0.0436676
EndoCs	0.0465457	0.0517979	0.081359	0.0645522
Monocytes	0.0257611	0.0188356	0.0615408	0.0536073
Tcells	0.0207845	0.020762	0.0268216	0.039312
Bcells	0.00117096	0.0201199	0.0181791	0.0212196
LECs	0.0184426	0.0166952	0.0360602	0.0223364
SMCs	0.00848946	0.041738	0.0128148	0.0126201
DCs	0.00351288	0.00684932	0.00804649	0.0135135
MastCs	0.0014637	0.000214041	0.00134108	0.002457

## Sheet: 6j
N	Explained	Not Explained	Modality	Regulation
299	15	284	Transcriptional_Memory	up
158	18	140	Transcriptional_Memory	down
299	24	275	Transcription_HC	up
158	25	133	Transcription_HC	down

## Sheet: 6m
N	Explained	Not Explained	Modality	Regulation
299	94	205	Epigenetics at HC/Epigenetic Memory	up
158	95	63	Epigenetics at HC/Epigenetic Memory	down
